# Supplementary material for: A conserved abundant cytoplasmic long noncoding RNA modulates repression by Pumilio proteins in human cells
Source: Nat Commun. 2016 Jul 13;7:12209. doi: 10.1038/ncomms12209 (PMC4947167; doi:10.1038/ncomms12209)
Supplement: Supplementary Data 1 — Proteins identified as binding to different regions of NORAD using mass spectrometry [file ncomms12209-s2.xlsx]

## Sheet: Unit8_sense
Search Engine: Mascot
	Version: 2.5.1
	Fragment Tolerance: 0.60 Da (Monoisotopic)
	Parent Tolerance: 10.0 PPM (Monoisotopic)
	Fixed Modifications: +57 on C (Carbamidomethyl)
	Variable Modifications: +1 on NQ (Deamidated), +16 on M (Oxidation)
	Database: the uniprot_Human_20140709 database (unknown version, 89005 entries)
	Digestion Enzyme: SemiTrypsin
	Max Missed Cleavages: 2
	Probability Model: Analysis performed prior to Scaffold 4
Scaffold: Version: Scaffold_4.4.0
	Modification Metadata Set: 1541 modifications
	Protein Grouping Strategy: Experiment-wide grouping with binary peptide-protein weights
	Peptide Thresholds: 95.0% minimum
	Protein Thresholds: 99.0% minimum and 1 peptide minimum
	Peptide FDR: 0.9% (Prophet)
	Protein FDR: 0.1% (Prophet)
	GO Annotation Source(s):
	Database sources: uniprot_Human_20140709.fasta
Biological sample category	Protein name	Protein accession numbers	Protein molecular weight (Da)	Protein identification probability	Exclusive unique peptide count	Exclusive unique spectrum count	Exclusive spectrum count	Percentage of total spectra	Percentage sequence coverage
Motif #8 sense: chr20:34635638-34636048	Keratin, type I cytoskeletal 10 OS=Homo sapiens GN=KRT10 PE=1 SV=6	sp|P13645|K1C10_HUMAN	58828.8	1	96	134	1280	0.00433	0.613
	Keratin, type II cytoskeletal 1 OS=Homo sapiens GN=KRT1 PE=1 SV=6	sp|P04264|K2C1_HUMAN	66040.3	1	89	131	1571	0.00532	0.702
	Keratin, type II cytoskeletal 2 epidermal OS=Homo sapiens GN=KRT2 PE=1 SV=2	sp|P35908|K22E_HUMAN	65433.9	1	77	109	2019	0.00683	0.812
	Keratin, type I cytoskeletal 9 OS=Homo sapiens GN=KRT9 PE=1 SV=3	sp|P35527|K1C9_HUMAN	62065.9	1	65	114	883	0.00299	0.719
	Keratin, type I cuticular Ha1 OS=Homo sapiens GN=KRT31 PE=2 SV=3	sp|Q15323|K1H1_HUMAN	47236.8	1	50	61	154	0.000521	0.659
	Keratin, type II cuticular Hb6 OS=Homo sapiens GN=KRT86 PE=1 SV=1	sp|O43790|KRT86_HUMAN	53499.9	1	49	56	134	0.000453	0.615
	Desmoplakin OS=Homo sapiens GN=DSP PE=1 SV=3	sp|P15924|DESP_HUMAN	331781	1	26	33	129	0.000436	0.144
	Protein RRP5 homolog OS=Homo sapiens GN=PDCD11 PE=1 SV=3	sp|Q14690|RRP5_HUMAN	208703	1	25	27	72	0.000244	0.186
	Tubulin beta chain OS=Homo sapiens GN=TUBB PE=1 SV=2	sp|P07437|TBB5_HUMAN	49670.6	1	23	36	99	0.000335	0.644
	Keratin, type I cytoskeletal 16 OS=Homo sapiens GN=KRT16 PE=1 SV=4	sp|P08779|K1C16_HUMAN	51269	1	23	32	165	0.000558	0.51
	Far upstream element-binding protein 3 OS=Homo sapiens GN=FUBP3 PE=1 SV=2	sp|Q96I24|FUBP3_HUMAN	61639.9	1	23	31	132	0.000447	0.432
	Actin, cytoplasmic 2 OS=Homo sapiens GN=ACTG1 PE=1 SV=1	sp|P63261|ACTG_HUMAN	41793.9	1	22	28	88	0.000298	0.448
	Keratin, type II cytoskeletal 6A OS=Homo sapiens GN=KRT6A PE=1 SV=3	sp|P02538|K2C6A_HUMAN	60046.4	1	22	26	258	0.000873	0.468
	Heterogeneous nuclear ribonucleoprotein Q OS=Homo sapiens GN=SYNCRIP PE=1 SV=2	sp|O60506|HNRPQ_HUMAN	69603.5	1	20	25	92	0.000311	0.353
	Keratin, type II cuticular Hb5 OS=Homo sapiens GN=KRT85 PE=1 SV=1	sp|P78386|KRT85_HUMAN	55802	1	20	24	38	0.000129	0.487
	Heterogeneous nuclear ribonucleoprotein R OS=Homo sapiens GN=HNRNPR PE=1 SV=1	sp|O43390|HNRPR_HUMAN	70943.9	1	18	23	81	0.000274	0.398
	Tubulin alpha-1B chain OS=Homo sapiens GN=TUBA1B PE=1 SV=1	sp|P68363|TBA1B_HUMAN	50151.7	1	17	21	71	0.00024	0.579
	ATP-dependent RNA helicase A OS=Homo sapiens GN=DHX9 PE=1 SV=4	sp|Q08211|DHX9_HUMAN	140962	1	17	18	35	0.000118	0.184
	Keratin, type I cytoskeletal 14 OS=Homo sapiens GN=KRT14 PE=1 SV=4	sp|P02533|K1C14_HUMAN	51562.5	1	16	25	167	0.000565	0.519
	Keratin, type II cuticular Hb4 OS=Homo sapiens GN=KRT84 PE=2 SV=2	sp|Q9NSB2|KRT84_HUMAN	64842.6	1	16	18	25	8.46e-05	0.42
	Keratin, type I cuticular Ha3-II OS=Homo sapiens GN=KRT33B PE=2 SV=3	sp|Q14525|KT33B_HUMAN	46213.5	1	16	18	42	0.000142	0.715
	Keratin, type II cytoskeletal 5 OS=Homo sapiens GN=KRT5 PE=1 SV=3	sp|P13647|K2C5_HUMAN	62379.6	1	16	21	297	0.001	0.429
	Keratin, type I cuticular Ha4 OS=Homo sapiens GN=KRT34 PE=2 SV=2	sp|O76011|KRT34_HUMAN	49423.6	1	15	20	33	0.000112	0.534
	ATP synthase subunit beta, mitochondrial OS=Homo sapiens GN=ATP5B PE=1 SV=3	sp|P06576|ATPB_HUMAN	56560.6	1	15	16	22	7.44e-05	0.435
	Procollagen-lysine,2-oxoglutarate 5-dioxygenase 1 OS=Homo sapiens GN=PLOD1 PE=1 SV=2	sp|Q02809|PLOD1_HUMAN	83552.5	1	15	18	62	0.00021	0.305
	Nucleolar RNA helicase 2 OS=Homo sapiens GN=DDX21 PE=1 SV=5	sp|Q9NR30|DDX21_HUMAN	87346	1	15	17	50	0.000169	0.271
	Polyadenylate-binding protein 1 OS=Homo sapiens GN=PABPC1 PE=1 SV=2	sp|P11940|PABP1_HUMAN	70671.3	1	15	19	89	0.000301	0.264
	Heat shock cognate 71 kDa protein OS=Homo sapiens GN=HSPA8 PE=1 SV=1	sp|P11142|HSP7C_HUMAN	70899.8	1	14	16	27	9.14e-05	0.265
	Nucleolin OS=Homo sapiens GN=NCL PE=1 SV=3	sp|P19338|NUCL_HUMAN	76615.9	1	14	18	42	0.000142	0.252
	U5 small nuclear ribonucleoprotein 200 kDa helicase OS=Homo sapiens GN=SNRNP200 PE=1 SV=2	sp|O75643|U520_HUMAN	244514	1	14	14	26	8.8e-05	0.101
	Interleukin enhancer-binding factor 2 OS=Homo sapiens GN=ILF2 PE=1 SV=2	sp|Q12905|ILF2_HUMAN	43062.7	1	13	17	39	0.000132	0.487
	116 kDa U5 small nuclear ribonucleoprotein component OS=Homo sapiens GN=EFTUD2 PE=1 SV=1	sp|Q15029|U5S1_HUMAN	109438	1	13	14	26	8.8e-05	0.202
	Isoform 2 of Splicing factor U2AF 65 kDa subunit OS=Homo sapiens GN=U2AF2	sp|P26368-2|U2AF2_HUMAN	53120.8	1	13	18	98	0.000332	0.365
	Isoform 2 of Heterogeneous nuclear ribonucleoprotein A/B OS=Homo sapiens GN=HNRNPAB	sp|Q99729-2|ROAA_HUMAN	35967.9	1	13	14	44	0.000149	0.322
	Serum albumin OS=Homo sapiens GN=ALB PE=1 SV=2	sp|P02768|ALBU_HUMAN	69366.9	1	12	13	143	0.000484	0.278
	ATP synthase subunit alpha, mitochondrial OS=Homo sapiens GN=ATP5A1 PE=1 SV=1	sp|P25705|ATPA_HUMAN	59752.1	1	12	13	21	7.11e-05	0.331
	Desmoglein-1 OS=Homo sapiens GN=DSG1 PE=1 SV=2	sp|Q02413|DSG1_HUMAN	113749	1	12	14	119	0.000403	0.173
	Isoform 2 of Heterogeneous nuclear ribonucleoprotein U-like protein 1 OS=Homo sapiens GN=HNRNPUL1	sp|Q9BUJ2-2|HNRL1_HUMAN,sp|Q9BUJ2|HNRL1_HUMAN	95739.7	1	12	14	33	0.000112	0.204
	Keratin, type I cytoskeletal 18 OS=Homo sapiens GN=KRT18 PE=1 SV=2	sp|P05783|K1C18_HUMAN	48059	1	11	14	19	6.43e-05	0.363
	Heterogeneous nuclear ribonucleoprotein H OS=Homo sapiens GN=HNRNPH1 PE=1 SV=1	tr|G8JLB6|G8JLB6_HUMAN	51230.1	1	11	19	50	0.000169	0.358
	Isoform 2 of Keratin, type II cytoskeletal 8 OS=Homo sapiens GN=KRT8	sp|P05787-2|K2C8_HUMAN	56610.3	1	11	13	29	9.81e-05	0.358
	Keratinocyte proline-rich protein OS=Homo sapiens GN=KPRP PE=1 SV=1	sp|Q5T749|KPRP_HUMAN	64132.6	1	10	13	53	0.000179	0.226
	5'-3' exoribonuclease 2 OS=Homo sapiens GN=XRN2 PE=1 SV=1	tr|B4DZC3|B4DZC3_HUMAN	102420	1	10	11	19	6.43e-05	0.164
	Pre-mRNA-processing-splicing factor 8 OS=Homo sapiens GN=PRPF8 PE=1 SV=2	sp|Q6P2Q9|PRP8_HUMAN	273609	1	10	11	15	5.08e-05	0.0578
	Junction plakoglobin OS=Homo sapiens GN=JUP PE=1 SV=3	sp|P14923|PLAK_HUMAN	81745.9	1	10	13	42	0.000142	0.29
	78 kDa glucose-regulated protein OS=Homo sapiens GN=HSPA5 PE=1 SV=2	sp|P11021|GRP78_HUMAN	72334.7	1	9	9	10	3.38e-05	0.213
	40S ribosomal protein S4, X isoform OS=Homo sapiens GN=RPS4X PE=1 SV=2	sp|P62701|RS4X_HUMAN	29599.3	1	9	10	17	5.75e-05	0.35
	Far upstream element-binding protein 2 OS=Homo sapiens GN=KHSRP PE=1 SV=4	sp|Q92945|FUBP2_HUMAN	73115.6	1	9	9	30	0.000102	0.173
	60 kDa heat shock protein, mitochondrial OS=Homo sapiens GN=HSPD1 PE=1 SV=2	sp|P10809|CH60_HUMAN	61055.7	1	9	10	17	5.75e-05	0.258
	Keratin, type II cytoskeletal 4 OS=Homo sapiens GN=KRT4 PE=1 SV=4	sp|P19013|K2C4_HUMAN	57286.1	1	9	9	32	0.000108	0.277
	Insulin-like growth factor 2 mRNA-binding protein 3 OS=Homo sapiens GN=IGF2BP3 PE=1 SV=2	sp|O00425|IF2B3_HUMAN	63706	1	9	11	22	7.44e-05	0.233
	Heterogeneous nuclear ribonucleoprotein L OS=Homo sapiens GN=HNRNPL PE=1 SV=2	sp|P14866|HNRPL_HUMAN	64132.8	1	9	13	29	9.81e-05	0.211
	Keratin, type II cytoskeletal 1b OS=Homo sapiens GN=KRT77 PE=2 SV=3	sp|Q7Z794|K2C1B_HUMAN	61901.9	1	9	10	79	0.000267	0.221
	ELAV-like protein 1 OS=Homo sapiens GN=ELAVL1 PE=1 SV=1	tr|B4DVB8|B4DVB8_HUMAN	38997	1	8	11	41	0.000139	0.346
	Splicing factor U2AF 35 kDa subunit OS=Homo sapiens GN=U2AF1 PE=1 SV=3	sp|Q01081|U2AF1_HUMAN	27872.2	1	8	12	18	6.09e-05	0.333
	Alpha-enolase OS=Homo sapiens GN=ENO1 PE=1 SV=2	sp|P06733|ENOA_HUMAN	47170.2	1	8	8	21	7.11e-05	0.313
	Keratin-associated protein 1-3 OS=Homo sapiens GN=KRTAP1-3 PE=2 SV=1	sp|Q8IUG1|KRA13_HUMAN	18181.4	1	8	9	11	3.72e-05	0.158
	60S acidic ribosomal protein P0 OS=Homo sapiens GN=RPLP0 PE=1 SV=1	sp|P05388|RLA0_HUMAN	34274.3	1	8	8	11	3.72e-05	0.394
	Carbamoyl-phosphate synthase [ammonia], mitochondrial OS=Homo sapiens GN=CPS1 PE=1 SV=2	sp|P31327|CPSM_HUMAN	164943	1	8	8	14	4.74e-05	0.0813
	Heterogeneous nuclear ribonucleoprotein M OS=Homo sapiens GN=HNRNPM PE=1 SV=3	sp|P52272|HNRPM_HUMAN	77517.3	1	8	10	34	0.000115	0.122
	Keratin, type I cytoskeletal 13 OS=Homo sapiens GN=KRT13 PE=1 SV=4	sp|P13646|K1C13_HUMAN	49589.3	1	8	9	32	0.000108	0.314
	Junction plakoglobin OS=Homo sapiens GN=JUP PE=1 SV=1	tr|F5GWP8|F5GWP8_HUMAN	66351.2	1	8	10	42	0.000142	0.296
	CUG triplet repeat, RNA binding protein 1, isoform CRA_c OS=Homo sapiens GN=CELF1 PE=1 SV=1	tr|G5EA30|G5EA30_HUMAN	55143.8	1	8	9	22	7.44e-05	0.216
	Poly(U)-binding-splicing factor PUF60 OS=Homo sapiens GN=PUF60 PE=1 SV=1	sp|Q9UHX1|PUF60_HUMAN	59875.6	1	7	10	21	7.11e-05	0.231
	39S ribosomal protein L37, mitochondrial OS=Homo sapiens GN=MRPL37 PE=1 SV=2	sp|Q9BZE1|RM37_HUMAN	48118.5	1	7	8	13	4.4e-05	0.253
	Insulin-like growth factor 2 mRNA-binding protein 1 OS=Homo sapiens GN=IGF2BP1 PE=1 SV=2	sp|Q9NZI8|IF2B1_HUMAN	63480.5	1	7	8	19	6.43e-05	0.208
	Heat shock protein HSP 90-beta OS=Homo sapiens GN=HSP90AB1 PE=1 SV=4	sp|P08238|HS90B_HUMAN	83267.3	1	7	8	15	5.08e-05	0.142
	Keratin-associated protein 13-1 OS=Homo sapiens GN=KRTAP13-1 PE=2 SV=2	sp|Q8IUC0|KR131_HUMAN	18320	1	7	9	12	4.06e-05	0.616
	Stress-70 protein, mitochondrial OS=Homo sapiens GN=HSPA9 PE=1 SV=2	sp|P38646|GRP75_HUMAN	73681.3	1	7	8	16	5.41e-05	0.149
	Isoform 2 of Interleukin enhancer-binding factor 3 OS=Homo sapiens GN=ILF3	sp|Q12906-2|ILF3_HUMAN,sp|Q12906-6|ILF3_HUMAN	76033.4	1	7	8	15	5.08e-05	0.158
	Keratin, type II cytoskeletal 78 OS=Homo sapiens GN=KRT78 PE=2 SV=2	sp|Q8N1N4|K2C78_HUMAN	56866.4	1	7	7	43	0.000145	0.16
	Heterogeneous nuclear ribonucleoprotein D0 OS=Homo sapiens GN=HNRNPD PE=1 SV=1	sp|Q14103|HNRPD_HUMAN	38434.5	1	7	10	39	0.000132	0.225
	Tropomyosin alpha-4 chain OS=Homo sapiens GN=TPM4 PE=1 SV=3	sp|P67936|TPM4_HUMAN	28522.4	1	6	6	8	2.71e-05	0.238
	Heterogeneous nuclear ribonucleoprotein H2 OS=Homo sapiens GN=HNRNPH2 PE=1 SV=1	sp|P55795|HNRH2_HUMAN	49264.1	1	6	8	17	5.75e-05	0.301
	Heterogeneous nuclear ribonucleoprotein U-like protein 2 OS=Homo sapiens GN=HNRNPUL2 PE=1 SV=1	sp|Q1KMD3|HNRL2_HUMAN	85105.2	1	6	7	12	4.06e-05	0.106
	GTP-binding nuclear protein Ran (Fragment) OS=Homo sapiens GN=RAN PE=1 SV=1	tr|J3KQE5|J3KQE5_HUMAN	26816.4	1	6	8	10	3.38e-05	0.261
	Glyceraldehyde-3-phosphate dehydrogenase OS=Homo sapiens GN=GAPDH PE=1 SV=3	sp|P04406|G3P_HUMAN	36053.4	1	6	7	62	0.00021	0.251
	Serpin B12 OS=Homo sapiens GN=SERPINB12 PE=1 SV=1	sp|Q96P63|SPB12_HUMAN	46277.7	1	6	7	13	4.4e-05	0.198
	39S ribosomal protein L4, mitochondrial OS=Homo sapiens GN=MRPL4 PE=1 SV=1	sp|Q9BYD3|RM04_HUMAN,tr|K7ES61|K7ES61_HUMAN	34919.6	1	6	7	9	3.05e-05	0.325
	Interferon-induced protein with tetratricopeptide repeats 1 OS=Homo sapiens GN=IFIT1 PE=1 SV=2	sp|P09914|IFIT1_HUMAN	55362.3	1	6	7	10	3.38e-05	0.18
	Isoform 3 of Polyadenylate-binding protein 4 OS=Homo sapiens GN=PABPC4	sp|Q13310-3|PABP4_HUMAN	72391.5	1	6	6	12	4.06e-05	0.245
	Heterogeneous nuclear ribonucleoproteins C1/C2 OS=Homo sapiens GN=HNRNPC PE=1 SV=1	tr|B4DY08|B4DY08_HUMAN	31971.9	1	6	8	34	0.000115	0.319
	Heterogeneous nuclear ribonucleoprotein K OS=Homo sapiens GN=HNRNPK PE=1 SV=1	tr|Q5T6W5|Q5T6W5_HUMAN	47559.6	1	5	5	7	2.37e-05	0.201
	Serpin B3 OS=Homo sapiens GN=SERPINB3 PE=1 SV=2	sp|P29508|SPB3_HUMAN	44565.9	1	5	5	7	2.37e-05	0.179
	Isoform 3 of 28S ribosomal protein S29, mitochondrial OS=Homo sapiens GN=DAP3	sp|P51398-3|RT29_HUMAN	41674.6	1	5	5	6	2.03e-05	0.206
	Putative elongation factor 1-alpha-like 3 OS=Homo sapiens GN=EEF1A1P5 PE=5 SV=1	sp|Q5VTE0|EF1A3_HUMAN	50185.4	1	5	6	16	5.41e-05	0.169
	28S ribosomal protein S9, mitochondrial OS=Homo sapiens GN=MRPS9 PE=1 SV=2	sp|P82933|RT09_HUMAN	45836	1	5	5	8	2.71e-05	0.169
	Guanine nucleotide-binding protein subunit beta-2-like 1 OS=Homo sapiens GN=GNB2L1 PE=1 SV=3	sp|P63244|GBLP_HUMAN	35077	1	5	5	7	2.37e-05	0.211
	Protein AAR2 homolog OS=Homo sapiens GN=AAR2 PE=1 SV=2	sp|Q9Y312|AAR2_HUMAN,tr|A2A2Q9|A2A2Q9_HUMAN	43473	1	5	7	10	3.38e-05	0.221
	Keratin, type II cuticular Hb1 OS=Homo sapiens GN=KRT81 PE=1 SV=3	sp|Q14533|KRT81_HUMAN	54927.8	1	5	7	14	4.74e-05	0.549
	Prolactin-inducible protein OS=Homo sapiens GN=PIP PE=1 SV=1	sp|P12273|PIP_HUMAN	16573.1	1	5	5	29	9.81e-05	0.438
	Isoform 2 of Leucine-rich repeat-containing protein 15 OS=Homo sapiens GN=LRRC15	sp|Q8TF66-2|LRC15_HUMAN,sp|Q8TF66|LRC15_HUMAN	64368.2	1	5	7	7	2.37e-05	0.109
	RNA-binding protein Musashi homolog 2 OS=Homo sapiens GN=MSI2 PE=1 SV=1	tr|B4DHE8|B4DHE8_HUMAN	34812.6	1	5	7	18	6.09e-05	0.272
	Lupus La protein OS=Homo sapiens GN=SSB PE=1 SV=2	sp|P05455|LA_HUMAN	46839	1	5	5	13	4.4e-05	0.167
	Isoform 2 of Annexin A2 OS=Homo sapiens GN=ANXA2	sp|P07355-2|ANXA2_HUMAN,sp|P07355|ANXA2_HUMAN	38606.1	1	5	6	39	0.000132	0.168
	Isoform 2 of Arginase-1 OS=Homo sapiens GN=ARG1	sp|P05089-2|ARGI1_HUMAN,sp|P05089|ARGI1_HUMAN	34736.1	1	5	6	21	7.11e-05	0.221
	Protein-glutamine gamma-glutamyltransferase E OS=Homo sapiens GN=TGM3 PE=1 SV=4	sp|Q08188|TGM3_HUMAN	76633	1	5	6	38	0.000129	0.128
	Nuclease-sensitive element-binding protein 1 OS=Homo sapiens GN=YBX1 PE=1 SV=3	sp|P67809|YBOX1_HUMAN	35923.8	1	5	9	29	9.81e-05	0.228
	Keratin, type I cuticular Ha6 OS=Homo sapiens GN=KRT36 PE=1 SV=1	sp|O76013|KRT36_HUMAN	52247	1	5	6	12	4.06e-05	0.238
	Isoform 2 of Insulin-like growth factor 2 mRNA-binding protein 2 OS=Homo sapiens GN=IGF2BP2	sp|Q9Y6M1-1|IF2B2_HUMAN	61843.2	1	5	5	5	1.69e-05	0.196
	Heterogeneous nuclear ribonucleoprotein A1 OS=Homo sapiens GN=HNRNPA1 PE=1 SV=5	sp|P09651|ROA1_HUMAN	38747	1	5	6	17	5.75e-05	0.196
	Elongation factor Tu, mitochondrial OS=Homo sapiens GN=TUFM PE=1 SV=2	sp|P49411|EFTU_HUMAN	49542.4	1	5	5	6	2.03e-05	0.155
	Heterogeneous nuclear ribonucleoprotein F OS=Homo sapiens GN=HNRNPF PE=1 SV=3	sp|P52597|HNRPF_HUMAN	45671.9	1	5	6	11	3.72e-05	0.258
	Heat shock 70 kDa protein 1A/1B OS=Homo sapiens GN=HSPA1A PE=1 SV=5	sp|P08107|HSP71_HUMAN	70054	1	5	5	7	2.37e-05	0.12
	Isoform 4 of Sodium/potassium-transporting ATPase subunit alpha-1 OS=Homo sapiens GN=ATP1A1	sp|P05023-4|AT1A1_HUMAN	113004	1	5	5	6	2.03e-05	0.0753
	Isoform SM-B1 of Small nuclear ribonucleoprotein-associated proteins B and B' OS=Homo sapiens GN=SNRPB	sp|P14678-3|RSMB_HUMAN	30032.7	1	5	6	14	4.74e-05	0.142
	Interferon-induced protein with tetratricopeptide repeats 5 OS=Homo sapiens GN=IFIT5 PE=1 SV=1	sp|Q13325|IFIT5_HUMAN	55849.3	1	5	5	5	1.69e-05	0.174
	Keratin-associated protein 13-4 OS=Homo sapiens GN=KRTAP13-4 PE=2 SV=1	sp|Q3LI77|KR134_HUMAN	17755.3	1	5	7	10	3.38e-05	0.438
	D-3-phosphoglycerate dehydrogenase OS=Homo sapiens GN=PHGDH PE=1 SV=4	sp|O43175|SERA_HUMAN	56650.6	1	4	4	6	2.03e-05	0.114
	Isoform 5 of Tropomyosin alpha-3 chain OS=Homo sapiens GN=TPM3	sp|P06753-5|TPM3_HUMAN	28871	1	4	4	7	2.37e-05	0.218
	Isoform 2 of 60S ribosomal protein L11 OS=Homo sapiens GN=RPL11	sp|P62913-2|RL11_HUMAN	20125.1	1	4	4	8	2.71e-05	0.209
	U1 small nuclear ribonucleoprotein A OS=Homo sapiens GN=SNRPA PE=1 SV=3	sp|P09012|SNRPA_HUMAN	31280.5	1	4	6	12	4.06e-05	0.128
	Lysozyme C OS=Homo sapiens GN=LYZ PE=1 SV=1	sp|P61626|LYSC_HUMAN	16536.9	1	4	7	46	0.000156	0.351
	39S ribosomal protein L38, mitochondrial OS=Homo sapiens GN=MRPL38 PE=1 SV=2	sp|Q96DV4|RM38_HUMAN	44597.4	1	4	4	6	2.03e-05	0.147
	Tubulin beta-4B chain OS=Homo sapiens GN=TUBB4B PE=1 SV=1	sp|P68371|TBB4B_HUMAN	49830.7	1	4	7	14	4.74e-05	0.643
	ATP-dependent RNA helicase DDX3X OS=Homo sapiens GN=DDX3X PE=1 SV=3	sp|O00571|DDX3X_HUMAN	73245.8	1	4	4	5	1.69e-05	0.0906
	G-rich sequence factor 1 OS=Homo sapiens GN=GRSF1 PE=1 SV=3	sp|Q12849|GRSF1_HUMAN	53127	1	4	4	7	2.37e-05	0.133
	Interferon-induced, double-stranded RNA-activated protein kinase OS=Homo sapiens GN=EIF2AK2 PE=1 SV=2	sp|P19525|E2AK2_HUMAN	62097.1	1	4	4	9	3.05e-05	0.0944
	Interferon-induced protein with tetratricopeptide repeats 3 OS=Homo sapiens GN=IFIT3 PE=1 SV=1	sp|O14879|IFIT3_HUMAN	55986	1	4	4	5	1.69e-05	0.127
	28S ribosomal protein S22, mitochondrial OS=Homo sapiens GN=MRPS22 PE=1 SV=1	sp|P82650|RT22_HUMAN,tr|G5E9V5|G5E9V5_HUMAN,tr|G5E9W7|G5E9W7_HUMAN	41281.5	1	4	4	4	1.35e-05	0.0861
	Heterogeneous nuclear ribonucleoprotein A3 OS=Homo sapiens GN=HNRNPA3 PE=1 SV=2	sp|P51991|ROA3_HUMAN	39595.1	1	4	4	5	1.69e-05	0.119
	Importin subunit beta-1 OS=Homo sapiens GN=KPNB1 PE=1 SV=2	sp|Q14974|IMB1_HUMAN	97171.3	1	4	4	5	1.69e-05	0.0674
	Importin subunit alpha-1 OS=Homo sapiens GN=KPNA2 PE=1 SV=1	sp|P52292|IMA1_HUMAN	57862.5	1	4	4	4	1.35e-05	0.115
	60S ribosomal protein L4 OS=Homo sapiens GN=RPL4 PE=1 SV=5	sp|P36578|RL4_HUMAN	47699.1	1	4	5	8	2.71e-05	0.136
	Zinc finger RNA-binding protein OS=Homo sapiens GN=ZFR PE=1 SV=2	sp|Q96KR1|ZFR_HUMAN	117012	1	4	4	6	2.03e-05	0.0503
	40S ribosomal protein S8 OS=Homo sapiens GN=RPS8 PE=1 SV=2	sp|P62241|RS8_HUMAN	24206.4	1	4	4	5	1.69e-05	0.264
	Isoform 3 of L-lactate dehydrogenase A chain OS=Homo sapiens GN=LDHA	sp|P00338-3|LDHA_HUMAN	39838	1	4	4	8	2.71e-05	0.175
	39S ribosomal protein L19, mitochondrial OS=Homo sapiens GN=MRPL19 PE=1 SV=2	sp|P49406|RM19_HUMAN	33535.6	1	4	4	7	2.37e-05	0.103
	Keratin-associated protein 1-5 OS=Homo sapiens GN=KRTAP1-5 PE=2 SV=1	sp|Q9BYS1|KRA15_HUMAN	18008.5	1	4	5	7	2.37e-05	0.149
	Caspase-14 OS=Homo sapiens GN=CASP14 PE=1 SV=2	sp|P31944|CASPE_HUMAN	27679.8	1	4	4	7	2.37e-05	0.19
	Isoform 4 of Pumilio homolog 2 OS=Homo sapiens GN=PUM2	sp|Q8TB72-4|PUM2_HUMAN	107648	1	4	5	8	2.71e-05	0.0556
	La-related protein 1 OS=Homo sapiens GN=LARP1 PE=1 SV=2	sp|Q6PKG0|LARP1_HUMAN	123513	1	4	4	7	2.37e-05	0.042
	Keratin, type II cytoskeletal 6C OS=Homo sapiens GN=KRT6C PE=1 SV=3	sp|P48668|K2C6C_HUMAN	60026.7	1	4	4	10	3.38e-05	0.5
	Target of EGR1 protein 1 OS=Homo sapiens GN=TOE1 PE=1 SV=1	sp|Q96GM8|TOE1_HUMAN	56548.3	1	4	4	4	1.35e-05	0.12
	Small nuclear ribonucleoprotein Sm D1 OS=Homo sapiens GN=SNRPD1 PE=1 SV=1	sp|P62314|SMD1_HUMAN	13281.9	1	3	5	13	4.4e-05	0.454
	39S ribosomal protein L13, mitochondrial OS=Homo sapiens GN=MRPL13 PE=1 SV=1	sp|Q9BYD1|RM13_HUMAN	20692.7	1	3	3	4	1.35e-05	0.197
	28S ribosomal protein S23, mitochondrial OS=Homo sapiens GN=MRPS23 PE=1 SV=2	sp|Q9Y3D9|RT23_HUMAN	21770.8	1	3	3	3	1.02e-05	0.158
	Far upstream element-binding protein 1 OS=Homo sapiens GN=FUBP1 PE=1 SV=1	tr|E9PEB5|E9PEB5_HUMAN	68904.1	1	3	3	10	3.38e-05	0.108
	Histone H2B type F-S OS=Homo sapiens GN=H2BFS PE=1 SV=2	sp|P57053|H2BFS_HUMAN	13944.6	1	3	3	3	1.02e-05	0.19
	Heat shock protein HSP 90-alpha OS=Homo sapiens GN=HSP90AA1 PE=1 SV=5	sp|P07900|HS90A_HUMAN	84663.2	1	3	3	5	1.69e-05	0.168
	Cleavage and polyadenylation specificity factor subunit 5 OS=Homo sapiens GN=NUDT21 PE=1 SV=1	sp|O43809|CPSF5_HUMAN	26228.1	1	3	3	4	1.35e-05	0.141
	Isoform 4 of Pyruvate dehydrogenase E1 component subunit alpha, somatic form, mitochondrial OS=Homo sapiens GN=PDHA1	sp|P08559-4|ODPA_HUMAN	47580.7	1	3	3	3	1.02e-05	0.0701
	Heterogeneous nuclear ribonucleoprotein D-like OS=Homo sapiens GN=HNRNPDL PE=1 SV=3	sp|O14979|HNRDL_HUMAN	46438.6	1	3	3	5	1.69e-05	0.162
	Protein-glutamine gamma-glutamyltransferase K OS=Homo sapiens GN=TGM1 PE=1 SV=4	sp|P22735|TGM1_HUMAN	89786	1	3	3	3	1.02e-05	0.0514
	40S ribosomal protein S3 OS=Homo sapiens GN=RPS3 PE=1 SV=2	sp|P23396|RS3_HUMAN	26688.6	1	3	3	7	2.37e-05	0.14
	Histone H4 OS=Homo sapiens GN=HIST1H4A PE=1 SV=2	sp|P62805|H4_HUMAN	11367.7	1	3	3	3	1.02e-05	0.291
	ADP/ATP translocase 3 OS=Homo sapiens GN=SLC25A6 PE=1 SV=4	sp|P12236|ADT3_HUMAN	32867.1	1	3	3	4	1.35e-05	0.114
	Poly(rC)-binding protein 1 OS=Homo sapiens GN=PCBP1 PE=1 SV=2	sp|Q15365|PCBP1_HUMAN	37498.2	1	3	4	4	1.35e-05	0.132
	Isoform 1 of Plakophilin-1 OS=Homo sapiens GN=PKP1	sp|Q13835-2|PKP1_HUMAN	80498.8	1	3	3	10	3.38e-05	0.0675
	ATP synthase subunit O, mitochondrial OS=Homo sapiens GN=ATP5O PE=1 SV=1	sp|P48047|ATPO_HUMAN	23277.4	1	3	4	6	2.03e-05	0.178
	Probable ATP-dependent RNA helicase DDX5 OS=Homo sapiens GN=DDX5 PE=1 SV=1	tr|J3KTA4|J3KTA4_HUMAN	69088.6	1	3	3	5	1.69e-05	0.0651
	DnaJ homolog subfamily A member 2 OS=Homo sapiens GN=DNAJA2 PE=1 SV=1	sp|O60884|DNJA2_HUMAN	45745.7	1	3	3	3	1.02e-05	0.119
	Polyubiquitin-C (Fragment) OS=Homo sapiens GN=UBC PE=4 SV=1	tr|F5GXK7|F5GXK7_HUMAN,tr|F5H041|F5H041_HUMAN	19006.8	1	3	3	18	6.09e-05	0.201
	Small nuclear ribonucleoprotein Sm D3 OS=Homo sapiens GN=SNRPD3 PE=1 SV=1	sp|P62318|SMD3_HUMAN,tr|B4DJP7|B4DJP7_HUMAN	13916.6	1	3	4	10	3.38e-05	0.405
	Keratin-associated protein 13-2 OS=Homo sapiens GN=KRTAP13-2 PE=1 SV=1	sp|Q52LG2|KR132_HUMAN	18726.8	1	3	3	3	1.02e-05	0.411
	U1 small nuclear ribonucleoprotein 70 kDa OS=Homo sapiens GN=SNRNP70 PE=1 SV=2	sp|P08621|RU17_HUMAN	51558.4	1	3	3	6	2.03e-05	0.0847
	Zinc finger CCCH-type antiviral protein 1 OS=Homo sapiens GN=ZC3HAV1 PE=1 SV=3	sp|Q7Z2W4|ZCCHV_HUMAN	101433	1	3	3	8	2.71e-05	0.0466
	Creatine kinase B-type OS=Homo sapiens GN=CKB PE=1 SV=1	sp|P12277|KCRB_HUMAN	42645.1	1	3	3	4	1.35e-05	0.142
	Glutamate-rich WD repeat-containing protein 1 OS=Homo sapiens GN=GRWD1 PE=1 SV=1	sp|Q9BQ67|GRWD1_HUMAN	49418.4	1	3	3	5	1.69e-05	0.137
	High mobility group protein B1 OS=Homo sapiens GN=HMGB1 PE=1 SV=3	sp|P09429|HMGB1_HUMAN,tr|Q5T7C4|Q5T7C4_HUMAN,tr|Q5T7C6|Q5T7C6_HUMAN	24894.7	1	3	3	7	2.37e-05	0.144
	40S ribosomal protein S9 OS=Homo sapiens GN=RPS9 PE=1 SV=3	sp|P46781|RS9_HUMAN	22592.5	1	3	3	4	1.35e-05	0.0979
	Interferon-induced protein with tetratricopeptide repeats 2 OS=Homo sapiens GN=IFIT2 PE=1 SV=1	sp|P09913|IFIT2_HUMAN	54633.8	1	3	3	4	1.35e-05	0.102
	Phosphatidylinositol 4-phosphate 5-kinase type-1 alpha OS=Homo sapiens GN=PIP5K1A PE=1 SV=1	sp|Q99755|PI51A_HUMAN	62635.5	1	3	3	4	1.35e-05	0.0872
	Heat shock protein beta-1 OS=Homo sapiens GN=HSPB1 PE=1 SV=2	sp|P04792|HSPB1_HUMAN	22782.6	1	3	4	12	4.06e-05	0.21
	39S ribosomal protein L49, mitochondrial OS=Homo sapiens GN=MRPL49 PE=1 SV=1	sp|Q13405|RM49_HUMAN	19198.3	1	3	3	3	1.02e-05	0.235
	Phosphoglycerate kinase OS=Homo sapiens GN=PGK1 PE=1 SV=1	tr|B7Z7A9|B7Z7A9_HUMAN	41429.5	1	3	3	4	1.35e-05	0.129
	Galectin-7 OS=Homo sapiens GN=LGALS7 PE=1 SV=2	sp|P47929|LEG7_HUMAN	15074.7	1	3	4	14	4.74e-05	0.382
	Annexin A5 OS=Homo sapiens GN=ANXA5 PE=1 SV=2	sp|P08758|ANXA5_HUMAN	35938.6	1	3	3	5	1.69e-05	0.125
	Filaggrin-2 OS=Homo sapiens GN=FLG2 PE=1 SV=1	sp|Q5D862|FILA2_HUMAN	248052	1	3	3	27	9.14e-05	0.0184
	DAZ-associated protein 1 (Fragment) OS=Homo sapiens GN=DAZAP1 PE=1 SV=1	tr|K7EQ02|K7EQ02_HUMAN	24804.3	1	3	4	14	4.74e-05	0.209
	40S ribosomal protein S17 OS=Homo sapiens GN=RPS17 PE=1 SV=2	sp|P08708|RS17_HUMAN,sp|P0CW22|RS17L_HUMAN	15550.5	1	3	4	4	1.35e-05	0.415
	Putative pre-mRNA-splicing factor ATP-dependent RNA helicase DHX15 OS=Homo sapiens GN=DHX15 PE=1 SV=2	sp|O43143|DHX15_HUMAN	90935.2	1	3	4	6	2.03e-05	0.044
	Heterogeneous nuclear ribonucleoprotein A0 OS=Homo sapiens GN=HNRNPA0 PE=1 SV=1	sp|Q13151|ROA0_HUMAN	30840.5	1	3	4	13	4.4e-05	0.167
	Selenium-binding protein 1 OS=Homo sapiens GN=SELENBP1 PE=1 SV=2	sp|Q13228|SBP1_HUMAN	52392	1	3	3	3	1.02e-05	0.0763
	Matrin-3 OS=Homo sapiens GN=MATR3 PE=1 SV=2	sp|P43243|MATR3_HUMAN,tr|A8MXP9|A8MXP9_HUMAN	94626.7	1	3	3	7	2.37e-05	0.059
	40S ribosomal protein S16 OS=Homo sapiens GN=RPS16 PE=1 SV=2	sp|P62249|RS16_HUMAN	16445.9	1	3	3	4	1.35e-05	0.219
	Y-box-binding protein 3 OS=Homo sapiens GN=YBX3 PE=1 SV=4	sp|P16989|YBOX3_HUMAN	40089.4	1	3	3	23	7.78e-05	0.118
	Isoform 2 of Polyadenylate-binding protein 2 OS=Homo sapiens GN=PABPN1	sp|Q86U42-2|PABP2_HUMAN,sp|Q86U42|PABP2_HUMAN	32749.5	1	3	3	8	2.71e-05	0.0845
	Isoform 2 of Fructose-bisphosphate aldolase A OS=Homo sapiens GN=ALDOA	sp|P04075-2|ALDOA_HUMAN	45261.2	1	3	3	3	1.02e-05	0.156
	28S ribosomal protein S35, mitochondrial OS=Homo sapiens GN=MRPS35 PE=1 SV=1	sp|P82673|RT35_HUMAN	36845	1	3	3	3	1.02e-05	0.139
	Prolyl 4-hydroxylase subunit alpha-1 OS=Homo sapiens GN=P4HA1 PE=1 SV=2	sp|P13674|P4HA1_HUMAN	61051.6	1	3	3	3	1.02e-05	0.0787
	14-3-3 protein zeta/delta (Fragment) OS=Homo sapiens GN=YWHAZ PE=1 SV=1	tr|E7EX29|E7EX29_HUMAN	28037.3	1	3	3	4	1.35e-05	0.163
	39S ribosomal protein L44, mitochondrial OS=Homo sapiens GN=MRPL44 PE=1 SV=1	sp|Q9H9J2|RM44_HUMAN	37536.1	1	3	3	4	1.35e-05	0.142
	Isoform 2 of 28S ribosomal protein S27, mitochondrial OS=Homo sapiens GN=MRPS27	sp|Q92552-2|RT27_HUMAN	49151.3	1	3	3	3	1.02e-05	0.0888
	Alpha-actinin-4 OS=Homo sapiens GN=ACTN4 PE=1 SV=2	sp|O43707|ACTN4_HUMAN	104857	1	3	3	3	1.02e-05	0.0439
	Isoform 2 of Small nuclear ribonucleoprotein Sm D2 OS=Homo sapiens GN=SNRPD2	sp|P62316-2|SMD2_HUMAN,sp|P62316|SMD2_HUMAN	13527.1	1	3	4	6	2.03e-05	0.259
	Keratin, type II cytoskeletal 7 OS=Homo sapiens GN=KRT7 PE=1 SV=5	sp|P08729|K2C7_HUMAN	51387.3	1	3	3	19	6.43e-05	0.168
	Tubulin alpha-4A chain OS=Homo sapiens GN=TUBA4A PE=1 SV=1	sp|P68366|TBA4A_HUMAN	49924.6	1	3	3	8	2.71e-05	0.567
	GTP-binding protein 10 OS=Homo sapiens GN=GTPBP10 PE=1 SV=1	sp|A4D1E9|GTPBA_HUMAN	42934.8	1	2	2	2	6.77e-06	0.0956
	Isoform 1 of SRSF protein kinase 1 OS=Homo sapiens GN=SRPK1	sp|Q96SB4-3|SRPK1_HUMAN	92413.4	1	2	2	5	1.69e-05	0.0363
	V-set and immunoglobulin domain-containing protein 8 OS=Homo sapiens GN=VSIG8 PE=1 SV=1	sp|Q5VU13|VSIG8_HUMAN	43889.8	1	2	2	5	1.69e-05	0.101
	RNA-binding motif, single-stranded-interacting protein 1 OS=Homo sapiens GN=RBMS1 PE=1 SV=1	tr|B4DN88|B4DN88_HUMAN	45969.2	1	2	2	6	2.03e-05	0.0716
	Serpin H1 OS=Homo sapiens GN=SERPINH1 PE=1 SV=2	sp|P50454|SERPH_HUMAN	46442	1	2	2	2	6.77e-06	0.0646
	Argininosuccinate synthase OS=Homo sapiens GN=ASS1 PE=1 SV=2	sp|P00966|ASSY_HUMAN	46531.3	1	2	2	2	6.77e-06	0.0801
	Mitochondrial dicarboxylate carrier OS=Homo sapiens GN=SLC25A10 PE=1 SV=1	tr|B4DLN1|B4DLN1_HUMAN	48100	1	2	2	4	1.35e-05	0.052
	Heterogeneous nuclear ribonucleoproteins A2/B1 OS=Homo sapiens GN=HNRNPA2B1 PE=1 SV=2	sp|P22626|ROA2_HUMAN	37430.3	1	2	2	4	1.35e-05	0.0737
	Zinc finger CCHC domain-containing protein 3 OS=Homo sapiens GN=ZCCHC3 PE=1 SV=1	sp|Q9NUD5|ZCHC3_HUMAN	43618.6	1	2	2	2	6.77e-06	0.0718
	DNA-directed RNA polymerase, mitochondrial OS=Homo sapiens GN=POLRMT PE=1 SV=2	sp|O00411|RPOM_HUMAN	138620	1	2	2	2	6.77e-06	0.0285
	Zinc finger CCHC-type and RNA-binding motif-containing protein 1 OS=Homo sapiens GN=ZCRB1 PE=1 SV=2	sp|Q8TBF4|ZCRB1_HUMAN	24592.8	1	2	2	3	1.02e-05	0.171
	Isoform 2 of Transketolase OS=Homo sapiens GN=TKT	sp|P29401-2|TKT_HUMAN,sp|P29401|TKT_HUMAN	67879.4	1	2	3	3	1.02e-05	0.0571
	Ubiquitin-like protein 4A OS=Homo sapiens GN=UBL4A PE=1 SV=1	tr|Q5HY81|Q5HY81_HUMAN	20569.5	1	2	2	2	6.77e-06	0.0556
	Isoform 3 of 60S ribosomal protein L17 OS=Homo sapiens GN=RPL17	sp|P18621-3|RL17_HUMAN	26373.1	1	2	2	2	6.77e-06	0.114
	Complement component 1 Q subcomponent-binding protein, mitochondrial OS=Homo sapiens GN=C1QBP PE=1 SV=1	sp|Q07021|C1QBP_HUMAN	31362.6	1	2	2	3	1.02e-05	0.167
	Kaliocin-1 OS=Homo sapiens GN=LTF PE=1 SV=1	tr|E7ER44|E7ER44_HUMAN	77970	1	2	2	11	3.72e-05	0.0494
	Emerin OS=Homo sapiens GN=EMD PE=1 SV=1	sp|P50402|EMD_HUMAN	28994.9	1	2	2	2	6.77e-06	0.142
	Isoform 2 of 60S ribosomal protein L18 OS=Homo sapiens GN=RPL18	sp|Q07020-2|RL18_HUMAN,sp|Q07020|RL18_HUMAN,tr|G3V203|G3V203_HUMAN,tr|J3QQ67|J3QQ67_HUMAN	21635.2	1	2	2	4	1.35e-05	0.164
	Isoform 3 of Putative RNA-binding protein Luc7-like 2 OS=Homo sapiens GN=LUC7L2	sp|Q9Y383-3|LC7L2_HUMAN	46229.3	0.999	2	2	3	1.02e-05	0.0617
	Keratin-associated protein 3-1 OS=Homo sapiens GN=KRTAP3-1 PE=1 SV=1	sp|Q9BYR8|KRA31_HUMAN	10538.8	1	2	2	3	1.02e-05	0.337
	Skin-specific protein 32 OS=Homo sapiens GN=XP32 PE=1 SV=1	sp|Q5T750|XP32_HUMAN	26235.7	0.999	2	2	3	1.02e-05	0.08
	40S ribosomal protein S2 OS=Homo sapiens GN=RPS2 PE=1 SV=2	sp|P15880|RS2_HUMAN	31325.2	1	2	2	2	6.77e-06	0.0956
	T-complex protein 1 subunit beta OS=Homo sapiens GN=CCT2 PE=1 SV=4	sp|P78371|TCPB_HUMAN	57489.9	1	2	2	2	6.77e-06	0.0692
	Polymerase delta-interacting protein 2 OS=Homo sapiens GN=POLDIP2 PE=1 SV=1	tr|U3KQJ1|U3KQJ1_HUMAN	41933.9	1	2	2	2	6.77e-06	0.0763
	Isoform 2 of Thioredoxin-dependent peroxide reductase, mitochondrial OS=Homo sapiens GN=PRDX3	sp|P30048-2|PRDX3_HUMAN,sp|P30048|PRDX3_HUMAN	27692.7	1	2	2	2	6.77e-06	0.109
	Serine-threonine kinase receptor-associated protein OS=Homo sapiens GN=STRAP PE=1 SV=1	sp|Q9Y3F4|STRAP_HUMAN,tr|B4DNJ6|B4DNJ6_HUMAN	38439.4	1	2	2	2	6.77e-06	0.103
	Tubulin alpha-1A chain OS=Homo sapiens GN=TUBA1A PE=1 SV=1	sp|Q71U36|TBA1A_HUMAN	50135.7	1	2	2	2	6.77e-06	0.579
	Growth arrest and DNA damage-inducible proteins-interacting protein 1 OS=Homo sapiens GN=GADD45GIP1 PE=1 SV=1	sp|Q8TAE8|G45IP_HUMAN	25384.1	1	2	2	2	6.77e-06	0.122
	RuvB-like 1 OS=Homo sapiens GN=RUVBL1 PE=1 SV=1	sp|Q9Y265|RUVB1_HUMAN	50229.4	1	2	2	3	1.02e-05	0.0658
	tRNA (cytosine(34)-C(5))-methyltransferase OS=Homo sapiens GN=NSUN2 PE=1 SV=2	sp|Q08J23|NSUN2_HUMAN	86472.8	1	2	2	2	6.77e-06	0.0352
	Keratin-associated protein 3-2 OS=Homo sapiens GN=KRTAP3-2 PE=1 SV=1	sp|Q9BYR7|KRA32_HUMAN	10406.6	1	2	2	2	6.77e-06	0.337
	Transmembrane protein 33 OS=Homo sapiens GN=TMEM33 PE=1 SV=2	sp|P57088|TMM33_HUMAN	27979.7	1	2	2	2	6.77e-06	0.0931
	Isoform 2 of 39S ribosomal protein L43, mitochondrial OS=Homo sapiens GN=MRPL43	sp|Q8N983-2|RM43_HUMAN,sp|Q8N983|RM43_HUMAN,tr|B1AL05|B1AL05_HUMAN	23430.5	1	2	2	2	6.77e-06	0.114
	Pentatricopeptide repeat domain-containing protein 3, mitochondrial OS=Homo sapiens GN=PTCD3 PE=1 SV=3	sp|Q96EY7|PTCD3_HUMAN	78552.6	1	2	2	2	6.77e-06	0.0464
	Isoform 2 of Triosephosphate isomerase OS=Homo sapiens GN=TPI1	sp|P60174-1|TPIS_HUMAN,sp|P60174|TPIS_HUMAN	30790.8	1	2	2	4	1.35e-05	0.133
	60S ribosomal protein L22 OS=Homo sapiens GN=RPL22 PE=1 SV=2	sp|P35268|RL22_HUMAN	14787.3	1	2	2	2	6.77e-06	0.188
	Pachytene checkpoint protein 2 homolog OS=Homo sapiens GN=TRIP13 PE=1 SV=2	sp|Q15645|PCH2_HUMAN	48552.1	1	2	2	2	6.77e-06	0.0671
	40S ribosomal protein S13 OS=Homo sapiens GN=RPS13 PE=1 SV=2	sp|P62277|RS13_HUMAN	17223.3	0.999	2	2	2	6.77e-06	0.0861
	Nucleophosmin OS=Homo sapiens GN=NPM1 PE=1 SV=2	sp|P06748|NPM_HUMAN	32575.5	1	2	3	6	2.03e-05	0.119
	Reticulocalbin-1 OS=Homo sapiens GN=RCN1 PE=1 SV=1	tr|B7Z1M1|B7Z1M1_HUMAN	33027.1	1	2	2	2	6.77e-06	0.1
	Phenylalanine--tRNA ligase alpha subunit OS=Homo sapiens GN=FARSA PE=1 SV=3	sp|Q9Y285|SYFA_HUMAN,tr|K7ER00|K7ER00_HUMAN	57564.5	1	2	2	3	1.02e-05	0.0531
	Isoform 2 of Keratin, type II cytoskeletal 80 OS=Homo sapiens GN=KRT80	sp|Q6KB66-2|K2C80_HUMAN,sp|Q6KB66|K2C80_HUMAN	50525.7	0.999	2	2	2	6.77e-06	0.09
	Protein S100-A7 OS=Homo sapiens GN=S100A7 PE=1 SV=4	sp|P31151|S10A7_HUMAN	11471.7	1	2	2	3	1.02e-05	0.218
	S-adenosylmethionine synthase isoform type-2 OS=Homo sapiens GN=MAT2A PE=1 SV=1	sp|P31153|METK2_HUMAN	43660.9	1	2	2	2	6.77e-06	0.0759
	Phospholipase A-2-activating protein OS=Homo sapiens GN=PLAA PE=1 SV=2	sp|Q9Y263|PLAP_HUMAN	87159.3	0.999	2	2	2	6.77e-06	0.0264
	40S ribosomal protein S18 OS=Homo sapiens GN=RPS18 PE=1 SV=3	sp|P62269|RS18_HUMAN	17719.3	1	2	2	4	1.35e-05	0.112
	HLA class I histocompatibility antigen, A-69 alpha chain OS=Homo sapiens GN=HLA-A PE=1 SV=2	sp|P10316|1A69_HUMAN	40976.2	1	2	2	2	6.77e-06	0.074
	39S ribosomal protein L39, mitochondrial (Fragment) OS=Homo sapiens GN=MRPL39 PE=1 SV=1	tr|C9JG87|C9JG87_HUMAN	34033.2	1	2	3	4	1.35e-05	0.0875
	Bifunctional glutamate/proline--tRNA ligase OS=Homo sapiens GN=EPRS PE=1 SV=5	sp|P07814|SYEP_HUMAN	170593	1	2	2	7	2.37e-05	0.00992
	Annexin A1 OS=Homo sapiens GN=ANXA1 PE=1 SV=2	sp|P04083|ANXA1_HUMAN	38715.9	1	2	2	13	4.4e-05	0.0867
	Tubulin beta-4A chain OS=Homo sapiens GN=TUBB4A PE=1 SV=2	sp|P04350|TBB4A_HUMAN	49585.5	1	2	2	4	1.35e-05	0.617
	39S ribosomal protein L11, mitochondrial OS=Homo sapiens GN=MRPL11 PE=1 SV=1	sp|Q9Y3B7|RM11_HUMAN	20683.9	1	2	2	3	1.02e-05	0.151
	60S ribosomal protein L7 OS=Homo sapiens GN=RPL7 PE=1 SV=1	sp|P18124|RL7_HUMAN	29227.7	1	2	2	4	1.35e-05	0.0887
	ADP/ATP translocase 2 OS=Homo sapiens GN=SLC25A5 PE=1 SV=7	sp|P05141|ADT2_HUMAN	32853.5	1	2	2	3	1.02e-05	0.151
	Coatomer subunit epsilon OS=Homo sapiens GN=COPE PE=1 SV=3	sp|O14579|COPE_HUMAN	34482.9	1	2	2	2	6.77e-06	0.127
	Fatty acid-binding protein, epidermal OS=Homo sapiens GN=FABP5 PE=1 SV=3	sp|Q01469|FABP5_HUMAN	15164.4	1	2	2	9	3.05e-05	0.17
	60S ribosomal protein L12 OS=Homo sapiens GN=RPL12 PE=1 SV=1	sp|P30050|RL12_HUMAN	17819.1	0.999	2	2	2	6.77e-06	0.152
	Transcriptional activator protein Pur-beta OS=Homo sapiens GN=PURB PE=1 SV=3	sp|Q96QR8|PURB_HUMAN	33241.9	1	2	2	4	1.35e-05	0.202
	Calmodulin-like protein 3 OS=Homo sapiens GN=CALML3 PE=1 SV=2	sp|P27482|CALL3_HUMAN	16890.8	1	2	2	2	6.77e-06	0.188
	Small nuclear ribonucleoprotein E OS=Homo sapiens GN=SNRPE PE=1 SV=1	sp|P62304|RUXE_HUMAN	10803.9	1	2	3	6	2.03e-05	0.293
	39S ribosomal protein L45, mitochondrial OS=Homo sapiens GN=MRPL45 PE=1 SV=2	sp|Q9BRJ2|RM45_HUMAN	35351.3	1	2	2	2	6.77e-06	0.085
	Isoform 2 of ATPase family AAA domain-containing protein 3A OS=Homo sapiens GN=ATAD3A	sp|Q9NVI7-2|ATD3A_HUMAN	66219.4	1	2	2	2	6.77e-06	0.0392
	Serine/arginine-rich splicing factor 2 OS=Homo sapiens GN=SRSF2 PE=1 SV=4	sp|Q01130|SRSF2_HUMAN,tr|B4DN89|B4DN89_HUMAN,tr|J3KP15|J3KP15_HUMAN,tr|J3QL05|J3QL05_HUMAN	25477.1	1	2	2	4	1.35e-05	0.113
	Transcription elongation factor A protein 1 OS=Homo sapiens GN=TCEA1 PE=1 SV=2	sp|P23193|TCEA1_HUMAN	33970.6	1	2	2	4	1.35e-05	0.0731
	39S ribosomal protein L9, mitochondrial OS=Homo sapiens GN=MRPL9 PE=1 SV=2	sp|Q9BYD2|RM09_HUMAN	30243.2	1	2	2	3	1.02e-05	0.109
	39S ribosomal protein L21, mitochondrial OS=Homo sapiens GN=MRPL21 PE=1 SV=1	tr|H3BUY0|H3BUY0_HUMAN	21527.1	1	2	2	3	1.02e-05	0.154
	39S ribosomal protein L40, mitochondrial OS=Homo sapiens GN=MRPL40 PE=1 SV=1	sp|Q9NQ50|RM40_HUMAN	24491.7	1	2	2	2	6.77e-06	0.146
	Zinc-alpha-2-glycoprotein OS=Homo sapiens GN=AZGP1 PE=1 SV=2	sp|P25311|ZA2G_HUMAN,tr|C9JEV0|C9JEV0_HUMAN	34258.6	1	2	2	2	6.77e-06	0.111
	Isoform 2 of Nucleolysin TIAR OS=Homo sapiens GN=TIAL1	sp|Q01085-2|TIAR_HUMAN,sp|Q01085|TIAR_HUMAN	41589.9	1	2	2	2	6.77e-06	0.105
	Isoform F of Constitutive coactivator of PPAR-gamma-like protein 1 OS=Homo sapiens GN=FAM120A	sp|Q9NZB2-6|F120A_HUMAN	125273	1	2	2	5	1.69e-05	0.0297
	Cytochrome b-c1 complex subunit 2, mitochondrial OS=Homo sapiens GN=UQCRC2 PE=1 SV=3	sp|P22695|QCR2_HUMAN	48443.4	1	2	2	2	6.77e-06	0.0684
	Apoptotic chromatin condensation inducer in the nucleus OS=Homo sapiens GN=ACIN1 PE=1 SV=2	sp|Q9UKV3|ACINU_HUMAN,tr|E7EQT4|E7EQT4_HUMAN	151862	1	2	2	3	1.02e-05	0.0216
	Fatty acid-binding protein, adipocyte OS=Homo sapiens GN=FABP4 PE=1 SV=3	sp|P15090|FABP4_HUMAN	14718.7	1	2	2	2	6.77e-06	0.205
	Pumilio homolog 1 OS=Homo sapiens GN=PUM1 PE=1 SV=1	tr|Q5T1Z8|Q5T1Z8_HUMAN	130108	1	2	2	3	1.02e-05	0.0302
	Isoform 2 of F-box only protein 3 OS=Homo sapiens GN=FBXO3	sp|Q9UK99-2|FBX3_HUMAN,sp|Q9UK99-3|FBX3_HUMAN,tr|E9PJM3|E9PJM3_HUMAN	47531.5	1	2	2	2	6.77e-06	0.094
	Keratin, type II cuticular Hb3 OS=Homo sapiens GN=KRT83 PE=1 SV=2	sp|P78385|KRT83_HUMAN	54194.9	1	2	2	2	6.77e-06	0.456
	ATP-dependent RNA helicase DHX36 OS=Homo sapiens GN=DHX36 PE=1 SV=2	sp|Q9H2U1|DHX36_HUMAN	114764	1	2	2	7	2.37e-05	0.0288
	Splicing factor 3B subunit 4 OS=Homo sapiens GN=SF3B4 PE=1 SV=1	sp|Q15427|SF3B4_HUMAN	44386.5	1	2	2	3	1.02e-05	0.0943
	Tubulin alpha-1C chain OS=Homo sapiens GN=TUBA1C PE=1 SV=1	tr|F5H5D3|F5H5D3_HUMAN	57730.6	0.999	2	2	2	6.77e-06	0.503
	60S ribosomal protein L14 OS=Homo sapiens GN=RPL14 PE=1 SV=4	sp|P50914|RL14_HUMAN,tr|E7EPB3|E7EPB3_HUMAN	23432.3	1	2	2	4	1.35e-05	0.112
	60S ribosomal protein L18a OS=Homo sapiens GN=RPL18A PE=1 SV=2	sp|Q02543|RL18A_HUMAN,tr|M0R1A7|M0R1A7_HUMAN,tr|M0R3D6|M0R3D6_HUMAN	20762.6	1	2	2	3	1.02e-05	0.153
	Transgelin-2 OS=Homo sapiens GN=TAGLN2 PE=1 SV=3	sp|P37802|TAGL2_HUMAN	22391.9	0.999	2	2	2	6.77e-06	0.151
	Isoform 2 of DNA-directed RNA polymerases I and III subunit RPAC1 OS=Homo sapiens GN=POLR1C	sp|O15160-2|RPAC1_HUMAN,sp|O15160|RPAC1_HUMAN	39249.6	0.999	2	2	3	1.02e-05	0.108
	Isoform 2 of Polypyrimidine tract-binding protein 1 OS=Homo sapiens GN=PTBP1	sp|P26599-2|PTBP1_HUMAN,sp|P26599-3|PTBP1_HUMAN,sp|P26599|PTBP1_HUMAN	57222.5	1	2	3	4	1.35e-05	0.0709
	DNA replication licensing factor MCM7 OS=Homo sapiens GN=MCM7 PE=1 SV=4	sp|P33993|MCM7_HUMAN	81309	1	2	2	2	6.77e-06	0.0376
	40S ribosomal protein SA OS=Homo sapiens GN=RPSA PE=1 SV=4	sp|P08865|RSSA_HUMAN,tr|C9J9K3|C9J9K3_HUMAN	32854.1	1	2	2	3	1.02e-05	0.108
	Isoform 3 of RNA-binding protein 39 OS=Homo sapiens GN=RBM39	sp|Q14498-3|RBM39_HUMAN,sp|Q14498|RBM39_HUMAN	59381.4	1	2	2	6	2.03e-05	0.063
	Keratin, type II cytoskeletal 2 oral OS=Homo sapiens GN=KRT76 PE=1 SV=2	sp|Q01546|K22O_HUMAN	65841.4	1	2	3	4	1.35e-05	0.143
	Keratin, type I cytoskeletal 23 OS=Homo sapiens GN=KRT23 PE=1 SV=2	sp|Q9C075|K1C23_HUMAN	48132	1	2	2	2	6.77e-06	0.0782
	Ubiquitin-like modifier-activating enzyme 1 OS=Homo sapiens GN=UBA1 PE=1 SV=3	sp|P22314|UBA1_HUMAN	117850	1	2	2	2	6.77e-06	0.0312
	Probable ATP-dependent RNA helicase YTHDC2 OS=Homo sapiens GN=YTHDC2 PE=1 SV=2	sp|Q9H6S0|YTDC2_HUMAN	160253	1	2	2	2	6.77e-06	0.0189
	Putative small nuclear ribonucleoprotein G-like protein 15 OS=Homo sapiens GN=SNRPGP15 PE=5 SV=2	sp|A8MWD9|RUXGL_HUMAN	8544.3	1	2	3	5	1.69e-05	0.171
	TAR DNA-binding protein 43 OS=Homo sapiens GN=TARDBP PE=1 SV=1	sp|Q13148|TADBP_HUMAN	44739.7	1	2	2	4	1.35e-05	0.0725
	Transcriptional activator protein Pur-alpha OS=Homo sapiens GN=PURA PE=1 SV=2	sp|Q00577|PURA_HUMAN	34911.1	1	2	2	5	1.69e-05	0.152
	Cathepsin D OS=Homo sapiens GN=CTSD PE=1 SV=1	sp|P07339|CATD_HUMAN	44553	1	2	2	2	6.77e-06	0.0704
	U2 small nuclear ribonucleoprotein A' OS=Homo sapiens GN=SNRPA1 PE=1 SV=2	sp|P09661|RU2A_HUMAN	28417.1	1	2	2	4	1.35e-05	0.0902
	39S ribosomal protein L15, mitochondrial OS=Homo sapiens GN=MRPL15 PE=1 SV=1	sp|Q9P015|RM15_HUMAN	33421.6	1	2	2	3	1.02e-05	0.111
	Probable RNA-binding protein 19 OS=Homo sapiens GN=RBM19 PE=1 SV=3	sp|Q9Y4C8|RBM19_HUMAN	107334	1	2	2	2	6.77e-06	0.0302
	Programmed cell death protein 6 OS=Homo sapiens GN=PDCD6 PE=1 SV=1	sp|O75340|PDCD6_HUMAN	21869.1	1	2	2	2	6.77e-06	0.12
	39S ribosomal protein L1, mitochondrial OS=Homo sapiens GN=MRPL1 PE=1 SV=2	sp|Q9BYD6|RM01_HUMAN	36910	1	2	4	5	1.69e-05	0.129
	Pyruvate dehydrogenase E1 component subunit beta, mitochondrial OS=Homo sapiens GN=PDHB PE=1 SV=3	sp|P11177|ODPB_HUMAN	39233.4	1	2	2	2	6.77e-06	0.0891
	Nucleosome assembly protein 1-like 1 (Fragment) OS=Homo sapiens GN=NAP1L1 PE=1 SV=1	tr|F8VXI6|F8VXI6_HUMAN	24998.4	1	2	2	2	6.77e-06	0.13
	39S ribosomal protein L17, mitochondrial (Fragment) OS=Homo sapiens GN=MRPL17 PE=1 SV=1	tr|E9PKV2|E9PKV2_HUMAN	16371.8	1	1	1	2	6.77e-06	0.0563
	Isoform 2 of Collagen alpha-1(XIV) chain OS=Homo sapiens GN=COL14A1	sp|Q05707-2|COEA1_HUMAN,sp|Q05707|COEA1_HUMAN	193516	1	1	1	2	6.77e-06	0.00787
	Transformer-2 protein homolog beta OS=Homo sapiens GN=TRA2B PE=1 SV=1	sp|P62995|TRA2B_HUMAN	33666.7	0.999	1	1	2	6.77e-06	0.0556
	Histone H1.3 OS=Homo sapiens GN=HIST1H1D PE=1 SV=2	sp|P16402|H13_HUMAN	22351.3	1	1	1	3	1.02e-05	0.0543
	Isoform 2 of Protein TSSC4 OS=Homo sapiens GN=TSSC4	sp|Q9Y5U2-2|TSSC4_HUMAN,tr|C9JJV1|C9JJV1_HUMAN	27934.1	1	1	1	2	6.77e-06	0.0415
	RISC-loading complex subunit TARBP2 OS=Homo sapiens GN=TARBP2 PE=1 SV=3	sp|Q15633|TRBP2_HUMAN	39039.3	0.999	1	1	1	3.38e-06	0.0328
	Isoform 4 of 40S ribosomal protein S24 OS=Homo sapiens GN=RPS24	sp|P62847-4|RS24_HUMAN	32430.8	0.962	1	1	2	6.77e-06	0.0415
	Serine/arginine-rich-splicing factor 1 OS=Homo sapiens GN=SRSF1 PE=1 SV=1	tr|J3KTL2|J3KTL2_HUMAN	28329.7	1	1	1	1	3.38e-06	0.0474
	Peroxiredoxin-6 OS=Homo sapiens GN=PRDX6 PE=1 SV=3	sp|P30041|PRDX6_HUMAN	25036.1	1	1	1	1	3.38e-06	0.0938
	Isoform 3 of Deleted in malignant brain tumors 1 protein OS=Homo sapiens GN=DMBT1	sp|Q9UGM3-3|DMBT1_HUMAN,sp|Q9UGM3-5|DMBT1_HUMAN,sp|Q9UGM3-6|DMBT1_HUMAN,sp|Q9UGM3-7|DMBT1_HUMAN,sp|Q9UGM3|DMBT1_HUMAN	260726	0.999	1	1	2	6.77e-06	0.00583
	Poly(rC)-binding protein 2 OS=Homo sapiens GN=PCBP2 PE=1 SV=1	tr|B4DLC0|B4DLC0_HUMAN	32165.8	0.987	1	1	1	3.38e-06	0.11
	Histone H2A.J OS=Homo sapiens GN=H2AFJ PE=1 SV=1	sp|Q9BTM1|H2AJ_HUMAN	14020	1	1	1	1	3.38e-06	0.0698
	Peptidyl-prolyl cis-trans isomerase A OS=Homo sapiens GN=PPIA PE=1 SV=2	sp|P62937|PPIA_HUMAN	18012.9	0.993	1	1	1	3.38e-06	0.0727
	Isoform 2 of Dermcidin OS=Homo sapiens GN=DCD	sp|P81605-2|DCD_HUMAN	12414.5	1	1	2	8	2.71e-05	0.116
	28S ribosomal protein S7, mitochondrial OS=Homo sapiens GN=MRPS7 PE=1 SV=2	sp|Q9Y2R9|RT07_HUMAN,tr|J3QLS3|J3QLS3_HUMAN	28134.7	1	1	1	1	3.38e-06	0.0455
	Alpha-centractin OS=Homo sapiens GN=ACTR1A PE=1 SV=1	sp|P61163|ACTZ_HUMAN,tr|R4GMT0|R4GMT0_HUMAN	42615.2	0.999	1	1	2	6.77e-06	0.0426
	28S ribosomal protein S31, mitochondrial OS=Homo sapiens GN=MRPS31 PE=1 SV=3	sp|Q92665|RT31_HUMAN	45320.1	1	1	2	2	6.77e-06	0.038
	Malate dehydrogenase, mitochondrial OS=Homo sapiens GN=MDH2 PE=1 SV=3	sp|P40926|MDHM_HUMAN	35503.7	0.998	1	1	1	3.38e-06	0.0562
	60S ribosomal protein L10a OS=Homo sapiens GN=RPL10A PE=1 SV=2	sp|P62906|RL10A_HUMAN	24832	0.997	1	1	2	6.77e-06	0.0599
	60S ribosomal protein L23a (Fragment) OS=Homo sapiens GN=RPL23A PE=1 SV=1	tr|H7BY10|H7BY10_HUMAN	17804.1	0.957	1	1	1	3.38e-06	0.0823
	RNA 3'-terminal phosphate cyclase OS=Homo sapiens GN=RTCA PE=1 SV=1	sp|O00442|RTCA_HUMAN	39337.5	1	1	1	1	3.38e-06	0.0273
	Tubulin beta-3 chain OS=Homo sapiens GN=TUBB3 PE=1 SV=2	sp|Q13509|TBB3_HUMAN	50432.7	1	1	1	2	6.77e-06	0.333
	39S ribosomal protein L47, mitochondrial OS=Homo sapiens GN=MRPL47 PE=1 SV=2	sp|Q9HD33|RM47_HUMAN	29451.7	1	1	1	1	3.38e-06	0.044
	Cytoplasmic aconitate hydratase OS=Homo sapiens GN=ACO1 PE=1 SV=3	sp|P21399|ACOC_HUMAN	98401	1	1	1	1	3.38e-06	0.0101
	Keratin-associated protein 2-3 OS=Homo sapiens GN=KRTAP2-3 PE=2 SV=2	sp|P0C7H8|KRA23_HUMAN,sp|Q9BYR9|KRA24_HUMAN	13478.1	1	1	1	1	3.38e-06	0.133
	40S ribosomal protein S3a OS=Homo sapiens GN=RPS3A PE=1 SV=2	sp|P61247|RS3A_HUMAN	29945.3	1	1	1	2	6.77e-06	0.0644
	Ras-related protein Rab-8A OS=Homo sapiens GN=RAB8A PE=1 SV=1	sp|P61006|RAB8A_HUMAN	23669.7	0.997	1	1	1	3.38e-06	0.0676
	40S ribosomal protein S14 OS=Homo sapiens GN=RPS14 PE=1 SV=3	sp|P62263|RS14_HUMAN	16272.9	1	1	1	1	3.38e-06	0.0662
	39S ribosomal protein L3, mitochondrial (Fragment) OS=Homo sapiens GN=MRPL3 PE=1 SV=1	tr|H0Y9G6|H0Y9G6_HUMAN	40581.9	1	1	1	1	3.38e-06	0.0248
	39S ribosomal protein L46, mitochondrial OS=Homo sapiens GN=MRPL46 PE=1 SV=1	sp|Q9H2W6|RM46_HUMAN	31706.3	0.996	1	1	2	6.77e-06	0.0502
	Protein S100-A8 OS=Homo sapiens GN=S100A8 PE=1 SV=1	sp|P05109|S10A8_HUMAN	10835	0.999	1	1	36	0.000122	0.118
	Activator of 90 kDa heat shock protein ATPase homolog 1 OS=Homo sapiens GN=AHSA1 PE=1 SV=1	sp|O95433|AHSA1_HUMAN,tr|B4DUR9|B4DUR9_HUMAN	38274.4	0.993	1	1	1	3.38e-06	0.0651
	Isoform 2 of Actin-like protein 6A OS=Homo sapiens GN=ACTL6A	sp|O96019-2|ACL6A_HUMAN,sp|O96019|ACL6A_HUMAN	47461.1	0.989	1	1	1	3.38e-06	0.0775
	RNA-binding protein 28 OS=Homo sapiens GN=RBM28 PE=1 SV=3	sp|Q9NW13|RBM28_HUMAN	85739.1	0.998	1	1	1	3.38e-06	0.0198
	Keratin, type I cytoskeletal 12 OS=Homo sapiens GN=KRT12 PE=1 SV=1	sp|Q99456|K1C12_HUMAN	53513	0.999	1	1	2	6.77e-06	0.0709
	39S ribosomal protein L28, mitochondrial OS=Homo sapiens GN=MRPL28 PE=1 SV=1	tr|Q4TT38|Q4TT38_HUMAN	30046.9	1	1	1	1	3.38e-06	0.0664
	60S ribosomal protein L27 OS=Homo sapiens GN=RPL27 PE=1 SV=2	sp|P61353|RL27_HUMAN,tr|K7ELC7|K7ELC7_HUMAN	15798.4	0.979	1	1	2	6.77e-06	0.0662
	Semenogelin-2 OS=Homo sapiens GN=SEMG2 PE=1 SV=1	sp|Q02383|SEMG2_HUMAN	65443.1	0.999	1	1	1	3.38e-06	0.0344
	Isoform 2 of E3 ubiquitin-protein ligase UBR4 OS=Homo sapiens GN=UBR4	sp|Q5T4S7-2|UBR4_HUMAN,sp|Q5T4S7-3|UBR4_HUMAN,sp|Q5T4S7-4|UBR4_HUMAN,sp|Q5T4S7|UBR4_HUMAN	573842	0.989	1	1	1	3.38e-06	0.00288
	Isoform Short of Heterogeneous nuclear ribonucleoprotein U OS=Homo sapiens GN=HNRNPU	sp|Q00839-2|HNRPU_HUMAN	88980.3	0.998	1	1	5	1.69e-05	0.0186
	39S ribosomal protein L22, mitochondrial OS=Homo sapiens GN=MRPL22 PE=1 SV=1	sp|Q9NWU5|RM22_HUMAN,tr|E7ESL0|E7ESL0_HUMAN,tr|J3KQY1|J3KQY1_HUMAN	23641.5	1	1	1	1	3.38e-06	0.0583
	Protein FAM81A OS=Homo sapiens GN=FAM81A PE=2 SV=3	sp|Q8TBF8|FA81A_HUMAN	42392.9	0.913	1	1	2	6.77e-06	0.0245
	Cleavage and polyadenylation-specificity factor subunit 7 (Fragment) OS=Homo sapiens GN=CPSF7 PE=1 SV=1	tr|F5H669|F5H669_HUMAN	41266.1	1	1	1	1	3.38e-06	0.0214
	Isoform 1 of RNA-binding protein Raly OS=Homo sapiens GN=RALY	sp|Q9UKM9-2|RALY_HUMAN,sp|Q9UKM9|RALY_HUMAN	32463.9	1	1	1	1	3.38e-06	0.0414
	Kinesin heavy chain isoform 5C OS=Homo sapiens GN=KIF5C PE=1 SV=1	sp|O60282|KIF5C_HUMAN	109498	0.986	1	1	1	3.38e-06	0.00836
	N-alpha-acetyltransferase 15, NatA auxiliary subunit OS=Homo sapiens GN=NAA15 PE=1 SV=1	sp|Q9BXJ9|NAA15_HUMAN	101278	0.999	1	1	1	3.38e-06	0.0173
	Transferrin receptor protein 1 OS=Homo sapiens GN=TFRC PE=1 SV=2	sp|P02786|TFR1_HUMAN	84873.6	0.996	1	1	1	3.38e-06	0.0211
	Isoform 3 of Protein disulfide-isomerase A6 OS=Homo sapiens GN=PDIA6	sp|Q15084-3|PDIA6_HUMAN,sp|Q15084-4|PDIA6_HUMAN,sp|Q15084|PDIA6_HUMAN	48122.3	0.998	1	1	1	3.38e-06	0.032
	Cofilin-1 OS=Homo sapiens GN=CFL1 PE=1 SV=1	tr|E9PK25|E9PK25_HUMAN	22728.8	0.998	1	2	2	6.77e-06	0.137
	DNA-binding protein RFX7 OS=Homo sapiens GN=RFX7 PE=1 SV=1	tr|H0YLX2|H0YLX2_HUMAN	137436	0.988	1	1	1	3.38e-06	0.0102
	Isoform Short of Splicing factor, proline- and glutamine-rich OS=Homo sapiens GN=SFPQ	sp|P23246-2|SFPQ_HUMAN	72263.3	0.96	1	1	1	3.38e-06	0.0344
	40S ribosomal protein S11 OS=Homo sapiens GN=RPS11 PE=1 SV=3	sp|P62280|RS11_HUMAN	18431.3	0.998	1	1	1	3.38e-06	0.114
	Keratin, type II cytoskeletal 74 OS=Homo sapiens GN=KRT74 PE=1 SV=2	sp|Q7RTS7|K2C74_HUMAN	57866.8	1	1	1	2	6.77e-06	0.0643
	60S ribosomal protein L10 OS=Homo sapiens GN=RPL10 PE=1 SV=4	sp|P27635|RL10_HUMAN,tr|X1WI28|X1WI28_HUMAN	24604.6	1	1	1	1	3.38e-06	0.0607
	Isoform 2 of Reticulocalbin-2 OS=Homo sapiens GN=RCN2	sp|Q14257-2|RCN2_HUMAN,sp|Q14257|RCN2_HUMAN	36877.6	0.996	1	1	1	3.38e-06	0.0687
	Isoform 2 of Procollagen-lysine,2-oxoglutarate 5-dioxygenase 2 OS=Homo sapiens GN=PLOD2	sp|O00469-2|PLOD2_HUMAN,sp|O00469|PLOD2_HUMAN	84687.4	1	1	1	1	3.38e-06	0.0132
	GTP-binding protein SAR1a OS=Homo sapiens GN=SAR1A PE=1 SV=1	sp|Q9NR31|SAR1A_HUMAN	22367.8	0.998	1	1	1	3.38e-06	0.0556
	Histone deacetylase complex subunit SAP18 (Fragment) OS=Homo sapiens GN=SAP18 PE=1 SV=2	tr|H7BZW6|H7BZW6_HUMAN	16036.7	0.996	1	1	2	6.77e-06	0.112
	Spermatogenesis-associated protein 31C2 OS=Homo sapiens GN=SPATA31C2 PE=2 SV=2	sp|B4DYI2|S31C2_HUMAN	124430	0.996	1	1	1	3.38e-06	0.0256
	Isoform 2 of Calcium-binding mitochondrial carrier protein Aralar2 OS=Homo sapiens GN=SLC25A13	sp|Q9UJS0-2|CMC2_HUMAN	74305.3	0.995	1	1	1	3.38e-06	0.0192
	Keratin, type II cytoskeletal 6B OS=Homo sapiens GN=KRT6B PE=1 SV=5	sp|P04259|K2C6B_HUMAN	60068.6	0.989	1	1	1	3.38e-06	0.44
	RNA-binding protein 47 OS=Homo sapiens GN=RBM47 PE=4 SV=1	tr|D6R9D6|D6R9D6_HUMAN	43987.2	0.955	1	1	1	3.38e-06	0.0407
	Dynein heavy chain domain-containing protein 1 OS=Homo sapiens GN=DNHD1 PE=2 SV=2	sp|Q96M86|DNHD1_HUMAN	533642	0.993	1	1	1	3.38e-06	0.00274
	Zinc finger CCHC domain-containing protein 8 OS=Homo sapiens GN=ZCCHC8 PE=1 SV=2	sp|Q6NZY4|ZCHC8_HUMAN	78578.2	0.999	1	1	1	3.38e-06	0.0184
	Transcription initiation factor IIA beta chain OS=Homo sapiens GN=GTF2A1 PE=1 SV=1	tr|J3KNC0|J3KNC0_HUMAN	6741	0.962	1	1	7	2.37e-05	0.153
	Isoform 8 of Treacle protein OS=Homo sapiens GN=TCOF1	sp|Q13428-8|TCOF_HUMAN	144412	0.979	1	1	1	3.38e-06	0.00708
	Isoform Cytoplasmic of Fumarate hydratase, mitochondrial OS=Homo sapiens GN=FH	sp|P07954-2|FUMH_HUMAN,sp|P07954|FUMH_HUMAN	54637.8	0.987	1	1	1	3.38e-06	0.0385
	Peroxiredoxin-1 OS=Homo sapiens GN=PRDX1 PE=1 SV=1	sp|Q06830|PRDX1_HUMAN	22110.9	0.997	1	1	1	3.38e-06	0.0603
	Keratin, type I cytoskeletal 17 OS=Homo sapiens GN=KRT17 PE=1 SV=2	sp|Q04695|K1C17_HUMAN	48106.7	0.986	1	1	3	1.02e-05	0.312
	Isoform 3 of Protein CASC1 OS=Homo sapiens GN=CASC1	sp|Q6TDU7-3|CASC1_HUMAN	79373.3	0.999	1	1	1	3.38e-06	0.0159
	Nestin OS=Homo sapiens GN=NES PE=1 SV=2	sp|P48681|NEST_HUMAN	177437	0.988	1	1	1	3.38e-06	0.00555
	Protein disulfide-isomerase OS=Homo sapiens GN=P4HB PE=1 SV=3	sp|P07237|PDIA1_HUMAN	57118.1	0.998	1	1	1	3.38e-06	0.0315
	Heterogeneous nuclear ribonucleoprotein H3 OS=Homo sapiens GN=HNRNPH3 PE=1 SV=2	sp|P31942|HNRH3_HUMAN	36927.6	0.988	1	1	1	3.38e-06	0.0491
	Calmodulin-like protein 5 OS=Homo sapiens GN=CALML5 PE=1 SV=2	sp|Q9NZT1|CALL5_HUMAN	15892.9	0.998	1	1	5	1.69e-05	0.158
	RNA-binding protein 14 OS=Homo sapiens GN=RBM14 PE=1 SV=2	sp|Q96PK6|RBM14_HUMAN	69492.3	1	1	1	1	3.38e-06	0.0224
	Endoplasmin OS=Homo sapiens GN=HSP90B1 PE=1 SV=1	sp|P14625|ENPL_HUMAN	92471.7	0.994	1	1	1	3.38e-06	0.0137
	40S ribosomal protein S15a OS=Homo sapiens GN=RPS15A PE=1 SV=1	tr|I3L3P7|I3L3P7_HUMAN	11477.9	0.939	1	1	2	6.77e-06	0.14
	U1 small nuclear ribonucleoprotein C OS=Homo sapiens GN=SNRPC PE=1 SV=1	sp|P09234|RU1C_HUMAN	17393.9	1	1	1	1	3.38e-06	0.0755
	Centrosome-associated protein CEP250 OS=Homo sapiens GN=CEP250 PE=1 SV=2	sp|Q9BV73|CP250_HUMAN	281133	0.995	1	1	1	3.38e-06	0.00737
	Protein S100-A16 OS=Homo sapiens GN=S100A16 PE=1 SV=1	sp|Q96FQ6|S10AG_HUMAN	11801.9	0.97	1	1	1	3.38e-06	0.107
	Procollagen-lysine,2-oxoglutarate 5-dioxygenase 3 OS=Homo sapiens GN=PLOD3 PE=1 SV=1	sp|O60568|PLOD3_HUMAN	84786.8	0.999	1	1	1	3.38e-06	0.0203
	Protein disulfide-isomerase A3 OS=Homo sapiens GN=PDIA3 PE=1 SV=4	sp|P30101|PDIA3_HUMAN	56784.6	1	1	1	1	3.38e-06	0.0218
	Isoform 4 of Protein PAT1 homolog 1 OS=Homo sapiens GN=PATL1	sp|Q86TB9-4|PATL1_HUMAN	79910	0.999	1	1	1	3.38e-06	0.027
	Calmodulin OS=Homo sapiens GN=CALM1 PE=1 SV=2	sp|P62158|CALM_HUMAN,tr|E7EMB3|E7EMB3_HUMAN,tr|E7ETZ0|E7ETZ0_HUMAN,tr|H0Y7A7|H0Y7A7_HUMAN	16838	0.996	1	1	1	3.38e-06	0.107
	40S ribosomal protein S10 OS=Homo sapiens GN=RPS10 PE=1 SV=1	sp|P46783|RS10_HUMAN	18898.3	0.999	1	1	1	3.38e-06	0.0545
	60S ribosomal protein L24 OS=Homo sapiens GN=RPL24 PE=1 SV=1	sp|P83731|RL24_HUMAN	17779.5	0.996	1	2	2	6.77e-06	0.0828
	Keratin, type II cuticular Hb2 OS=Homo sapiens GN=KRT82 PE=1 SV=3	sp|Q9NSB4|KRT82_HUMAN	56653.4	0.985	1	2	14	4.74e-05	0.039
	Nascent polypeptide-associated complex subunit alpha, muscle-specific form OS=Homo sapiens GN=NACA PE=1 SV=1	sp|E9PAV3|NACAM_HUMAN	205423	1	1	1	2	6.77e-06	0.00722
	Pleckstrin homology domain-containing family H member 2 OS=Homo sapiens GN=PLEKHH2 PE=2 SV=2	sp|Q8IVE3|PKHH2_HUMAN	168234	0.99	1	1	1	3.38e-06	0.00938
	S1 RNA-binding domain-containing protein 1 OS=Homo sapiens GN=SRBD1 PE=1 SV=2	sp|Q8N5C6|SRBD1_HUMAN	111778	1	1	1	1	3.38e-06	0.0171
	Isoform 2 of Plectin OS=Homo sapiens GN=PLEC	sp|Q15149-2|PLEC_HUMAN,sp|Q15149-3|PLEC_HUMAN	518467	0.997	1	1	1	3.38e-06	0.00197
	GTP-binding protein 8 OS=Homo sapiens GN=GTPBP8 PE=2 SV=1	sp|Q8N3Z3|GTPB8_HUMAN	32147.4	0.998	1	1	1	3.38e-06	0.0423
	Isoform 2 of Ataxin-10 OS=Homo sapiens GN=ATXN10	sp|Q9UBB4-2|ATX10_HUMAN,sp|Q9UBB4|ATX10_HUMAN	53490.8	0.999	1	1	1	3.38e-06	0.0341
	60S ribosomal protein L6 OS=Homo sapiens GN=RPL6 PE=1 SV=3	sp|Q02878|RL6_HUMAN	32729.3	0.998	1	1	5	1.69e-05	0.0521
	40S ribosomal protein S6 OS=Homo sapiens GN=RPS6 PE=1 SV=1	sp|P62753|RS6_HUMAN	28681.7	0.999	1	1	1	3.38e-06	0.0602
	Keratin, type II cytoskeletal 79 OS=Homo sapiens GN=KRT79 PE=1 SV=2	sp|Q5XKE5|K2C79_HUMAN	57836	1	1	1	1	3.38e-06	0.116
	Otoferlin OS=Homo sapiens GN=OTOF PE=1 SV=3	sp|Q9HC10|OTOF_HUMAN	226758	0.997	1	1	1	3.38e-06	0.00501
	GTPase Era, mitochondrial OS=Homo sapiens GN=ERAL1 PE=1 SV=2	sp|O75616|ERAL1_HUMAN	48349.4	1	1	1	1	3.38e-06	0.0389
	Elongation factor 1-gamma OS=Homo sapiens GN=EEF1G PE=1 SV=3	sp|P26641|EF1G_HUMAN,tr|B4DTG2|B4DTG2_HUMAN	50119.4	1	1	1	3	1.02e-05	0.0297
	Importin subunit alpha OS=Homo sapiens GN=KPNA6 PE=1 SV=1	tr|F5GYL8|F5GYL8_HUMAN,tr|F5H4G7|F5H4G7_HUMAN	60595.6	0.998	1	1	1	3.38e-06	0.0259
	CDKN2A-interacting protein OS=Homo sapiens GN=CDKN2AIP PE=1 SV=3	sp|Q9NXV6|CARF_HUMAN	61125.1	0.986	1	1	1	3.38e-06	0.0466
	Peroxiredoxin-2 OS=Homo sapiens GN=PRDX2 PE=1 SV=5	sp|P32119|PRDX2_HUMAN	21892.4	0.984	1	1	2	6.77e-06	0.0859
	40S ribosomal protein S19 OS=Homo sapiens GN=RPS19 PE=1 SV=2	sp|P39019|RS19_HUMAN	16060.5	1	1	1	1	3.38e-06	0.0621
	60S ribosomal protein L38 OS=Homo sapiens GN=RPL38 PE=1 SV=2	sp|P63173|RL38_HUMAN	8218.5	0.97	1	1	1	3.38e-06	0.186
	Dynein heavy chain 17, axonemal OS=Homo sapiens GN=DNAH17 PE=1 SV=1	tr|K7EK91|K7EK91_HUMAN	508791	0.999	1	1	1	3.38e-06	0.00337
	40S ribosomal protein S5 OS=Homo sapiens GN=RPS5 PE=1 SV=1	tr|M0R0R2|M0R0R2_HUMAN	25333.8	0.99	1	1	3	1.02e-05	0.0667
	60S ribosomal protein L21 OS=Homo sapiens GN=RPL21 PE=1 SV=2	sp|P46778|RL21_HUMAN	18565	1	1	1	2	6.77e-06	0.0938
	Semenogelin-1 OS=Homo sapiens GN=SEMG1 PE=1 SV=2	sp|P04279|SEMG1_HUMAN	52129.7	0.999	1	1	1	3.38e-06	0.0303
	X-ray repair cross-complementing protein 6 OS=Homo sapiens GN=XRCC6 PE=1 SV=2	sp|P12956|XRCC6_HUMAN	69846.4	0.999	1	1	1	3.38e-06	0.023
	Beta-actin-like protein 2 OS=Homo sapiens GN=ACTBL2 PE=1 SV=2	sp|Q562R1|ACTBL_HUMAN	42004.2	1	1	1	1	3.38e-06	0.0904
	A-kinase anchor protein 8 OS=Homo sapiens GN=AKAP8 PE=1 SV=1	sp|O43823|AKAP8_HUMAN	76109.1	0.992	1	2	2	6.77e-06	0.026
	Eukaryotic initiation factor 4A-I OS=Homo sapiens GN=EIF4A1 PE=1 SV=1	sp|P60842|IF4A1_HUMAN	46155.3	0.999	1	1	1	3.38e-06	0.0246
	39S ribosomal protein L24, mitochondrial OS=Homo sapiens GN=MRPL24 PE=1 SV=1	sp|Q96A35|RM24_HUMAN	24915	0.999	1	1	2	6.77e-06	0.0602
	Isoform 3 of 60 kDa SS-A/Ro ribonucleoprotein OS=Homo sapiens GN=TROVE2	sp|P10155-3|RO60_HUMAN,sp|P10155-4|RO60_HUMAN,sp|P10155-5|RO60_HUMAN,sp|P10155|RO60_HUMAN	60672.1	1	1	1	1	3.38e-06	0.0212
	Lipocalin-1 OS=Homo sapiens GN=LCN1 PE=1 SV=1	sp|P31025|LCN1_HUMAN	19250.4	0.998	1	1	2	6.77e-06	0.0625
	Isoform 3 of Glucose-6-phosphate 1-dehydrogenase OS=Homo sapiens GN=G6PD	sp|P11413-3|G6PD_HUMAN,sp|P11413|G6PD_HUMAN	59258.1	1	1	1	2	6.77e-06	0.0294
	Phosphoribosylformylglycinamidine synthase OS=Homo sapiens GN=PFAS PE=1 SV=4	sp|O15067|PUR4_HUMAN	144734	0.951	1	1	1	3.38e-06	0.00747
	Cisplatin resistance-associated overexpressed protein, isoform CRA_b OS=Homo sapiens GN=LUC7L3 PE=1 SV=1	tr|J3KPP4|J3KPP4_HUMAN	58221.4	0.974	1	1	1	3.38e-06	0.0286
	Multimerin-2 OS=Homo sapiens GN=MMRN2 PE=1 SV=2	sp|Q9H8L6|MMRN2_HUMAN	104408	0.988	1	1	1	3.38e-06	0.00948
	Glutathione S-transferase P OS=Homo sapiens GN=GSTP1 PE=1 SV=2	sp|P09211|GSTP1_HUMAN	23356.7	0.987	1	1	1	3.38e-06	0.0762
	Protein S100-A9 OS=Homo sapiens GN=S100A9 PE=1 SV=1	sp|P06702|S10A9_HUMAN	13242.3	1	1	1	22	7.44e-05	0.132
	Inosine-5'-monophosphate dehydrogenase 2 (Fragment) OS=Homo sapiens GN=IMPDH2 PE=1 SV=1	tr|H0Y4R1|H0Y4R1_HUMAN	51069.6	0.998	1	1	1	3.38e-06	0.0298
	Isoform 2 of 39S ribosomal protein L10, mitochondrial OS=Homo sapiens GN=MRPL10	sp|Q7Z7H8-2|RM10_HUMAN	30308	0.999	1	1	1	3.38e-06	0.0701
	Catalase OS=Homo sapiens GN=CAT PE=1 SV=3	sp|P04040|CATA_HUMAN	59756.5	0.996	1	1	1	3.38e-06	0.0228
	BAG family molecular chaperone regulator 2 OS=Homo sapiens GN=BAG2 PE=1 SV=1	sp|O95816|BAG2_HUMAN	23772.5	0.995	1	1	1	3.38e-06	0.0521
	Aspartate aminotransferase, mitochondrial OS=Homo sapiens GN=GOT2 PE=1 SV=3	sp|P00505|AATM_HUMAN	47518.6	1	1	1	2	6.77e-06	0.0326
	Isoform 4 of Double-stranded RNA-specific adenosine deaminase OS=Homo sapiens GN=ADAR	sp|P55265-4|DSRAD_HUMAN,sp|P55265|DSRAD_HUMAN,tr|E7ENU4|E7ENU4_HUMAN	136070	1	1	1	1	3.38e-06	0.0118
	Pyruvate kinase PKM OS=Homo sapiens GN=PKM PE=1 SV=4	sp|P14618|KPYM_HUMAN	57937.5	1	1	1	1	3.38e-06	0.0414
	Hornerin OS=Homo sapiens GN=HRNR PE=1 SV=2	sp|Q86YZ3|HORN_HUMAN	282373	0.941	1	1	1	3.38e-06	0.00842
	Keratin, type I cytoskeletal 24 OS=Homo sapiens GN=KRT24 PE=1 SV=1	sp|Q2M2I5|K1C24_HUMAN	55088.5	0.993	1	1	1	3.38e-06	0.0381
	ATP-dependent RNA helicase DDX54 OS=Homo sapiens GN=DDX54 PE=1 SV=2	sp|Q8TDD1|DDX54_HUMAN	98597.9	0.999	1	1	2	6.77e-06	0.0204
	Isoform Heart of ATP synthase subunit gamma, mitochondrial OS=Homo sapiens GN=ATP5C1	sp|P36542-2|ATPG_HUMAN,sp|P36542|ATPG_HUMAN	32998	0.998	1	1	2	6.77e-06	0.0404
	Keratin, type II cytoskeletal 71 OS=Homo sapiens GN=KRT71 PE=1 SV=3	sp|Q3SY84|K2C71_HUMAN	57293.1	0.999	1	1	4	1.35e-05	0.0612
	Elongation factor 2 OS=Homo sapiens GN=EEF2 PE=1 SV=4	sp|P13639|EF2_HUMAN	95340.1	0.998	1	1	1	3.38e-06	0.021
	DNA topoisomerase 1 OS=Homo sapiens GN=TOP1 PE=1 SV=2	sp|P11387|TOP1_HUMAN	90729.7	0.999	1	1	1	3.38e-06	0.017
	Isoform 2 of Neutral alpha-glucosidase AB OS=Homo sapiens GN=GANAB	sp|Q14697-2|GANAB_HUMAN,sp|Q14697|GANAB_HUMAN	109440	1	1	1	1	3.38e-06	0.0176
	Cartilage-associated protein OS=Homo sapiens GN=CRTAP PE=1 SV=1	tr|C9JP16|C9JP16_HUMAN	41434.6	0.982	1	1	1	3.38e-06	0.0363
	Retrotransposon-derived protein PEG10 OS=Homo sapiens GN=PEG10 PE=1 SV=2	sp|Q86TG7|PEG10_HUMAN	80173	0.986	1	1	1	3.38e-06	0.0184
	Keratin, type I cuticular Ha5 OS=Homo sapiens GN=KRT35 PE=2 SV=5	sp|Q92764|KRT35_HUMAN,tr|C4AM86|C4AM86_HUMAN	50361	0.993	1	1	1	3.38e-06	0.165
	AP-3 complex subunit sigma-2 OS=Homo sapiens GN=AP3S2 PE=1 SV=1	tr|H0YLI7|H0YLI7_HUMAN	23398.4	0.996	1	1	1	3.38e-06	0.0585
	3'-5' exoribonuclease 1 OS=Homo sapiens GN=ERI1 PE=1 SV=3	sp|Q8IV48|ERI1_HUMAN	40065.6	0.994	1	1	1	3.38e-06	0.0287
	Isoform 1 of Pre-mRNA-splicing factor ISY1 homolog OS=Homo sapiens GN=ISY1	sp|Q9ULR0-2|ISY1_HUMAN	35443.8	0.999	1	1	1	3.38e-06	0.0423
	L-lactate dehydrogenase B chain OS=Homo sapiens GN=LDHB PE=1 SV=2	sp|P07195|LDHB_HUMAN	36638.6	1	1	1	2	6.77e-06	0.0449
	Serine/threonine-protein kinase B-raf OS=Homo sapiens GN=BRAF PE=1 SV=4	sp|P15056|BRAF_HUMAN	84438.9	0.992	1	1	1	3.38e-06	0.017
	Peptidyl-tRNA hydrolase ICT1, mitochondrial (Fragment) OS=Homo sapiens GN=ICT1 PE=1 SV=1	tr|J3KS15|J3KS15_HUMAN	21905.9	1	1	1	2	6.77e-06	0.0625
	Tubulin beta-6 chain OS=Homo sapiens GN=TUBB6 PE=1 SV=1	sp|Q9BUF5|TBB6_HUMAN	49857.2	0.999	1	2	3	1.02e-05	0.278
	Serine/arginine-rich-splicing factor 11 (Fragment) OS=Homo sapiens GN=SRSF11 PE=1 SV=1	tr|Q5T760|Q5T760_HUMAN	42317.5	0.995	1	1	1	3.38e-06	0.0437
	RNA-binding motif, single-stranded-interacting protein 2 OS=Homo sapiens GN=RBMS2 PE=1 SV=1	sp|Q15434|RBMS2_HUMAN	43959	1	1	1	3	1.02e-05	0.0369
	Calreticulin OS=Homo sapiens GN=CALR PE=1 SV=1	sp|P27797|CALR_HUMAN	48142.9	0.998	1	1	1	3.38e-06	0.0336
	Isoform 2 of Glucose-6-phosphate isomerase OS=Homo sapiens GN=GPI	sp|P06744-2|G6PI_HUMAN	64325.9	0.998	1	1	1	3.38e-06	0.0264
	Tetratricopeptide repeat protein 6 OS=Homo sapiens GN=TTC6 PE=4 SV=1	tr|G3V3A5|G3V3A5_HUMAN	216455	0.997	1	1	1	3.38e-06	0.00636
	Actin, alpha skeletal muscle OS=Homo sapiens GN=ACTA1 PE=1 SV=1	sp|P68133|ACTS_HUMAN	42052.2	1	1	1	1	3.38e-06	0.156
Motif #8 anti-sense: chr20:34635638-34636048	Keratin, type I cytoskeletal 10 OS=Homo sapiens GN=KRT10 PE=1 SV=6	sp|P13645|K1C10_HUMAN	58828.8	1	59	82	676	0.0031	0.543
	Keratin, type II cytoskeletal 1 OS=Homo sapiens GN=KRT1 PE=1 SV=6	sp|P04264|K2C1_HUMAN	66040.3	1	58	86	1021	0.00468	0.61
	Keratin, type II cytoskeletal 2 epidermal OS=Homo sapiens GN=KRT2 PE=1 SV=2	sp|P35908|K22E_HUMAN	65433.9	1	48	77	727	0.00333	0.723
	Heterogeneous nuclear ribonucleoprotein Q OS=Homo sapiens GN=SYNCRIP PE=1 SV=2	sp|O60506|HNRPQ_HUMAN	69603.5	1	38	47	391	0.00179	0.501
	Heterogeneous nuclear ribonucleoprotein L OS=Homo sapiens GN=HNRNPL PE=1 SV=2	sp|P14866|HNRPL_HUMAN	64132.8	1	38	66	426	0.00195	0.491
	Keratin, type I cytoskeletal 9 OS=Homo sapiens GN=KRT9 PE=1 SV=3	sp|P35527|K1C9_HUMAN	62065.9	1	34	47	327	0.0015	0.538
	Tubulin beta chain OS=Homo sapiens GN=TUBB PE=1 SV=2	sp|P07437|TBB5_HUMAN	49670.6	1	27	36	164	0.000751	0.572
	Heterogeneous nuclear ribonucleoprotein R OS=Homo sapiens GN=HNRNPR PE=1 SV=1	sp|O43390|HNRPR_HUMAN	70943.9	1	22	29	230	0.00105	0.381
	116 kDa U5 small nuclear ribonucleoprotein component OS=Homo sapiens GN=EFTUD2 PE=1 SV=1	sp|Q15029|U5S1_HUMAN	109438	1	22	26	54	0.000247	0.297
	Isoform F of Constitutive coactivator of PPAR-gamma-like protein 1 OS=Homo sapiens GN=FAM120A	sp|Q9NZB2-6|F120A_HUMAN	125273	1	22	24	75	0.000344	0.245
	Tubulin alpha-1B chain OS=Homo sapiens GN=TUBA1B PE=1 SV=1	sp|P68363|TBA1B_HUMAN	50151.7	1	21	27	112	0.000513	0.49
	Nucleolar RNA helicase 2 OS=Homo sapiens GN=DDX21 PE=1 SV=5	sp|Q9NR30|DDX21_HUMAN	87346	1	20	21	108	0.000495	0.344
	Leucine-rich PPR motif-containing protein, mitochondrial OS=Homo sapiens GN=LRPPRC PE=1 SV=3	sp|P42704|LPPRC_HUMAN	157912	1	20	21	40	0.000183	0.185
	Keratin, type II cuticular Hb6 OS=Homo sapiens GN=KRT86 PE=1 SV=1	sp|O43790|KRT86_HUMAN	53499.9	1	18	23	73	0.000334	0.426
	Matrin-3 OS=Homo sapiens GN=MATR3 PE=1 SV=2	sp|P43243|MATR3_HUMAN,tr|A8MXP9|A8MXP9_HUMAN	94626.7	1	18	24	84	0.000385	0.282
	Zinc finger RNA-binding protein OS=Homo sapiens GN=ZFR PE=1 SV=2	sp|Q96KR1|ZFR_HUMAN	117012	1	16	18	70	0.000321	0.17
	Heat shock cognate 71 kDa protein OS=Homo sapiens GN=HSPA8 PE=1 SV=1	sp|P11142|HSP7C_HUMAN	70899.8	1	15	21	70	0.000321	0.246
	Keratin, type I cuticular Ha1 OS=Homo sapiens GN=KRT31 PE=2 SV=3	sp|Q15323|K1H1_HUMAN	47236.8	1	15	20	87	0.000399	0.418
	Insulin-like growth factor 2 mRNA-binding protein 3 OS=Homo sapiens GN=IGF2BP3 PE=1 SV=2	sp|O00425|IF2B3_HUMAN	63706	1	15	20	82	0.000376	0.337
	Polyadenylate-binding protein 1 OS=Homo sapiens GN=PABPC1 PE=1 SV=2	sp|P11940|PABP1_HUMAN	70671.3	1	15	18	82	0.000376	0.241
	Nucleolin OS=Homo sapiens GN=NCL PE=1 SV=3	sp|P19338|NUCL_HUMAN	76615.9	1	14	19	76	0.000348	0.21
	Actin, cytoplasmic 2 OS=Homo sapiens GN=ACTG1 PE=1 SV=1	sp|P63261|ACTG_HUMAN	41793.9	1	14	17	70	0.000321	0.285
	Desmoplakin OS=Homo sapiens GN=DSP PE=1 SV=3	sp|P15924|DESP_HUMAN	331781	1	14	15	27	0.000124	0.0718
	Keratin, type I cytoskeletal 16 OS=Homo sapiens GN=KRT16 PE=1 SV=4	sp|P08779|K1C16_HUMAN	51269	1	14	16	45	0.000206	0.357
	78 kDa glucose-regulated protein OS=Homo sapiens GN=HSPA5 PE=1 SV=2	sp|P11021|GRP78_HUMAN	72334.7	1	13	13	32	0.000147	0.271
	Keratin, type II cytoskeletal 6A OS=Homo sapiens GN=KRT6A PE=1 SV=3	sp|P02538|K2C6A_HUMAN	60046.4	1	13	15	148	0.000678	0.388
	Protein RRP5 homolog OS=Homo sapiens GN=PDCD11 PE=1 SV=3	sp|Q14690|RRP5_HUMAN	208703	1	13	13	25	0.000115	0.085
	Keratin, type II cytoskeletal 5 OS=Homo sapiens GN=KRT5 PE=1 SV=3	sp|P13647|K2C5_HUMAN	62379.6	1	12	15	169	0.000774	0.334
	Putative pre-mRNA-splicing factor ATP-dependent RNA helicase DHX15 OS=Homo sapiens GN=DHX15 PE=1 SV=2	sp|O43143|DHX15_HUMAN	90935.2	1	11	13	27	0.000124	0.174
	Interleukin enhancer-binding factor 2 OS=Homo sapiens GN=ILF2 PE=1 SV=2	sp|Q12905|ILF2_HUMAN	43062.7	1	11	13	49	0.000224	0.279
	ATP synthase subunit beta, mitochondrial OS=Homo sapiens GN=ATP5B PE=1 SV=3	sp|P06576|ATPB_HUMAN	56560.6	1	11	12	17	7.79e-05	0.308
	Pre-mRNA-processing-splicing factor 8 OS=Homo sapiens GN=PRPF8 PE=1 SV=2	sp|Q6P2Q9|PRP8_HUMAN	273609	1	11	11	20	9.16e-05	0.0608
	Heat shock protein HSP 90-beta OS=Homo sapiens GN=HSP90AB1 PE=1 SV=4	sp|P08238|HS90B_HUMAN	83267.3	1	11	14	56	0.000257	0.193
	Isoform 2 of Interleukin enhancer-binding factor 3 OS=Homo sapiens GN=ILF3	sp|Q12906-2|ILF3_HUMAN,sp|Q12906-6|ILF3_HUMAN	76033.4	1	11	11	44	0.000202	0.211
	Isoform 2 of Splicing factor U2AF 65 kDa subunit OS=Homo sapiens GN=U2AF2	sp|P26368-2|U2AF2_HUMAN	53120.8	1	11	16	62	0.000284	0.27
	S1 RNA-binding domain-containing protein 1 OS=Homo sapiens GN=SRBD1 PE=1 SV=2	sp|Q8N5C6|SRBD1_HUMAN	111778	1	11	11	16	7.33e-05	0.14
	Isoform 2 of Heterogeneous nuclear ribonucleoprotein U-like protein 1 OS=Homo sapiens GN=HNRNPUL1	sp|Q9BUJ2-2|HNRL1_HUMAN,sp|Q9BUJ2|HNRL1_HUMAN	95739.7	1	11	14	45	0.000206	0.178
	U2 small nuclear ribonucleoprotein A' OS=Homo sapiens GN=SNRPA1 PE=1 SV=2	sp|P09661|RU2A_HUMAN	28417.1	1	11	13	47	0.000215	0.365
	Keratinocyte proline-rich protein OS=Homo sapiens GN=KPRP PE=1 SV=1	sp|Q5T749|KPRP_HUMAN	64132.6	1	10	12	26	0.000119	0.185
	40S ribosomal protein S4, X isoform OS=Homo sapiens GN=RPS4X PE=1 SV=2	sp|P62701|RS4X_HUMAN	29599.3	1	10	15	70	0.000321	0.373
	Splicing factor U2AF 35 kDa subunit OS=Homo sapiens GN=U2AF1 PE=1 SV=3	sp|Q01081|U2AF1_HUMAN	27872.2	1	10	12	25	0.000115	0.317
	Heterogeneous nuclear ribonucleoprotein U-like protein 2 OS=Homo sapiens GN=HNRNPUL2 PE=1 SV=1	sp|Q1KMD3|HNRL2_HUMAN	85105.2	1	10	12	41	0.000188	0.173
	Zinc finger CCCH-type antiviral protein 1 OS=Homo sapiens GN=ZC3HAV1 PE=1 SV=3	sp|Q7Z2W4|ZCCHV_HUMAN	101433	1	10	11	43	0.000197	0.177
	Procollagen-lysine,2-oxoglutarate 5-dioxygenase 1 OS=Homo sapiens GN=PLOD1 PE=1 SV=2	sp|Q02809|PLOD1_HUMAN	83552.5	1	10	12	30	0.000137	0.184
	Far upstream element-binding protein 3 OS=Homo sapiens GN=FUBP3 PE=1 SV=2	sp|Q96I24|FUBP3_HUMAN	61639.9	1	10	11	41	0.000188	0.274
	Isoform 3 of Polyadenylate-binding protein 4 OS=Homo sapiens GN=PABPC4	sp|Q13310-3|PABP4_HUMAN	72391.5	1	10	10	21	9.62e-05	0.252
	40S ribosomal protein S3 OS=Homo sapiens GN=RPS3 PE=1 SV=2	sp|P23396|RS3_HUMAN	26688.6	1	9	9	35	0.00016	0.387
	Stress-70 protein, mitochondrial OS=Homo sapiens GN=HSPA9 PE=1 SV=2	sp|P38646|GRP75_HUMAN	73681.3	1	9	10	36	0.000165	0.187
	ATP-dependent RNA helicase A OS=Homo sapiens GN=DHX9 PE=1 SV=4	sp|Q08211|DHX9_HUMAN	140962	1	9	9	16	7.33e-05	0.0811
	Carbamoyl-phosphate synthase [ammonia], mitochondrial OS=Homo sapiens GN=CPS1 PE=1 SV=2	sp|P31327|CPSM_HUMAN	164943	1	9	9	17	7.79e-05	0.0813
	ATP-dependent RNA helicase DHX36 OS=Homo sapiens GN=DHX36 PE=1 SV=2	sp|Q9H2U1|DHX36_HUMAN	114764	1	9	11	18	8.25e-05	0.122
	Insulin-like growth factor 2 mRNA-binding protein 1 OS=Homo sapiens GN=IGF2BP1 PE=1 SV=2	sp|Q9NZI8|IF2B1_HUMAN	63480.5	1	9	13	53	0.000243	0.274
	ATP synthase subunit alpha, mitochondrial OS=Homo sapiens GN=ATP5A1 PE=1 SV=1	sp|P25705|ATPA_HUMAN	59752.1	1	8	8	20	9.16e-05	0.183
	Guanine nucleotide-binding protein subunit beta-2-like 1 OS=Homo sapiens GN=GNB2L1 PE=1 SV=3	sp|P63244|GBLP_HUMAN	35077	1	8	10	22	0.000101	0.334
	Keratin, type I cytoskeletal 14 OS=Homo sapiens GN=KRT14 PE=1 SV=4	sp|P02533|K1C14_HUMAN	51562.5	1	8	11	46	0.000211	0.381
	Cold shock domain-containing protein E1 OS=Homo sapiens GN=CSDE1 PE=1 SV=2	sp|O75534|CSDE1_HUMAN	88885	1	8	9	16	7.33e-05	0.137
	Y-box-binding protein 3 OS=Homo sapiens GN=YBX3 PE=1 SV=4	sp|P16989|YBOX3_HUMAN	40089.4	1	8	12	86	0.000394	0.368
	Isoform 2 of Heterogeneous nuclear ribonucleoprotein A/B OS=Homo sapiens GN=HNRNPAB	sp|Q99729-2|ROAA_HUMAN	35967.9	1	8	9	60	0.000275	0.22
	Poly(U)-binding-splicing factor PUF60 OS=Homo sapiens GN=PUF60 PE=1 SV=1	sp|Q9UHX1|PUF60_HUMAN	59875.6	1	7	7	18	8.25e-05	0.202
	Heat shock protein HSP 90-alpha OS=Homo sapiens GN=HSP90AA1 PE=1 SV=5	sp|P07900|HS90A_HUMAN	84663.2	1	7	7	17	7.79e-05	0.164
	ELAV-like protein 1 OS=Homo sapiens GN=ELAVL1 PE=1 SV=1	tr|B4DVB8|B4DVB8_HUMAN	38997	1	7	8	13	5.96e-05	0.283
	Isoform 2 of Protein argonaute-2 OS=Homo sapiens GN=AGO2	sp|Q9UKV8-2|AGO2_HUMAN,sp|Q9UKV8|AGO2_HUMAN	97208	1	7	8	15	6.87e-05	0.11
	Heat shock protein beta-1 OS=Homo sapiens GN=HSPB1 PE=1 SV=2	sp|P04792|HSPB1_HUMAN	22782.6	1	7	9	33	0.000151	0.493
	Ribosomal biogenesis protein LAS1L OS=Homo sapiens GN=LAS1L PE=1 SV=2	sp|Q9Y4W2|LAS1L_HUMAN	83065.5	1	7	7	15	6.87e-05	0.124
	U5 small nuclear ribonucleoprotein 200 kDa helicase OS=Homo sapiens GN=SNRNP200 PE=1 SV=2	sp|O75643|U520_HUMAN	244514	1	7	7	8	3.66e-05	0.0421
	Heat shock 70 kDa protein 1A/1B OS=Homo sapiens GN=HSPA1A PE=1 SV=5	sp|P08107|HSP71_HUMAN	70054	1	7	7	21	9.62e-05	0.165
	DNA topoisomerase 1 OS=Homo sapiens GN=TOP1 PE=1 SV=2	sp|P11387|TOP1_HUMAN	90729.7	1	7	7	27	0.000124	0.107
	Isoform 2 of Neutral alpha-glucosidase AB OS=Homo sapiens GN=GANAB	sp|Q14697-2|GANAB_HUMAN,sp|Q14697|GANAB_HUMAN	106876	1	7	9	17	7.79e-05	0.0973
	Serum albumin OS=Homo sapiens GN=ALB PE=1 SV=2	sp|P02768|ALBU_HUMAN	69366.9	1	6	7	104	0.000476	0.0985
	D-3-phosphoglycerate dehydrogenase OS=Homo sapiens GN=PHGDH PE=1 SV=4	sp|O43175|SERA_HUMAN	56650.6	1	6	6	12	5.5e-05	0.143
	La-related protein 1 OS=Homo sapiens GN=LARP1 PE=1 SV=2	sp|Q6PKG0|LARP1_HUMAN	123513	1	6	6	15	6.87e-05	0.062
	Far upstream element-binding protein 2 OS=Homo sapiens GN=KHSRP PE=1 SV=4	sp|Q92945|FUBP2_HUMAN	73115.6	1	6	6	22	0.000101	0.115
	Heterogeneous nuclear ribonucleoprotein K OS=Homo sapiens GN=HNRNPK PE=1 SV=1	tr|Q5T6W5|Q5T6W5_HUMAN	47559.6	1	6	6	22	0.000101	0.224
	Probable ATP-dependent RNA helicase DDX5 OS=Homo sapiens GN=DDX5 PE=1 SV=1	tr|J3KTA4|J3KTA4_HUMAN	69088.6	1	6	6	12	5.5e-05	0.137
	Desmoglein-1 OS=Homo sapiens GN=DSG1 PE=1 SV=2	sp|Q02413|DSG1_HUMAN	113749	1	6	9	56	0.000257	0.0934
	Isoform 2 of Calcium-binding mitochondrial carrier protein Aralar2 OS=Homo sapiens GN=SLC25A13	sp|Q9UJS0-2|CMC2_HUMAN	74305.3	1	6	6	10	4.58e-05	0.123
	DNA-dependent protein kinase catalytic subunit OS=Homo sapiens GN=PRKDC PE=1 SV=3	sp|P78527|PRKDC_HUMAN	469096	1	6	6	7	3.21e-05	0.0157
	Isoform 2 of Annexin A2 OS=Homo sapiens GN=ANXA2	sp|P07355-2|ANXA2_HUMAN,sp|P07355|ANXA2_HUMAN	38606.1	1	6	7	15	6.87e-05	0.213
	60 kDa heat shock protein, mitochondrial OS=Homo sapiens GN=HSPD1 PE=1 SV=2	sp|P10809|CH60_HUMAN	61055.7	1	6	7	9	4.12e-05	0.169
	Heterogeneous nuclear ribonucleoprotein D0 OS=Homo sapiens GN=HNRNPD PE=1 SV=1	sp|Q14103|HNRPD_HUMAN	38434.5	1	6	7	38	0.000174	0.22
	DIS3-like exonuclease 2 OS=Homo sapiens GN=DIS3L2 PE=1 SV=4	sp|Q8IYB7|DI3L2_HUMAN	99281.3	1	6	6	9	4.12e-05	0.0757
	Isoform 2 of Polypyrimidine tract-binding protein 1 OS=Homo sapiens GN=PTBP1	sp|P26599-2|PTBP1_HUMAN,sp|P26599-3|PTBP1_HUMAN,sp|P26599|PTBP1_HUMAN	57222.5	1	6	7	12	5.5e-05	0.164
	Isoform 3 of RNA-binding protein 39 OS=Homo sapiens GN=RBM39	sp|Q14498-3|RBM39_HUMAN,sp|Q14498|RBM39_HUMAN	59381.4	1	6	6	17	7.79e-05	0.165
	Target of EGR1 protein 1 OS=Homo sapiens GN=TOE1 PE=1 SV=1	sp|Q96GM8|TOE1_HUMAN	56548.3	1	6	6	10	4.58e-05	0.151
	39S ribosomal protein L15, mitochondrial OS=Homo sapiens GN=MRPL15 PE=1 SV=1	sp|Q9P015|RM15_HUMAN	33421.6	1	6	7	11	5.04e-05	0.233
	39S ribosomal protein L1, mitochondrial OS=Homo sapiens GN=MRPL1 PE=1 SV=2	sp|Q9BYD6|RM01_HUMAN	36910	1	6	7	17	7.79e-05	0.228
	Transferrin receptor protein 1 OS=Homo sapiens GN=TFRC PE=1 SV=2	sp|P02786|TFR1_HUMAN	84873.6	1	5	5	10	4.58e-05	0.0921
	39S ribosomal protein L38, mitochondrial OS=Homo sapiens GN=MRPL38 PE=1 SV=2	sp|Q96DV4|RM38_HUMAN	44597.4	1	5	5	7	3.21e-05	0.147
	ATP-dependent RNA helicase DDX3X OS=Homo sapiens GN=DDX3X PE=1 SV=3	sp|O00571|DDX3X_HUMAN	73245.8	1	5	5	14	6.41e-05	0.107
	Isoform 2 of Zinc finger CCCH domain-containing protein 7B OS=Homo sapiens GN=ZC3H7B	sp|Q9UGR2-2|Z3H7B_HUMAN,sp|Q9UGR2|Z3H7B_HUMAN	111581	1	5	5	8	3.66e-05	0.0635
	Cyclin-dependent kinase 1 OS=Homo sapiens GN=CDK1 PE=1 SV=3	sp|P06493|CDK1_HUMAN	34097.3	1	5	6	12	5.5e-05	0.202
	40S ribosomal protein S2 OS=Homo sapiens GN=RPS2 PE=1 SV=2	sp|P15880|RS2_HUMAN	31325.2	1	5	5	7	3.21e-05	0.212
	Isoform 2 of Insulin-like growth factor 2 mRNA-binding protein 2 OS=Homo sapiens GN=IGF2BP2	sp|Q9Y6M1-1|IF2B2_HUMAN	61843.2	1	5	5	8	3.66e-05	0.16
	Serine-threonine kinase receptor-associated protein OS=Homo sapiens GN=STRAP PE=1 SV=1	sp|Q9Y3F4|STRAP_HUMAN,tr|B4DNJ6|B4DNJ6_HUMAN	38439.4	1	5	5	12	5.5e-05	0.171
	tRNA (cytosine(34)-C(5))-methyltransferase OS=Homo sapiens GN=NSUN2 PE=1 SV=2	sp|Q08J23|NSUN2_HUMAN	86472.8	1	5	6	13	5.96e-05	0.107
	Alpha-enolase OS=Homo sapiens GN=ENO1 PE=1 SV=2	sp|P06733|ENOA_HUMAN	47170.2	1	5	5	7	3.21e-05	0.177
	Probable ATP-dependent RNA helicase DDX27 OS=Homo sapiens GN=DDX27 PE=1 SV=2	sp|Q96GQ7|DDX27_HUMAN	89838.1	1	5	5	8	3.66e-05	0.0716
	Lupus La protein OS=Homo sapiens GN=SSB PE=1 SV=2	sp|P05455|LA_HUMAN	46839	1	5	6	8	3.66e-05	0.123
	Glutamate-rich WD repeat-containing protein 1 OS=Homo sapiens GN=GRWD1 PE=1 SV=1	sp|Q9BQ67|GRWD1_HUMAN	49418.4	1	5	5	11	5.04e-05	0.157
	L-lactate dehydrogenase B chain OS=Homo sapiens GN=LDHB PE=1 SV=2	sp|P07195|LDHB_HUMAN	36638.6	1	5	5	7	3.21e-05	0.192
	Isoform 2 of Keratin, type II cytoskeletal 8 OS=Homo sapiens GN=KRT8	sp|P05787-2|K2C8_HUMAN	56610.3	1	5	5	15	6.87e-05	0.19
	40S ribosomal protein S17 OS=Homo sapiens GN=RPS17 PE=1 SV=2	sp|P08708|RS17_HUMAN,sp|P0CW22|RS17L_HUMAN	15550.5	1	5	9	19	8.7e-05	0.489
	Glyceraldehyde-3-phosphate dehydrogenase OS=Homo sapiens GN=GAPDH PE=1 SV=3	sp|P04406|G3P_HUMAN	36053.4	1	5	6	28	0.000128	0.221
	Heterogeneous nuclear ribonucleoprotein H OS=Homo sapiens GN=HNRNPH1 PE=1 SV=1	tr|G8JLB6|G8JLB6_HUMAN	51230.1	1	5	7	20	9.16e-05	0.15
	60S ribosomal protein L24 OS=Homo sapiens GN=RPL24 PE=1 SV=1	sp|P83731|RL24_HUMAN	17779.5	1	5	6	10	4.58e-05	0.236
	Nuclease-sensitive element-binding protein 1 OS=Homo sapiens GN=YBX1 PE=1 SV=3	sp|P67809|YBOX1_HUMAN	35923.8	1	5	12	73	0.000334	0.364
	Keratin, type I cuticular Ha3-II OS=Homo sapiens GN=KRT33B PE=2 SV=3	sp|Q14525|KT33B_HUMAN	46213.5	1	5	6	27	0.000124	0.403
	Isoform 2 of ATPase family AAA domain-containing protein 3A OS=Homo sapiens GN=ATAD3A	sp|Q9NVI7-2|ATD3A_HUMAN	66219.4	1	5	6	16	7.33e-05	0.108
	X-ray repair cross-complementing protein 6 OS=Homo sapiens GN=XRCC6 PE=1 SV=2	sp|P12956|XRCC6_HUMAN	69846.4	1	5	5	7	3.21e-05	0.113
	60S ribosomal protein L4 OS=Homo sapiens GN=RPL4 PE=1 SV=5	sp|P36578|RL4_HUMAN	47699.1	1	5	7	15	6.87e-05	0.115
	Keratin, type II cytoskeletal 78 OS=Homo sapiens GN=KRT78 PE=2 SV=2	sp|Q8N1N4|K2C78_HUMAN	56866.4	1	5	5	11	5.04e-05	0.133
	Isoform 3 of L-lactate dehydrogenase A chain OS=Homo sapiens GN=LDHA	sp|P00338-3|LDHA_HUMAN	39838	1	5	6	8	3.66e-05	0.152
	ATP-dependent RNA helicase DDX54 OS=Homo sapiens GN=DDX54 PE=1 SV=2	sp|Q8TDD1|DDX54_HUMAN	98597.9	1	5	5	10	4.58e-05	0.0817
	Keratin, type II cuticular Hb5 OS=Homo sapiens GN=KRT85 PE=1 SV=1	sp|P78386|KRT85_HUMAN	55802	1	5	6	13	5.96e-05	0.27
	Junction plakoglobin OS=Homo sapiens GN=JUP PE=1 SV=3	sp|P14923|PLAK_HUMAN	81745.9	1	5	5	12	5.5e-05	0.134
	Keratin-associated protein 1-3 OS=Homo sapiens GN=KRTAP1-3 PE=2 SV=1	sp|Q8IUG1|KRA13_HUMAN	18181.4	1	5	8	10	4.58e-05	0.158
	Heterogeneous nuclear ribonucleoproteins C1/C2 OS=Homo sapiens GN=HNRNPC PE=1 SV=1	tr|B4DY08|B4DY08_HUMAN	31971.9	1	5	6	14	6.41e-05	0.201
	Keratin, type II cytoskeletal 1b OS=Homo sapiens GN=KRT77 PE=2 SV=3	sp|Q7Z794|K2C1B_HUMAN	61901.9	1	5	6	41	0.000188	0.156
	Nucleolar GTP-binding protein 1 OS=Homo sapiens GN=GTPBP4 PE=1 SV=3	sp|Q9BZE4|NOG1_HUMAN	73967.3	1	5	5	7	3.21e-05	0.103
	Small nuclear ribonucleoprotein Sm D1 OS=Homo sapiens GN=SNRPD1 PE=1 SV=1	sp|P62314|SMD1_HUMAN	13281.9	1	4	6	11	5.04e-05	0.454
	Isoform 2 of 60S ribosomal protein L11 OS=Homo sapiens GN=RPL11	sp|P62913-2|RL11_HUMAN	20125.1	1	4	5	19	8.7e-05	0.209
	28S ribosomal protein S23, mitochondrial OS=Homo sapiens GN=MRPS23 PE=1 SV=2	sp|Q9Y3D9|RT23_HUMAN	21770.8	1	4	4	7	3.21e-05	0.237
	U1 small nuclear ribonucleoprotein A OS=Homo sapiens GN=SNRPA PE=1 SV=3	sp|P09012|SNRPA_HUMAN	31280.5	1	4	6	12	5.5e-05	0.128
	Tubulin alpha-4A chain OS=Homo sapiens GN=TUBA4A PE=1 SV=1	sp|P68366|TBA4A_HUMAN	49924.6	1	4	4	13	5.96e-05	0.493
	Heterogeneous nuclear ribonucleoprotein L-like OS=Homo sapiens GN=HNRPLL PE=1 SV=1	tr|D6W592|D6W592_HUMAN	60099.3	1	4	4	8	3.66e-05	0.107
	Tropomyosin alpha-4 chain OS=Homo sapiens GN=TPM4 PE=1 SV=3	sp|P67936|TPM4_HUMAN	28522.4	1	4	4	4	1.83e-05	0.105
	Tubulin beta-4B chain OS=Homo sapiens GN=TUBB4B PE=1 SV=1	sp|P68371|TBB4B_HUMAN	49830.7	1	4	6	17	7.79e-05	0.571
	Isoform SM-B1 of Small nuclear ribonucleoprotein-associated proteins B and B' OS=Homo sapiens GN=SNRPB	sp|P14678-3|RSMB_HUMAN	30032.7	1	4	4	20	9.16e-05	0.145
	ADP/ATP translocase 3 OS=Homo sapiens GN=SLC25A6 PE=1 SV=4	sp|P12236|ADT3_HUMAN	32867.1	1	4	4	5	2.29e-05	0.151
	ATP synthase subunit O, mitochondrial OS=Homo sapiens GN=ATP5O PE=1 SV=1	sp|P48047|ATPO_HUMAN	23277.4	1	4	4	5	2.29e-05	0.244
	RuvB-like 1 OS=Homo sapiens GN=RUVBL1 PE=1 SV=1	sp|Q9Y265|RUVB1_HUMAN	50229.4	1	4	4	4	1.83e-05	0.129
	Pentatricopeptide repeat domain-containing protein 3, mitochondrial OS=Homo sapiens GN=PTCD3 PE=1 SV=3	sp|Q96EY7|PTCD3_HUMAN	78552.6	1	4	5	9	4.12e-05	0.0871
	Interferon-induced, double-stranded RNA-activated protein kinase OS=Homo sapiens GN=EIF2AK2 PE=1 SV=2	sp|P19525|E2AK2_HUMAN	62097.1	1	4	4	12	5.5e-05	0.0871
	Isoform 2 of Leucine-rich repeat-containing protein 15 OS=Homo sapiens GN=LRRC15	sp|Q8TF66-2|LRC15_HUMAN,sp|Q8TF66|LRC15_HUMAN	64368.2	1	4	4	5	2.29e-05	0.0869
	U1 small nuclear ribonucleoprotein 70 kDa OS=Homo sapiens GN=SNRNP70 PE=1 SV=2	sp|P08621|RU17_HUMAN	51558.4	1	4	4	10	4.58e-05	0.135
	GTP-binding nuclear protein Ran (Fragment) OS=Homo sapiens GN=RAN PE=1 SV=1	tr|J3KQE5|J3KQE5_HUMAN	26816.4	1	4	4	14	6.41e-05	0.226
	Growth arrest and DNA damage-inducible proteins-interacting protein 1 OS=Homo sapiens GN=GADD45GIP1 PE=1 SV=1	sp|Q8TAE8|G45IP_HUMAN	25384.1	1	4	4	7	3.21e-05	0.212
	High mobility group protein B1 OS=Homo sapiens GN=HMGB1 PE=1 SV=3	sp|P09429|HMGB1_HUMAN,tr|Q5T7C4|Q5T7C4_HUMAN,tr|Q5T7C6|Q5T7C6_HUMAN	24894.7	1	4	4	14	6.41e-05	0.228
	Zinc finger CCHC domain-containing protein 8 OS=Homo sapiens GN=ZCCHC8 PE=1 SV=2	sp|Q6NZY4|ZCHC8_HUMAN	78578.2	1	4	4	6	2.75e-05	0.1
	Isoform 4 of Prelamin-A/C OS=Homo sapiens GN=LMNA	sp|P02545-4|LMNA_HUMAN,sp|P02545-5|LMNA_HUMAN,sp|P02545|LMNA_HUMAN	74140.7	1	4	5	6	2.75e-05	0.129
	40S ribosomal protein S9 OS=Homo sapiens GN=RPS9 PE=1 SV=3	sp|P46781|RS9_HUMAN	22592.5	1	4	4	14	6.41e-05	0.144
	Phosphatidylinositol 4-phosphate 5-kinase type-1 alpha OS=Homo sapiens GN=PIP5K1A PE=1 SV=1	sp|Q99755|PI51A_HUMAN	62635.5	1	4	4	6	2.75e-05	0.0979
	RNA-binding protein Musashi homolog 2 OS=Homo sapiens GN=MSI2 PE=1 SV=1	tr|B4DHE8|B4DHE8_HUMAN	34812.6	1	4	4	10	4.58e-05	0.191
	Isoform Short of Heterogeneous nuclear ribonucleoprotein U OS=Homo sapiens GN=HNRNPU	sp|Q00839-2|HNRPU_HUMAN	88980.3	1	4	4	17	7.79e-05	0.0744
	DAZ-associated protein 1 (Fragment) OS=Homo sapiens GN=DAZAP1 PE=1 SV=1	tr|K7EQ02|K7EQ02_HUMAN	24804.3	1	4	4	13	5.96e-05	0.28
	Isoform 4 of DNA topoisomerase 2-alpha OS=Homo sapiens GN=TOP2A	sp|P11388-4|TOP2A_HUMAN	182687	1	4	4	9	4.12e-05	0.0347
	Importin subunit alpha-1 OS=Homo sapiens GN=KPNA2 PE=1 SV=1	sp|P52292|IMA1_HUMAN	57862.5	1	4	5	14	6.41e-05	0.115
	Heterogeneous nuclear ribonucleoprotein M OS=Homo sapiens GN=HNRNPM PE=1 SV=3	sp|P52272|HNRPM_HUMAN	77517.3	1	4	4	7	3.21e-05	0.0685
	Transcription elongation factor A protein 1 OS=Homo sapiens GN=TCEA1 PE=1 SV=2	sp|P23193|TCEA1_HUMAN	33970.6	1	4	4	7	3.21e-05	0.116
	40S ribosomal protein S8 OS=Homo sapiens GN=RPS8 PE=1 SV=2	sp|P62241|RS8_HUMAN	24206.4	1	4	5	20	9.16e-05	0.264
	Galectin-3-binding protein OS=Homo sapiens GN=LGALS3BP PE=1 SV=1	sp|Q08380|LG3BP_HUMAN	65332.1	1	4	4	16	7.33e-05	0.0786
	Splicing factor 3B subunit 2 OS=Homo sapiens GN=SF3B2 PE=1 SV=2	sp|Q13435|SF3B2_HUMAN	100229	1	4	5	12	5.5e-05	0.0637
	Structural maintenance of chromosomes protein 2 OS=Homo sapiens GN=SMC2 PE=1 SV=2	sp|O95347|SMC2_HUMAN	135661	1	4	4	4	1.83e-05	0.0384
	Caspase-14 OS=Homo sapiens GN=CASP14 PE=1 SV=2	sp|P31944|CASPE_HUMAN	27679.8	1	4	4	8	3.66e-05	0.169
	Probable RNA-binding protein 19 OS=Homo sapiens GN=RBM19 PE=1 SV=3	sp|Q9Y4C8|RBM19_HUMAN	107334	1	4	4	13	5.96e-05	0.0615
	Junction plakoglobin OS=Homo sapiens GN=JUP PE=1 SV=1	tr|F5GWP8|F5GWP8_HUMAN	66351.2	1	4	4	7	3.21e-05	0.23
	40S ribosomal protein S25 OS=Homo sapiens GN=RPS25 PE=1 SV=1	sp|P62851|RS25_HUMAN	13743	1	3	3	4	1.83e-05	0.16
	Isoform 5 of Tropomyosin alpha-3 chain OS=Homo sapiens GN=TPM3	sp|P06753-5|TPM3_HUMAN	28871	1	3	4	6	2.75e-05	0.177
	Lysine--tRNA ligase OS=Homo sapiens GN=KARS PE=1 SV=3	sp|Q15046|SYK_HUMAN	68050.4	1	3	3	3	1.37e-05	0.072
	Serine/arginine-rich-splicing factor 1 OS=Homo sapiens GN=SRSF1 PE=1 SV=1	tr|J3KTL2|J3KTL2_HUMAN	28329.7	1	3	3	5	2.29e-05	0.126
	Isoform 2 of Dermcidin OS=Homo sapiens GN=DCD	sp|P81605-2|DCD_HUMAN	12414.5	1	3	4	6	2.75e-05	0.132
	DNA-directed RNA polymerase, mitochondrial OS=Homo sapiens GN=POLRMT PE=1 SV=2	sp|O00411|RPOM_HUMAN	138620	1	3	4	10	4.58e-05	0.0366
	Keratin, type I cuticular Ha4 OS=Homo sapiens GN=KRT34 PE=2 SV=2	sp|O76011|KRT34_HUMAN	49423.6	1	3	3	6	2.75e-05	0.319
	28S ribosomal protein S31, mitochondrial OS=Homo sapiens GN=MRPS31 PE=1 SV=3	sp|Q92665|RT31_HUMAN	45320.1	1	3	3	7	3.21e-05	0.122
	Elongation factor Tu, mitochondrial OS=Homo sapiens GN=TUFM PE=1 SV=2	sp|P49411|EFTU_HUMAN	49542.4	1	3	3	7	3.21e-05	0.0929
	N-acetyltransferase 10 OS=Homo sapiens GN=NAT10 PE=1 SV=2	sp|Q9H0A0|NAT10_HUMAN	115734	1	3	3	5	2.29e-05	0.039
	Isoform 3 of 60S ribosomal protein L17 OS=Homo sapiens GN=RPL17	sp|P18621-3|RL17_HUMAN	26373.1	1	3	3	4	1.83e-05	0.158
	CTP synthase 1 OS=Homo sapiens GN=CTPS1 PE=1 SV=2	sp|P17812|PYRG1_HUMAN	66690.7	1	3	3	3	1.37e-05	0.0677
	Tubulin beta-3 chain OS=Homo sapiens GN=TUBB3 PE=1 SV=2	sp|Q13509|TBB3_HUMAN	50432.7	1	3	3	4	1.83e-05	0.442
	Serine/arginine-rich splicing factor 3 OS=Homo sapiens GN=SRSF3 PE=1 SV=1	sp|P84103|SRSF3_HUMAN,tr|B4E241|B4E241_HUMAN	19330	1	3	3	4	1.83e-05	0.244
	Keratin, type I cytoskeletal 18 OS=Homo sapiens GN=KRT18 PE=1 SV=2	sp|P05783|K1C18_HUMAN	48059	1	3	3	7	3.21e-05	0.107
	Src substrate cortactin OS=Homo sapiens GN=CTTN PE=1 SV=2	sp|Q14247|SRC8_HUMAN	61585.5	1	3	3	3	1.37e-05	0.0836
	Isoform 3 of 28S ribosomal protein S29, mitochondrial OS=Homo sapiens GN=DAP3	sp|P51398-3|RT29_HUMAN	41674.6	1	3	3	6	2.75e-05	0.124
	Poly(rC)-binding protein 1 OS=Homo sapiens GN=PCBP1 PE=1 SV=2	sp|Q15365|PCBP1_HUMAN	37498.2	1	3	4	9	4.12e-05	0.138
	40S ribosomal protein S3a OS=Homo sapiens GN=RPS3A PE=1 SV=2	sp|P61247|RS3A_HUMAN	29945.3	1	3	5	7	3.21e-05	0.129
	Proliferating cell nuclear antigen OS=Homo sapiens GN=PCNA PE=1 SV=1	sp|P12004|PCNA_HUMAN	28769.3	1	3	3	3	1.37e-05	0.18
	Isoform 1 of SRSF protein kinase 1 OS=Homo sapiens GN=SRPK1	sp|Q96SB4-3|SRPK1_HUMAN	92413.4	1	3	4	12	5.5e-05	0.0533
	Cleavage and polyadenylation specificity factor subunit 5 OS=Homo sapiens GN=NUDT21 PE=1 SV=1	sp|O43809|CPSF5_HUMAN	26228.1	1	3	3	3	1.37e-05	0.115
	39S ribosomal protein L3, mitochondrial (Fragment) OS=Homo sapiens GN=MRPL3 PE=1 SV=1	tr|H0Y9G6|H0Y9G6_HUMAN	40581.9	1	3	3	5	2.29e-05	0.0689
	Arginine--tRNA ligase, cytoplasmic OS=Homo sapiens GN=RARS PE=1 SV=2	sp|P54136|SYRC_HUMAN	75382	1	3	3	3	1.37e-05	0.0636
	Protein argonaute-1 OS=Homo sapiens GN=AGO1 PE=1 SV=3	sp|Q9UL18|AGO1_HUMAN	97215	1	3	3	5	2.29e-05	0.0922
	Keratin, type II cuticular Hb1 OS=Homo sapiens GN=KRT81 PE=1 SV=3	sp|Q14533|KRT81_HUMAN	54927.8	1	3	3	5	2.29e-05	0.38
	ATP-dependent RNA helicase DDX24 OS=Homo sapiens GN=DDX24 PE=1 SV=1	sp|Q9GZR7|DDX24_HUMAN	96334.7	1	3	3	3	1.37e-05	0.0477
	60S ribosomal protein L13 OS=Homo sapiens GN=RPL13 PE=1 SV=4	sp|P26373|RL13_HUMAN	24262.2	1	3	3	10	4.58e-05	0.147
	Isoform 2 of Pescadillo homolog OS=Homo sapiens GN=PES1	sp|O00541-2|PESC_HUMAN,sp|O00541|PESC_HUMAN,tr|B5MCF9|B5MCF9_HUMAN	68004.9	1	3	3	3	1.37e-05	0.048
	Heterogeneous nuclear ribonucleoprotein A1 OS=Homo sapiens GN=HNRNPA1 PE=1 SV=5	sp|P09651|ROA1_HUMAN	38747	1	3	3	9	4.12e-05	0.11
	Small nuclear ribonucleoprotein Sm D3 OS=Homo sapiens GN=SNRPD3 PE=1 SV=1	sp|P62318|SMD3_HUMAN,tr|B4DJP7|B4DJP7_HUMAN	13916.6	1	3	6	19	8.7e-05	0.317
	Coatomer subunit beta OS=Homo sapiens GN=COPB1 PE=1 SV=3	sp|P53618|COPB_HUMAN	107146	1	3	3	4	1.83e-05	0.0493
	60S ribosomal protein L22 OS=Homo sapiens GN=RPL22 PE=1 SV=2	sp|P35268|RL22_HUMAN	14787.3	1	3	4	9	4.12e-05	0.391
	Pachytene checkpoint protein 2 homolog OS=Homo sapiens GN=TRIP13 PE=1 SV=2	sp|Q15645|PCH2_HUMAN	48552.1	1	3	3	3	1.37e-05	0.0718
	39S ribosomal protein L19, mitochondrial OS=Homo sapiens GN=MRPL19 PE=1 SV=2	sp|P49406|RM19_HUMAN	33535.6	1	3	3	9	4.12e-05	0.0993
	Bleomycin hydrolase OS=Homo sapiens GN=BLMH PE=1 SV=1	sp|Q13867|BLMH_HUMAN	52562.6	1	3	4	7	3.21e-05	0.0901
	40S ribosomal protein S18 OS=Homo sapiens GN=RPS18 PE=1 SV=3	sp|P62269|RS18_HUMAN	17719.3	1	3	3	5	2.29e-05	0.191
	Annexin A1 OS=Homo sapiens GN=ANXA1 PE=1 SV=2	sp|P04083|ANXA1_HUMAN	38715.9	1	3	3	5	2.29e-05	0.133
	60S acidic ribosomal protein P0 OS=Homo sapiens GN=RPLP0 PE=1 SV=1	sp|P05388|RLA0_HUMAN	34274.3	1	3	3	7	3.21e-05	0.183
	Keratin-associated protein 13-1 OS=Homo sapiens GN=KRTAP13-1 PE=2 SV=2	sp|Q8IUC0|KR131_HUMAN	18320	1	3	3	4	1.83e-05	0.267
	28S ribosomal protein S22, mitochondrial OS=Homo sapiens GN=MRPS22 PE=1 SV=1	sp|P82650|RT22_HUMAN,tr|G5E9V5|G5E9V5_HUMAN,tr|G5E9W7|G5E9W7_HUMAN	41281.5	1	3	3	4	1.83e-05	0.0944
	RNA-binding protein 14 OS=Homo sapiens GN=RBM14 PE=1 SV=2	sp|Q96PK6|RBM14_HUMAN	69492.3	1	3	3	3	1.37e-05	0.0822
	40S ribosomal protein S15a OS=Homo sapiens GN=RPS15A PE=1 SV=1	tr|I3L3P7|I3L3P7_HUMAN	11477.9	1	3	3	7	3.21e-05	0.33
	Isoform 2 of Arginase-1 OS=Homo sapiens GN=ARG1	sp|P05089-2|ARGI1_HUMAN,sp|P05089|ARGI1_HUMAN	34736.1	1	3	3	4	1.83e-05	0.164
	Annexin A5 OS=Homo sapiens GN=ANXA5 PE=1 SV=2	sp|P08758|ANXA5_HUMAN	35938.6	1	3	3	5	2.29e-05	0.125
	Small nuclear ribonucleoprotein E OS=Homo sapiens GN=SNRPE PE=1 SV=1	sp|P62304|RUXE_HUMAN	10803.9	1	3	5	8	3.66e-05	0.424
	GTP-binding protein 8 OS=Homo sapiens GN=GTPBP8 PE=2 SV=1	sp|Q8N3Z3|GTPB8_HUMAN	32147.4	1	3	4	6	2.75e-05	0.127
	Filaggrin-2 OS=Homo sapiens GN=FLG2 PE=1 SV=1	sp|Q5D862|FILA2_HUMAN	248052	1	3	4	8	3.66e-05	0.0184
	Vigilin OS=Homo sapiens GN=HDLBP PE=1 SV=2	sp|Q00341|VIGLN_HUMAN	141458	1	3	3	3	1.37e-05	0.026
	Keratin, type I cuticular Ha6 OS=Homo sapiens GN=KRT36 PE=1 SV=1	sp|O76013|KRT36_HUMAN	52247	1	3	3	5	2.29e-05	0.118
	Importin subunit alpha OS=Homo sapiens GN=KPNA6 PE=1 SV=1	tr|F5GYL8|F5GYL8_HUMAN,tr|F5H4G7|F5H4G7_HUMAN	60595.6	1	3	3	5	2.29e-05	0.0813
	Heterogeneous nuclear ribonucleoproteins A2/B1 OS=Homo sapiens GN=HNRNPA2B1 PE=1 SV=2	sp|P22626|ROA2_HUMAN	37430.3	1	3	3	7	3.21e-05	0.178
	60S ribosomal protein L38 OS=Homo sapiens GN=RPL38 PE=1 SV=2	sp|P63173|RL38_HUMAN	8218.5	1	3	3	4	1.83e-05	0.357
	Heterogeneous nuclear ribonucleoprotein A0 OS=Homo sapiens GN=HNRNPA0 PE=1 SV=1	sp|Q13151|ROA0_HUMAN	30840.5	1	3	3	5	2.29e-05	0.167
	Crossover junction endonuclease MUS81 OS=Homo sapiens GN=MUS81 PE=1 SV=3	sp|Q96NY9|MUS81_HUMAN	61173.9	1	3	3	5	2.29e-05	0.0799
	39S ribosomal protein L4, mitochondrial OS=Homo sapiens GN=MRPL4 PE=1 SV=1	sp|Q9BYD3|RM04_HUMAN,tr|K7ES61|K7ES61_HUMAN	34919.6	1	3	4	11	5.04e-05	0.148
	Splicing factor 3B subunit 4 OS=Homo sapiens GN=SF3B4 PE=1 SV=1	sp|Q15427|SF3B4_HUMAN	44386.5	1	3	4	13	5.96e-05	0.0943
	Pyruvate kinase PKM OS=Homo sapiens GN=PKM PE=1 SV=4	sp|P14618|KPYM_HUMAN	57937.5	1	3	3	3	1.37e-05	0.0791
	Prolyl 4-hydroxylase subunit alpha-1 OS=Homo sapiens GN=P4HA1 PE=1 SV=2	sp|P13674|P4HA1_HUMAN	61051.6	1	3	3	7	3.21e-05	0.0787
	40S ribosomal protein S16 OS=Homo sapiens GN=RPS16 PE=1 SV=2	sp|P62249|RS16_HUMAN	16445.9	1	3	3	8	3.66e-05	0.219
	Isoform 2 of 60S ribosomal protein L18 OS=Homo sapiens GN=RPL18	sp|Q07020-2|RL18_HUMAN,sp|Q07020|RL18_HUMAN,tr|G3V203|G3V203_HUMAN,tr|J3QQ67|J3QQ67_HUMAN	21635.2	1	3	3	9	4.12e-05	0.233
	Laminin subunit gamma-1 OS=Homo sapiens GN=LAMC1 PE=1 SV=3	sp|P11047|LAMC1_HUMAN	177601	1	3	3	5	2.29e-05	0.0261
	39S ribosomal protein L44, mitochondrial OS=Homo sapiens GN=MRPL44 PE=1 SV=1	sp|Q9H9J2|RM44_HUMAN	37536.1	1	3	3	5	2.29e-05	0.13
	Alpha-actinin-4 OS=Homo sapiens GN=ACTN4 PE=1 SV=2	sp|O43707|ACTN4_HUMAN	104857	1	3	3	4	1.83e-05	0.0384
	Isoform 3 of 60 kDa SS-A/Ro ribonucleoprotein OS=Homo sapiens GN=TROVE2	sp|P10155-3|RO60_HUMAN,sp|P10155-4|RO60_HUMAN,sp|P10155-5|RO60_HUMAN,sp|P10155|RO60_HUMAN	60672.1	1	3	4	7	3.21e-05	0.0772
	Isoform 2 of Small nuclear ribonucleoprotein Sm D2 OS=Homo sapiens GN=SNRPD2	sp|P62316-2|SMD2_HUMAN,sp|P62316|SMD2_HUMAN	13527.1	1	3	4	18	8.25e-05	0.259
	40S ribosomal protein S7 OS=Homo sapiens GN=RPS7 PE=1 SV=1	sp|P62081|RS7_HUMAN	22127.5	1	3	3	3	1.37e-05	0.144
	Nucleosome assembly protein 1-like 1 (Fragment) OS=Homo sapiens GN=NAP1L1 PE=1 SV=1	tr|F8VXI6|F8VXI6_HUMAN	24998.4	1	3	3	7	3.21e-05	0.135
	39S ribosomal protein L17, mitochondrial (Fragment) OS=Homo sapiens GN=MRPL17 PE=1 SV=1	tr|E9PKV2|E9PKV2_HUMAN	16371.8	1	2	2	2	9.16e-06	0.169
	Staphylococcal nuclease domain-containing protein 1 OS=Homo sapiens GN=SND1 PE=1 SV=1	sp|Q7KZF4|SND1_HUMAN	101998	1	2	2	3	1.37e-05	0.0264
	60S ribosomal protein L18a OS=Homo sapiens GN=RPL18A PE=1 SV=2	sp|Q02543|RL18A_HUMAN,tr|M0R1A7|M0R1A7_HUMAN,tr|M0R3D6|M0R3D6_HUMAN	20762.6	1	2	2	9	4.12e-05	0.153
	60S ribosomal protein L10a OS=Homo sapiens GN=RPL10A PE=1 SV=2	sp|P62906|RL10A_HUMAN	24832	1	2	2	2	9.16e-06	0.134
	Histone H1.3 OS=Homo sapiens GN=HIST1H1D PE=1 SV=2	sp|P16402|H13_HUMAN	22351.3	1	2	2	9	4.12e-05	0.104
	Far upstream element-binding protein 1 OS=Homo sapiens GN=FUBP1 PE=1 SV=1	tr|E9PEB5|E9PEB5_HUMAN	68904.1	1	2	3	4	1.83e-05	0.0748
	Serpin H1 OS=Homo sapiens GN=SERPINH1 PE=1 SV=2	sp|P50454|SERPH_HUMAN	46442	1	2	2	2	9.16e-06	0.0646
	Serpin B3 OS=Homo sapiens GN=SERPINB3 PE=1 SV=2	sp|P29508|SPB3_HUMAN	44565.9	1	2	2	3	1.37e-05	0.0436
	Isoform 2 of Endoribonuclease Dicer OS=Homo sapiens GN=DICER1	sp|Q9UPY3-2|DICER_HUMAN	208454	1	2	2	2	9.16e-06	0.0142
	PIN2/TERF1-interacting telomerase inhibitor 1 OS=Homo sapiens GN=PINX1 PE=1 SV=2	sp|Q96BK5|PINX1_HUMAN	37035.4	1	2	2	3	1.37e-05	0.0915
	40S ribosomal protein S13 OS=Homo sapiens GN=RPS13 PE=1 SV=2	sp|P62277|RS13_HUMAN	17223.3	1	2	2	2	9.16e-06	0.0861
	Isoform 10 of Aspartyl/asparaginyl beta-hydroxylase OS=Homo sapiens GN=ASPH	sp|Q12797-10|ASPH_HUMAN,sp|Q12797|ASPH_HUMAN	85862.6	1	2	2	5	2.29e-05	0.048
	Peptidyl-prolyl cis-trans isomerase A OS=Homo sapiens GN=PPIA PE=1 SV=2	sp|P62937|PPIA_HUMAN	18012.9	1	2	2	2	9.16e-06	0.0727
	Heterogeneous nuclear ribonucleoprotein D-like OS=Homo sapiens GN=HNRNPDL PE=1 SV=3	sp|O14979|HNRDL_HUMAN	46438.6	1	2	2	3	1.37e-05	0.0976
	RNA-binding protein 5 OS=Homo sapiens GN=RBM5 PE=1 SV=2	sp|P52756|RBM5_HUMAN	92156.1	1	2	2	3	1.37e-05	0.0319
	Malate dehydrogenase, mitochondrial OS=Homo sapiens GN=MDH2 PE=1 SV=3	sp|P40926|MDHM_HUMAN	35503.7	1	2	2	2	9.16e-06	0.0799
	Exosome complex exonuclease RRP44 OS=Homo sapiens GN=DIS3 PE=1 SV=2	sp|Q9Y2L1|RRP44_HUMAN	109006	1	2	2	2	9.16e-06	0.0271
	Isoform 2 of Transketolase OS=Homo sapiens GN=TKT	sp|P29401-2|TKT_HUMAN,sp|P29401|TKT_HUMAN	67879.4	1	2	2	3	1.37e-05	0.065
	RNA 3'-terminal phosphate cyclase OS=Homo sapiens GN=RTCA PE=1 SV=1	sp|O00442|RTCA_HUMAN	39337.5	0.999	2	2	2	9.16e-06	0.0628
	Ubiquitin-like protein 4A OS=Homo sapiens GN=UBL4A PE=1 SV=1	tr|Q5HY81|Q5HY81_HUMAN	20569.5	1	2	3	5	2.29e-05	0.0556
	28S ribosomal protein S9, mitochondrial OS=Homo sapiens GN=MRPS9 PE=1 SV=2	sp|P82933|RT09_HUMAN	45836	1	2	2	6	2.75e-05	0.0732
	Complement component 1 Q subcomponent-binding protein, mitochondrial OS=Homo sapiens GN=C1QBP PE=1 SV=1	sp|Q07021|C1QBP_HUMAN	31362.6	1	2	2	2	9.16e-06	0.167
	CAD protein OS=Homo sapiens GN=CAD PE=1 SV=3	sp|P27708|PYR1_HUMAN	242982	1	2	2	2	9.16e-06	0.0112
	Histone H4 OS=Homo sapiens GN=HIST1H4A PE=1 SV=2	sp|P62805|H4_HUMAN	11367.7	1	2	2	3	1.37e-05	0.175
	Putative elongation factor 1-alpha-like 3 OS=Homo sapiens GN=EEF1A1P5 PE=5 SV=1	sp|Q5VTE0|EF1A3_HUMAN	50185.4	1	2	2	7	3.21e-05	0.0519
	Emerin OS=Homo sapiens GN=EMD PE=1 SV=1	sp|P50402|EMD_HUMAN	28994.9	1	2	3	3	1.37e-05	0.11
	Phenylalanine--tRNA ligase alpha subunit OS=Homo sapiens GN=FARSA PE=1 SV=3	sp|Q9Y285|SYFA_HUMAN,tr|K7ER00|K7ER00_HUMAN	57564.5	1	2	2	2	9.16e-06	0.0531
	Protein AAR2 homolog OS=Homo sapiens GN=AAR2 PE=1 SV=2	sp|Q9Y312|AAR2_HUMAN,tr|A2A2Q9|A2A2Q9_HUMAN	43473	1	2	2	3	1.37e-05	0.0938
	40S ribosomal protein S14 OS=Homo sapiens GN=RPS14 PE=1 SV=3	sp|P62263|RS14_HUMAN	16272.9	1	2	2	5	2.29e-05	0.205
	39S ribosomal protein L37, mitochondrial OS=Homo sapiens GN=MRPL37 PE=1 SV=2	sp|Q9BZE1|RM37_HUMAN	48118.5	1	2	2	6	2.75e-05	0.0567
	60S ribosomal protein L21 OS=Homo sapiens GN=RPL21 PE=1 SV=2	sp|P46778|RL21_HUMAN	18565	1	2	4	6	2.75e-05	0.206
	Protein S100-A8 OS=Homo sapiens GN=S100A8 PE=1 SV=1	sp|P05109|S10A8_HUMAN	10835	1	2	2	12	5.5e-05	0.237
	AFG3-like protein 2 OS=Homo sapiens GN=AFG3L2 PE=1 SV=2	sp|Q9Y4W6|AFG32_HUMAN	88586.8	1	2	2	3	1.37e-05	0.0314
	Histone-binding protein RBBP4 OS=Homo sapiens GN=RBBP4 PE=1 SV=3	sp|Q09028|RBBP4_HUMAN	47655.8	1	2	2	2	9.16e-06	0.0494
	Ribosome biogenesis protein BOP1 OS=Homo sapiens GN=BOP1 PE=1 SV=2	sp|Q14137|BOP1_HUMAN	83629.3	1	2	2	2	9.16e-06	0.0322
	ADP/ATP translocase 2 OS=Homo sapiens GN=SLC25A5 PE=1 SV=7	sp|P05141|ADT2_HUMAN	32853.5	1	2	2	8	3.66e-05	0.151
	Gem-associated protein 4 OS=Homo sapiens GN=GEMIN4 PE=1 SV=2	sp|P57678|GEMI4_HUMAN,tr|I3L2C7|I3L2C7_HUMAN	120040	1	2	2	3	1.37e-05	0.0227
	Squamous cell carcinoma antigen recognized by T-cells 3 OS=Homo sapiens GN=SART3 PE=1 SV=1	sp|Q15020|SART3_HUMAN	109936	1	2	2	3	1.37e-05	0.0301
	Isoform 3 of Dynamin-2 OS=Homo sapiens GN=DNM2	sp|P50570-3|DYN2_HUMAN,sp|P50570-4|DYN2_HUMAN,tr|F5H4R9|F5H4R9_HUMAN	97557.4	1	2	2	2	9.16e-06	0.0323
	Isoform 2 of Triosephosphate isomerase OS=Homo sapiens GN=TPI1	sp|P60174-1|TPIS_HUMAN,sp|P60174|TPIS_HUMAN	30790.8	1	2	2	3	1.37e-05	0.116
	Cleavage and polyadenylation-specificity factor subunit 7 (Fragment) OS=Homo sapiens GN=CPSF7 PE=1 SV=1	tr|F5H669|F5H669_HUMAN	41266.1	1	2	2	3	1.37e-05	0.0535
	28S ribosomal protein S7, mitochondrial OS=Homo sapiens GN=MRPS7 PE=1 SV=2	sp|Q9Y2R9|RT07_HUMAN,tr|J3QLS3|J3QLS3_HUMAN	28134.7	1	2	2	2	9.16e-06	0.095
	Coiled-coil domain-containing protein 86 OS=Homo sapiens GN=CCDC86 PE=1 SV=1	sp|Q9H6F5|CCD86_HUMAN	40236.1	1	2	2	5	2.29e-05	0.128
	Polyubiquitin-C (Fragment) OS=Homo sapiens GN=UBC PE=4 SV=1	tr|F5GXK7|F5GXK7_HUMAN,tr|F5H041|F5H041_HUMAN	19006.8	1	2	2	10	4.58e-05	0.148
	Isoform Short of Splicing factor, proline- and glutamine-rich OS=Homo sapiens GN=SFPQ	sp|P23246-2|SFPQ_HUMAN	72263.3	1	2	2	4	1.83e-05	0.0523
	60S ribosomal protein L30 (Fragment) OS=Homo sapiens GN=RPL30 PE=1 SV=1	tr|E5RI99|E5RI99_HUMAN	12656.5	1	2	2	2	9.16e-06	0.246
	Keratin, type II cytoskeletal 74 OS=Homo sapiens GN=KRT74 PE=1 SV=2	sp|Q7RTS7|K2C74_HUMAN	57866.8	1	2	2	4	1.83e-05	0.0794
	Protein S100-A7 OS=Homo sapiens GN=S100A7 PE=1 SV=4	sp|P31151|S10A7_HUMAN	11471.7	1	2	2	3	1.37e-05	0.228
	Transcription factor A, mitochondrial OS=Homo sapiens GN=TFAM PE=1 SV=1	sp|Q00059|TFAM_HUMAN	29097.8	1	2	2	2	9.16e-06	0.0894
	39S ribosomal protein L39, mitochondrial (Fragment) OS=Homo sapiens GN=MRPL39 PE=1 SV=1	tr|C9JG87|C9JG87_HUMAN	34033.2	1	2	2	2	9.16e-06	0.0875
	Bifunctional glutamate/proline--tRNA ligase OS=Homo sapiens GN=EPRS PE=1 SV=5	sp|P07814|SYEP_HUMAN	170593	1	2	2	18	8.25e-05	0.00992
	Desmocollin-1 OS=Homo sapiens GN=DSC1 PE=1 SV=2	sp|Q08554|DSC1_HUMAN	99988.1	1	2	2	2	9.16e-06	0.0291
	Isoform 2 of Glutamine--fructose-6-phosphate aminotransferase [isomerizing] 1 OS=Homo sapiens GN=GFPT1	sp|Q06210-2|GFPT1_HUMAN,sp|Q06210|GFPT1_HUMAN	78807.7	1	2	2	2	9.16e-06	0.0426
	60S ribosomal protein L7 OS=Homo sapiens GN=RPL7 PE=1 SV=1	sp|P18124|RL7_HUMAN	29227.7	1	2	2	10	4.58e-05	0.101
	Interferon-induced protein with tetratricopeptide repeats 3 OS=Homo sapiens GN=IFIT3 PE=1 SV=1	sp|O14879|IFIT3_HUMAN	55986	1	2	2	2	9.16e-06	0.0551
	Isoform 2 of 39S ribosomal protein L43, mitochondrial OS=Homo sapiens GN=MRPL43	sp|Q8N983-2|RM43_HUMAN,sp|Q8N983|RM43_HUMAN,tr|B1AL05|B1AL05_HUMAN	23430.5	1	2	2	3	1.37e-05	0.109
	Isoform 3 of Unconventional myosin-Ic OS=Homo sapiens GN=MYO1C	sp|O00159-3|MYO1C_HUMAN,tr|F5H6E2|F5H6E2_HUMAN	119632	1	2	2	3	1.37e-05	0.0297
	Protein disulfide-isomerase OS=Homo sapiens GN=P4HB PE=1 SV=3	sp|P07237|PDIA1_HUMAN	57118.1	1	2	2	4	1.83e-05	0.0571
	Protein polybromo-1 OS=Homo sapiens GN=PBRM1 PE=1 SV=1	sp|Q86U86|PB1_HUMAN	192954	1	2	2	2	9.16e-06	0.0142
	Calpain-2 catalytic subunit OS=Homo sapiens GN=CAPN2 PE=1 SV=6	sp|P17655|CAN2_HUMAN	79999.1	1	2	2	2	9.16e-06	0.04
	Procollagen-lysine,2-oxoglutarate 5-dioxygenase 3 OS=Homo sapiens GN=PLOD3 PE=1 SV=1	sp|O60568|PLOD3_HUMAN	84786.8	1	2	2	3	1.37e-05	0.0339
	Cullin-associated NEDD8-dissociated protein 1 OS=Homo sapiens GN=CAND1 PE=1 SV=2	sp|Q86VP6|CAND1_HUMAN	136381	1	2	2	3	1.37e-05	0.0236
	39S ribosomal protein L49, mitochondrial OS=Homo sapiens GN=MRPL49 PE=1 SV=1	sp|Q13405|RM49_HUMAN	19198.3	1	2	2	3	1.37e-05	0.163
	40S ribosomal protein S10 OS=Homo sapiens GN=RPS10 PE=1 SV=1	sp|P46783|RS10_HUMAN	18898.3	1	2	2	3	1.37e-05	0.139
	Keratin, type II cuticular Hb2 OS=Homo sapiens GN=KRT82 PE=1 SV=3	sp|Q9NSB4|KRT82_HUMAN	56653.4	1	2	3	8	3.66e-05	0.0585
	Nascent polypeptide-associated complex subunit alpha, muscle-specific form OS=Homo sapiens GN=NACA PE=1 SV=1	sp|E9PAV3|NACAM_HUMAN	205423	1	2	2	3	1.37e-05	0.014
	Transcription intermediary factor 1-beta OS=Homo sapiens GN=TRIM28 PE=1 SV=5	sp|Q13263|TIF1B_HUMAN	88549	1	2	2	5	2.29e-05	0.0407
	Translocon-associated protein subunit delta OS=Homo sapiens GN=SSR4 PE=1 SV=1	sp|P51571|SSRD_HUMAN	18998.8	1	2	2	3	1.37e-05	0.139
	Protein-glutamine gamma-glutamyltransferase E OS=Homo sapiens GN=TGM3 PE=1 SV=4	sp|Q08188|TGM3_HUMAN	76633	1	2	2	6	2.75e-05	0.0519
	RuvB-like 2 OS=Homo sapiens GN=RUVBL2 PE=1 SV=3	sp|Q9Y230|RUVB2_HUMAN	51158.1	1	2	2	2	9.16e-06	0.0475
	RNA-binding motif, single-stranded-interacting protein 1 OS=Homo sapiens GN=RBMS1 PE=1 SV=1	tr|B4DN88|B4DN88_HUMAN	45969.2	1	2	2	13	5.96e-05	0.0716
	60S ribosomal protein L6 OS=Homo sapiens GN=RPL6 PE=1 SV=3	sp|Q02878|RL6_HUMAN	32729.3	1	2	3	3	1.37e-05	0.0972
	Keratin, type II cytoskeletal 79 OS=Homo sapiens GN=KRT79 PE=1 SV=2	sp|Q5XKE5|K2C79_HUMAN	57836	1	2	2	2	9.16e-06	0.133
	SWI/SNF-related matrix-associated actin-dependent regulator of chromatin subfamily A member 5 OS=Homo sapiens GN=SMARCA5 PE=1 SV=1	sp|O60264|SMCA5_HUMAN	121911	1	2	2	4	1.83e-05	0.0228
	NADH dehydrogenase [ubiquinone] 1 alpha subcomplex subunit 4 OS=Homo sapiens GN=NDUFA4 PE=1 SV=1	sp|O00483|NDUA4_HUMAN	9370.4	1	2	2	2	9.16e-06	0.272
	60S ribosomal protein L5 (Fragment) OS=Homo sapiens GN=RPL5 PE=1 SV=2	tr|Q5T7N0|Q5T7N0_HUMAN	14114.6	1	2	3	5	2.29e-05	0.215
	Transmembrane protein 33 OS=Homo sapiens GN=TMEM33 PE=1 SV=2	sp|P57088|TMM33_HUMAN	27979.7	1	2	2	8	3.66e-05	0.0931
	Keratin, type I cytoskeletal 13 OS=Homo sapiens GN=KRT13 PE=1 SV=4	sp|P13646|K1C13_HUMAN	49589.3	1	2	3	9	4.12e-05	0.151
	Zinc-alpha-2-glycoprotein OS=Homo sapiens GN=AZGP1 PE=1 SV=2	sp|P25311|ZA2G_HUMAN,tr|C9JEV0|C9JEV0_HUMAN	34258.6	1	2	2	3	1.37e-05	0.0805
	40S ribosomal protein S5 OS=Homo sapiens GN=RPS5 PE=1 SV=1	tr|M0R0R2|M0R0R2_HUMAN	25333.8	1	2	2	9	4.12e-05	0.124
	Trifunctional enzyme subunit alpha, mitochondrial OS=Homo sapiens GN=HADHA PE=1 SV=2	sp|P40939|ECHA_HUMAN	83001.9	1	2	2	3	1.37e-05	0.0406
	Isoform 2 of Protein SEC13 homolog OS=Homo sapiens GN=SEC13	sp|P55735-2|SEC13_HUMAN	34011.1	1	2	3	3	1.37e-05	0.0844
	U2 small nuclear ribonucleoprotein B'' OS=Homo sapiens GN=SNRPB2 PE=1 SV=1	sp|P08579|RU2B_HUMAN	25487.5	1	2	2	5	2.29e-05	0.138
	A-kinase anchor protein 8 OS=Homo sapiens GN=AKAP8 PE=1 SV=1	sp|O43823|AKAP8_HUMAN	76109.1	1	2	2	4	1.83e-05	0.0434
	Lipocalin-1 OS=Homo sapiens GN=LCN1 PE=1 SV=1	sp|P31025|LCN1_HUMAN	19250.4	1	2	2	3	1.37e-05	0.125
	Tubulin beta-6 chain OS=Homo sapiens GN=TUBB6 PE=1 SV=1	sp|Q9BUF5|TBB6_HUMAN	49857.2	1	2	2	4	1.83e-05	0.323
	RNA binding motif protein, X-linked-like-1 OS=Homo sapiens GN=RBMXL1 PE=1 SV=1	sp|Q96E39|RMXL1_HUMAN	42143.4	1	2	2	12	5.5e-05	0.0692
	Isoform 2 of Thioredoxin-dependent peroxide reductase, mitochondrial OS=Homo sapiens GN=PRDX3	sp|P30048-2|PRDX3_HUMAN,sp|P30048|PRDX3_HUMAN	27692.7	1	2	2	3	1.37e-05	0.109
	Splicing factor 3A subunit 1 OS=Homo sapiens GN=SF3A1 PE=1 SV=1	sp|Q15459|SF3A1_HUMAN	88886.1	0.999	2	2	3	1.37e-05	0.0328
	BAG family molecular chaperone regulator 2 OS=Homo sapiens GN=BAG2 PE=1 SV=1	sp|O95816|BAG2_HUMAN	23772.5	1	2	3	5	2.29e-05	0.118
	Isoform 4 of Double-stranded RNA-specific adenosine deaminase OS=Homo sapiens GN=ADAR	sp|P55265-4|DSRAD_HUMAN,sp|P55265|DSRAD_HUMAN,tr|E7ENU4|E7ENU4_HUMAN	136070	1	2	3	6	2.75e-05	0.0236
	Replication factor C subunit 4 OS=Homo sapiens GN=RFC4 PE=1 SV=2	sp|P35249|RFC4_HUMAN	39682.6	1	2	2	3	1.37e-05	0.0606
	60S ribosomal protein L27a OS=Homo sapiens GN=RPL27A PE=1 SV=2	sp|P46776|RL27A_HUMAN,tr|E9PLL6|E9PLL6_HUMAN	16561.4	1	2	2	2	9.16e-06	0.142
	Mitochondrial dicarboxylate carrier OS=Homo sapiens GN=SLC25A10 PE=1 SV=1	tr|B4DLN1|B4DLN1_HUMAN	48100	1	2	2	2	9.16e-06	0.052
	DNA replication licensing factor MCM7 OS=Homo sapiens GN=MCM7 PE=1 SV=4	sp|P33993|MCM7_HUMAN	81309	1	2	2	2	9.16e-06	0.0389
	Keratin-associated protein 1-5 OS=Homo sapiens GN=KRTAP1-5 PE=2 SV=1	sp|Q9BYS1|KRA15_HUMAN	18008.5	1	2	3	4	1.83e-05	0.138
	Keratin, type II cytoskeletal 71 OS=Homo sapiens GN=KRT71 PE=1 SV=3	sp|Q3SY84|K2C71_HUMAN	57293.1	1	2	2	2	9.16e-06	0.103
	Sortilin-related receptor OS=Homo sapiens GN=SORL1 PE=1 SV=2	sp|Q92673|SORL_HUMAN	248426	1	2	2	5	2.29e-05	0.0104
	Elongation factor 2 OS=Homo sapiens GN=EEF2 PE=1 SV=4	sp|P13639|EF2_HUMAN	95340.1	1	2	2	2	9.16e-06	0.0291
	Retrotransposon-derived protein PEG10 OS=Homo sapiens GN=PEG10 PE=1 SV=2	sp|Q86TG7|PEG10_HUMAN	80173	1	2	2	4	1.83e-05	0.0424
	Importin-7 OS=Homo sapiens GN=IPO7 PE=1 SV=1	sp|O95373|IPO7_HUMAN	119520	1	2	2	2	9.16e-06	0.0222
	Isoform 2 of U4/U6 small nuclear ribonucleoprotein Prp4 OS=Homo sapiens GN=PRPF4	sp|O43172-2|PRP4_HUMAN,sp|O43172|PRP4_HUMAN	58450.2	1	2	2	3	1.37e-05	0.0499
	Probable ATP-dependent RNA helicase YTHDC2 OS=Homo sapiens GN=YTHDC2 PE=1 SV=2	sp|Q9H6S0|YTDC2_HUMAN	160253	1	2	2	2	9.16e-06	0.0168
	Keratin, type II cytoskeletal 75 OS=Homo sapiens GN=KRT75 PE=1 SV=2	sp|O95678|K2C75_HUMAN	59561.3	1	2	2	2	9.16e-06	0.118
	Putative small nuclear ribonucleoprotein G-like protein 15 OS=Homo sapiens GN=SNRPGP15 PE=5 SV=2	sp|A8MWD9|RUXGL_HUMAN	8544.3	1	2	3	10	4.58e-05	0.171
	Keratin, type II cytoskeletal 7 OS=Homo sapiens GN=KRT7 PE=1 SV=5	sp|P08729|K2C7_HUMAN	51387.3	1	2	2	7	3.21e-05	0.124
	Keratin-associated protein 13-4 OS=Homo sapiens GN=KRTAP13-4 PE=2 SV=1	sp|Q3LI77|KR134_HUMAN	17755.3	1	2	3	5	2.29e-05	0.206
	Isoform 4 of Interferon regulatory factor 5 OS=Homo sapiens GN=IRF5	sp|Q13568-4|IRF5_HUMAN,sp|Q13568|IRF5_HUMAN	56045.2	0.987	1	1	1	4.58e-06	0.0184
	60S ribosomal protein L14 OS=Homo sapiens GN=RPL14 PE=1 SV=4	sp|P50914|RL14_HUMAN,tr|E7EPB3|E7EPB3_HUMAN	23432.3	0.999	1	1	7	3.21e-05	0.0558
	Splicing factor 3A subunit 3 OS=Homo sapiens GN=SF3A3 PE=1 SV=1	sp|Q12874|SF3A3_HUMAN	58851.3	1	1	1	1	4.58e-06	0.024
	28S ribosomal protein S2, mitochondrial OS=Homo sapiens GN=MRPS2 PE=1 SV=1	sp|Q9Y399|RT02_HUMAN	33250.6	0.998	1	1	1	4.58e-06	0.027
	Isoform 2 of Collagen alpha-1(XIV) chain OS=Homo sapiens GN=COL14A1	sp|Q05707-2|COEA1_HUMAN,sp|Q05707|COEA1_HUMAN	193516	0.999	1	1	1	4.58e-06	0.00787
	Signal recognition particle subunit SRP72 OS=Homo sapiens GN=SRP72 PE=1 SV=3	sp|O76094|SRP72_HUMAN	74608.3	1	1	1	1	4.58e-06	0.0209
	Isoform 2 of Putative ATP-dependent RNA helicase DHX30 OS=Homo sapiens GN=DHX30	sp|Q7L2E3-2|DHX30_HUMAN	136119	1	1	1	1	4.58e-06	0.00818
	Isoform 2 of Receptor-type tyrosine-protein phosphatase delta OS=Homo sapiens GN=PTPRD	sp|P23468-2|PTPRD_HUMAN,tr|G3XAD5|G3XAD5_HUMAN	212134	0.99	1	1	1	4.58e-06	0.00476
	Isoform 2 of Probable ATP-dependent RNA helicase DDX58 OS=Homo sapiens GN=DDX58	sp|O95786-2|DDX58_HUMAN,sp|O95786|DDX58_HUMAN	106604	0.996	1	1	2	9.16e-06	0.0159
	39S ribosomal protein L13, mitochondrial OS=Homo sapiens GN=MRPL13 PE=1 SV=1	sp|Q9BYD1|RM13_HUMAN	20692.7	1	1	1	1	4.58e-06	0.0843
	Glutamine--tRNA ligase OS=Homo sapiens GN=QARS PE=1 SV=1	sp|P47897|SYQ_HUMAN	87799.9	1	1	1	1	4.58e-06	0.0181
	Isoform 4 of 40S ribosomal protein S24 OS=Homo sapiens GN=RPS24	sp|P62847-4|RS24_HUMAN	32430.8	0.95	1	1	5	2.29e-05	0.0415
	Aminopeptidase B OS=Homo sapiens GN=RNPEP PE=1 SV=2	sp|Q9H4A4|AMPB_HUMAN,tr|A6NKB8|A6NKB8_HUMAN	72597.4	1	1	1	1	4.58e-06	0.0123
	Argininosuccinate synthase OS=Homo sapiens GN=ASS1 PE=1 SV=2	sp|P00966|ASSY_HUMAN	46531.3	1	1	1	3	1.37e-05	0.0316
	Isoform 2 of Mitochondrial import inner membrane translocase subunit TIM50 OS=Homo sapiens GN=TIMM50	sp|Q3ZCQ8-2|TIM50_HUMAN	50466.1	0.993	1	1	1	4.58e-06	0.0351
	Ras-specific guanine nucleotide-releasing factor RalGPS2 OS=Homo sapiens GN=RALGPS2 PE=1 SV=1	sp|Q86X27|RGPS2_HUMAN	65168.9	0.995	1	1	1	4.58e-06	0.0154
	Superkiller viralicidic activity 2-like 2 OS=Homo sapiens GN=SKIV2L2 PE=1 SV=3	sp|P42285|SK2L2_HUMAN	117808	1	1	1	2	9.16e-06	0.0115
	Endothelial differentiation-related factor 1 OS=Homo sapiens GN=EDF1 PE=1 SV=1	sp|O60869|EDF1_HUMAN	16369.1	1	1	2	6	2.75e-05	0.101
	Myosin regulatory light chain 12B OS=Homo sapiens GN=MYL12B PE=1 SV=2	sp|O14950|ML12B_HUMAN	19780.3	0.996	1	1	1	4.58e-06	0.0581
	Histone H2A.J OS=Homo sapiens GN=H2AFJ PE=1 SV=1	sp|Q9BTM1|H2AJ_HUMAN	14020	0.999	1	1	3	1.37e-05	0.0698
	T-complex protein 1 subunit gamma OS=Homo sapiens GN=CCT3 PE=1 SV=1	tr|B4DUR8|B4DUR8_HUMAN	55675.6	0.998	1	1	2	9.16e-06	0.022
	Isoform 4 of Pyruvate dehydrogenase E1 component subunit alpha, somatic form, mitochondrial OS=Homo sapiens GN=PDHA1	sp|P08559-4|ODPA_HUMAN	47580.7	0.971	1	1	1	4.58e-06	0.021
	Isoform 2 of Keratin, type II cytoskeletal 72 OS=Homo sapiens GN=KRT72	sp|Q14CN4-2|K2C72_HUMAN,sp|Q14CN4|K2C72_HUMAN	55879.1	0.998	1	1	1	4.58e-06	0.114
	Synaptic vesicle glycoprotein 2C OS=Homo sapiens GN=SV2C PE=1 SV=1	sp|Q496J9|SV2C_HUMAN,tr|B3KT41|B3KT41_HUMAN	82344.4	0.987	1	1	1	4.58e-06	0.0289
	Lysozyme C OS=Homo sapiens GN=LYZ PE=1 SV=1	sp|P61626|LYSC_HUMAN	16536.9	0.999	1	2	21	9.62e-05	0.0811
	Apolipoprotein B-100 OS=Homo sapiens GN=APOB PE=1 SV=2	sp|P04114|APOB_HUMAN	515615	1	1	1	1	4.58e-06	0.00197
	tRNA-dihydrouridine(47) synthase [NAD(P)(+)]-like OS=Homo sapiens GN=DUS3L PE=1 SV=2	sp|Q96G46|DUS3L_HUMAN	72594.6	0.998	1	1	3	1.37e-05	0.0338
	60S ribosomal protein L23a (Fragment) OS=Homo sapiens GN=RPL23A PE=1 SV=1	tr|H7BY10|H7BY10_HUMAN	17804.1	1	1	1	1	4.58e-06	0.0823
	Kelch-like protein 7 OS=Homo sapiens GN=KLHL7 PE=1 SV=2	sp|Q8IXQ5|KLHL7_HUMAN	65991.8	0.999	1	1	1	4.58e-06	0.0273
	Kaliocin-1 OS=Homo sapiens GN=LTF PE=1 SV=1	tr|E7ER44|E7ER44_HUMAN	77970	0.999	1	1	3	1.37e-05	0.0184
	Serine/threonine-protein phosphatase PGAM5, mitochondrial OS=Homo sapiens GN=PGAM5 PE=1 SV=2	sp|Q96HS1|PGAM5_HUMAN	32005.2	1	1	1	1	4.58e-06	0.0346
	39S ribosomal protein L47, mitochondrial OS=Homo sapiens GN=MRPL47 PE=1 SV=2	sp|Q9HD33|RM47_HUMAN	29451.7	1	1	1	1	4.58e-06	0.044
	40S ribosomal protein S23 OS=Homo sapiens GN=RPS23 PE=1 SV=3	sp|P62266|RS23_HUMAN	15807.7	0.994	1	1	2	9.16e-06	0.0769
	Methionine--tRNA ligase, cytoplasmic OS=Homo sapiens GN=MARS PE=1 SV=2	sp|P56192|SYMC_HUMAN	101118	0.998	1	1	1	4.58e-06	0.0133
	Ras-related protein Rab-8A OS=Homo sapiens GN=RAB8A PE=1 SV=1	sp|P61006|RAB8A_HUMAN	23669.7	0.999	1	1	1	4.58e-06	0.0676
	NADPH--cytochrome P450 reductase OS=Homo sapiens GN=POR PE=1 SV=1	tr|F5H468|F5H468_HUMAN	55480.5	0.999	1	1	1	4.58e-06	0.0246
	Isoform 2 of RNA-binding protein 40 OS=Homo sapiens GN=RNPC3	sp|Q96LT9-2|RBM40_HUMAN,sp|Q96LT9|RBM40_HUMAN	58577.1	0.988	1	1	1	4.58e-06	0.0233
	Isoform 1 of Protein POF1B OS=Homo sapiens GN=POF1B	sp|Q8WVV4-1|POF1B_HUMAN,sp|Q8WVV4|POF1B_HUMAN	68065.5	0.998	1	1	1	4.58e-06	0.0185
	DnaJ homolog subfamily B member 1 OS=Homo sapiens GN=DNAJB1 PE=1 SV=1	tr|B4DX52|B4DX52_HUMAN,tr|M0R080|M0R080_HUMAN	20498	1	1	1	1	4.58e-06	0.075
	Sequestosome-1 OS=Homo sapiens GN=SQSTM1 PE=1 SV=1	sp|Q13501|SQSTM_HUMAN	47687.4	0.999	1	1	1	4.58e-06	0.0341
	3'-5' exoribonuclease 1 OS=Homo sapiens GN=ERI1 PE=1 SV=3	sp|Q8IV48|ERI1_HUMAN	40065.6	1	1	1	1	4.58e-06	0.043
	InaD-like protein OS=Homo sapiens GN=INADL PE=1 SV=3	sp|Q8NI35|INADL_HUMAN	196369	0.999	1	1	2	9.16e-06	0.00611
	39S ribosomal protein L46, mitochondrial OS=Homo sapiens GN=MRPL46 PE=1 SV=1	sp|Q9H2W6|RM46_HUMAN	31706.3	0.95	1	1	1	4.58e-06	0.0502
	G-rich sequence factor 1 OS=Homo sapiens GN=GRSF1 PE=1 SV=3	sp|Q12849|GRSF1_HUMAN	53127	0.997	1	1	1	4.58e-06	0.0167
	Abnormal spindle-like microcephaly-associated protein OS=Homo sapiens GN=ASPM PE=1 SV=2	sp|Q8IZT6|ASPM_HUMAN	409807	0.994	1	1	1	4.58e-06	0.00345
	Polymerase delta-interacting protein 2 OS=Homo sapiens GN=POLDIP2 PE=1 SV=1	tr|U3KQJ1|U3KQJ1_HUMAN	41933.9	1	1	1	2	9.16e-06	0.0327
	Isoform 1 of Plakophilin-1 OS=Homo sapiens GN=PKP1	sp|Q13835-2|PKP1_HUMAN	80498.8	0.999	1	1	2	9.16e-06	0.0207
	Syntenin-1 OS=Homo sapiens GN=SDCBP PE=1 SV=1	sp|O00560|SDCB1_HUMAN	32445.3	1	1	1	1	4.58e-06	0.0604
	Signal recognition particle 9 kDa protein OS=Homo sapiens GN=SRP9 PE=1 SV=2	sp|P49458|SRP09_HUMAN	10111.6	0.999	1	1	1	4.58e-06	0.128
	Enhancer of rudimentary homolog OS=Homo sapiens GN=ERH PE=1 SV=1	sp|P84090|ERH_HUMAN	12259.3	0.998	1	1	1	4.58e-06	0.163
	28S ribosomal protein S14, mitochondrial OS=Homo sapiens GN=MRPS14 PE=1 SV=1	sp|O60783|RT14_HUMAN	15139.1	0.989	1	1	1	4.58e-06	0.117
	Ras-related protein Rab-7a OS=Homo sapiens GN=RAB7A PE=1 SV=1	sp|P51149|RAB7A_HUMAN	23490	1	1	1	2	9.16e-06	0.0676
	RNA-binding protein 28 OS=Homo sapiens GN=RBM28 PE=1 SV=3	sp|Q9NW13|RBM28_HUMAN	85739.1	0.972	1	1	1	4.58e-06	0.0198
	60S ribosomal protein L27 OS=Homo sapiens GN=RPL27 PE=1 SV=2	sp|P61353|RL27_HUMAN,tr|K7ELC7|K7ELC7_HUMAN	15798.4	0.999	1	1	5	2.29e-05	0.0662
	Kinesin-like protein KIF7 OS=Homo sapiens GN=KIF7 PE=1 SV=2	sp|Q2M1P5|KIF7_HUMAN	150589	0.994	1	1	2	9.16e-06	0.00745
	Prolactin-inducible protein OS=Homo sapiens GN=PIP PE=1 SV=1	sp|P12273|PIP_HUMAN	16573.1	0.994	1	1	1	4.58e-06	0.0822
	Brain acid soluble protein 1 OS=Homo sapiens GN=BASP1 PE=1 SV=2	sp|P80723|BASP1_HUMAN	22693.3	0.987	1	1	1	4.58e-06	0.128
	MKI67 FHA domain-interacting nucleolar phosphoprotein OS=Homo sapiens GN=NIFK PE=1 SV=1	sp|Q9BYG3|MK67I_HUMAN	34222.9	0.997	1	1	1	4.58e-06	0.0444
	ADP-ribosylation factor GTPase-activating protein 1 (Fragment) OS=Homo sapiens GN=ARFGAP1 PE=1 SV=2	tr|E5RHT6|E5RHT6_HUMAN	26554.9	0.993	1	1	1	4.58e-06	0.0492
	NADH dehydrogenase [ubiquinone] iron-sulfur protein 3, mitochondrial OS=Homo sapiens GN=NDUFS3 PE=1 SV=1	sp|O75489|NDUS3_HUMAN	30241.7	0.999	1	1	5	2.29e-05	0.0492
	Phosphoacetylglucosamine mutase (Fragment) OS=Homo sapiens GN=PGM3 PE=1 SV=2	tr|D6RCQ8|D6RCQ8_HUMAN	15973.2	0.993	1	1	2	9.16e-06	0.0548
	Protein FAM81A OS=Homo sapiens GN=FAM81A PE=2 SV=3	sp|Q8TBF8|FA81A_HUMAN	42392.9	0.941	1	1	2	9.16e-06	0.0245
	60S ribosomal protein L9 (Fragment) OS=Homo sapiens GN=RPL9 PE=1 SV=2	tr|D6RAN4|D6RAN4_HUMAN	20775.7	0.971	1	1	1	4.58e-06	0.0552
	N-alpha-acetyltransferase 15, NatA auxiliary subunit OS=Homo sapiens GN=NAA15 PE=1 SV=1	sp|Q9BXJ9|NAA15_HUMAN	101278	0.997	1	1	5	2.29e-05	0.0115
	Vimentin OS=Homo sapiens GN=VIM PE=1 SV=4	sp|P08670|VIME_HUMAN	53652.7	0.999	1	1	2	9.16e-06	0.0494
	Protein argonaute-3 OS=Homo sapiens GN=AGO3 PE=1 SV=2	sp|Q9H9G7|AGO3_HUMAN	97360	0.997	1	1	1	4.58e-06	0.0616
	60S ribosomal protein L13a (Fragment) OS=Homo sapiens GN=RPL13A PE=1 SV=2	tr|M0QYS1|M0QYS1_HUMAN	24216.3	0.989	1	1	1	4.58e-06	0.081
	Pre-mRNA-processing factor 19 OS=Homo sapiens GN=PRPF19 PE=1 SV=1	sp|Q9UMS4|PRP19_HUMAN	55181.3	0.998	1	1	1	4.58e-06	0.0278
	39S ribosomal protein L24, mitochondrial OS=Homo sapiens GN=MRPL24 PE=1 SV=1	sp|Q96A35|RM24_HUMAN	24915	0.981	1	1	1	4.58e-06	0.0602
	Heterogeneous nuclear ribonucleoprotein H2 OS=Homo sapiens GN=HNRNPH2 PE=1 SV=1	sp|P55795|HNRH2_HUMAN	49264.1	0.997	1	1	2	9.16e-06	0.105
	Gasdermin-A OS=Homo sapiens GN=GSDMA PE=1 SV=4	sp|Q96QA5|GSDMA_HUMAN	49365.6	0.997	1	1	1	4.58e-06	0.0315
	Nucleophosmin OS=Homo sapiens GN=NPM1 PE=1 SV=2	sp|P06748|NPM_HUMAN	32575.5	0.95	1	2	8	3.66e-05	0.0476
	Putative helicase MOV-10 OS=Homo sapiens GN=MOV10 PE=1 SV=2	sp|Q9HCE1|MOV10_HUMAN,tr|Q5JR04|Q5JR04_HUMAN	113676	0.999	1	1	2	9.16e-06	0.011
	Isoform 12 of Titin OS=Homo sapiens GN=TTN	sp|Q8WZ42-12|TITIN_HUMAN	3.99421e+06	1	1	1	1	4.58e-06	0.000333
	Isoform 2 of Cadherin-23 OS=Homo sapiens GN=CDH23	sp|Q9H251-2|CAD23_HUMAN,sp|Q9H251-3|CAD23_HUMAN,sp|Q9H251-8|CAD23_HUMAN,sp|Q9H251|CAD23_HUMAN	369492	0.994	1	1	1	4.58e-06	0.00268
	GTP-binding protein SAR1a OS=Homo sapiens GN=SAR1A PE=1 SV=1	sp|Q9NR31|SAR1A_HUMAN	22367.8	0.992	1	1	1	4.58e-06	0.0556
	Rab GDP dissociation inhibitor beta OS=Homo sapiens GN=GDI2 PE=1 SV=1	tr|E7EU23|E7EU23_HUMAN	51183.5	0.993	1	1	1	4.58e-06	0.0267
	Beta-1,3-galactosyltransferase 6 OS=Homo sapiens GN=B3GALT6 PE=1 SV=2	sp|Q96L58|B3GT6_HUMAN	37138.7	0.999	1	1	1	4.58e-06	0.0395
	S-adenosylmethionine synthase isoform type-2 OS=Homo sapiens GN=MAT2A PE=1 SV=1	sp|P31153|METK2_HUMAN	43660.9	0.999	1	1	2	9.16e-06	0.038
	Phospholipase A-2-activating protein OS=Homo sapiens GN=PLAA PE=1 SV=2	sp|Q9Y263|PLAP_HUMAN	87159.3	0.993	1	1	1	4.58e-06	0.0164
	RNA-binding protein 47 OS=Homo sapiens GN=RBM47 PE=4 SV=1	tr|D6R9D6|D6R9D6_HUMAN	43987.2	0.999	1	1	1	4.58e-06	0.0331
	NAD-dependent malic enzyme, mitochondrial OS=Homo sapiens GN=ME2 PE=1 SV=1	sp|P23368|MAOM_HUMAN	65446.2	0.992	1	1	1	4.58e-06	0.0257
	U6 snRNA-associated Sm-like protein LSm1 OS=Homo sapiens GN=LSM1 PE=1 SV=1	sp|O15116|LSM1_HUMAN	15179.9	0.996	1	1	1	4.58e-06	0.12
	Dynein heavy chain domain-containing protein 1 OS=Homo sapiens GN=DNHD1 PE=2 SV=2	sp|Q96M86|DNHD1_HUMAN	533642	0.999	1	1	1	4.58e-06	0.00274
	Peroxiredoxin-1 OS=Homo sapiens GN=PRDX1 PE=1 SV=1	sp|Q06830|PRDX1_HUMAN	22110.9	1	1	1	2	9.16e-06	0.0603
	Pre-mRNA-processing factor 6 OS=Homo sapiens GN=PRPF6 PE=1 SV=1	sp|O94906|PRP6_HUMAN	106928	1	1	1	1	4.58e-06	0.0128
	Melanoma-associated antigen D2 OS=Homo sapiens GN=MAGED2 PE=1 SV=2	tr|Q5H909|Q5H909_HUMAN	63141.1	1	1	1	2	9.16e-06	0.0136
	Isoform 2 of Basigin OS=Homo sapiens GN=BSG	sp|P35613-2|BASI_HUMAN	29221.1	0.999	1	1	2	9.16e-06	0.0558
	Isoform 3 of Caseinolytic peptidase B protein homolog OS=Homo sapiens GN=CLPB	sp|Q9H078-3|CLPB_HUMAN	72277.7	0.992	1	1	1	4.58e-06	0.0185
	Transcription initiation factor IIA beta chain OS=Homo sapiens GN=GTF2A1 PE=1 SV=1	tr|J3KNC0|J3KNC0_HUMAN	6741	0.999	1	1	6	2.75e-05	0.153
	39S ribosomal protein L28, mitochondrial OS=Homo sapiens GN=MRPL28 PE=1 SV=1	tr|Q4TT38|Q4TT38_HUMAN	30046.9	0.997	1	1	1	4.58e-06	0.0625
	SURP and G-patch domain-containing protein 2 OS=Homo sapiens GN=SUGP2 PE=1 SV=1	tr|M0R2Z9|M0R2Z9_HUMAN	121549	1	1	1	1	4.58e-06	0.0128
	Isoform 8 of Treacle protein OS=Homo sapiens GN=TCOF1	sp|Q13428-8|TCOF_HUMAN	144412	0.983	1	1	3	1.37e-05	0.00708
	DNA-directed RNA polymerases I, II, and III subunit RPABC1 OS=Homo sapiens GN=POLR2E PE=1 SV=4	sp|P19388|RPAB1_HUMAN	24551.4	0.988	1	1	1	4.58e-06	0.081
	Keratin, type II cytoskeletal 73 OS=Homo sapiens GN=KRT73 PE=1 SV=1	sp|Q86Y46|K2C73_HUMAN	58925.1	0.996	1	1	1	4.58e-06	0.0963
	Isoform 3 of DNA mismatch repair protein Msh6 OS=Homo sapiens GN=MSH6	sp|P52701-3|MSH6_HUMAN	137961	0.986	1	1	1	4.58e-06	0.0122
	Interferon-induced protein with tetratricopeptide repeats 2 OS=Homo sapiens GN=IFIT2 PE=1 SV=1	sp|P09913|IFIT2_HUMAN	54633.8	0.998	1	1	3	1.37e-05	0.0297
	Myosin-9 OS=Homo sapiens GN=MYH9 PE=1 SV=4	sp|P35579|MYH9_HUMAN	226538	1	1	1	2	9.16e-06	0.0051
	Isoform 4 of Probable ATP-dependent RNA helicase DDX17 OS=Homo sapiens GN=DDX17	sp|Q92841-3|DDX17_HUMAN,tr|H3BLZ8|H3BLZ8_HUMAN	72558.2	0.99	1	1	2	9.16e-06	0.0782
	Heterogeneous nuclear ribonucleoprotein H3 OS=Homo sapiens GN=HNRNPH3 PE=1 SV=2	sp|P31942|HNRH3_HUMAN	36927.6	0.996	1	1	1	4.58e-06	0.0347
	Calmodulin-like protein 5 OS=Homo sapiens GN=CALML5 PE=1 SV=2	sp|Q9NZT1|CALL5_HUMAN	15892.9	0.98	1	1	1	4.58e-06	0.0753
	Rho guanine nucleotide exchange factor 2 OS=Homo sapiens GN=ARHGEF2 PE=1 SV=1	tr|V9GYM8|V9GYM8_HUMAN	116074	0.999	1	1	1	4.58e-06	0.0145
	Leucine--tRNA ligase, cytoplasmic OS=Homo sapiens GN=LARS PE=1 SV=2	sp|Q9P2J5|SYLC_HUMAN,tr|B4DER1|B4DER1_HUMAN,tr|F5H698|F5H698_HUMAN	134471	0.999	1	1	1	4.58e-06	0.0119
	Endoplasmin OS=Homo sapiens GN=HSP90B1 PE=1 SV=1	sp|P14625|ENPL_HUMAN	92471.7	0.998	1	1	1	4.58e-06	0.0311
	Constitutive coactivator of PPAR-gamma-like protein 2 OS=Homo sapiens GN=FAM120C PE=2 SV=3	sp|Q9NX05|F120C_HUMAN	120589	1	1	1	2	9.16e-06	0.0255
	Dihydrolipoyllysine-residue succinyltransferase component of 2-oxoglutarate dehydrogenase complex, mitochondrial OS=Homo sapiens GN=DLST PE=1 SV=4	sp|P36957|ODO2_HUMAN,tr|Q86SW4|Q86SW4_HUMAN	48755.2	0.998	1	1	1	4.58e-06	0.0309
	Lysophosphatidylcholine acyltransferase 1 OS=Homo sapiens GN=LPCAT1 PE=1 SV=2	sp|Q8NF37|PCAT1_HUMAN	59152.9	1	1	1	1	4.58e-06	0.0225
	Isoform 2 of DNA-directed RNA polymerases I and III subunit RPAC1 OS=Homo sapiens GN=POLR1C	sp|O15160-2|RPAC1_HUMAN,sp|O15160|RPAC1_HUMAN	39249.6	0.998	1	2	3	1.37e-05	0.0468
	Isoform IIa of Prolyl 4-hydroxylase subunit alpha-2 OS=Homo sapiens GN=P4HA2	sp|O15460-2|P4HA2_HUMAN,sp|O15460|P4HA2_HUMAN	60902.9	0.999	1	1	1	4.58e-06	0.0263
	Heterogeneous nuclear ribonucleoprotein F OS=Homo sapiens GN=HNRNPF PE=1 SV=3	sp|P52597|HNRPF_HUMAN	45671.9	0.999	1	1	1	4.58e-06	0.0723
	Isoform 4 of Nucleolar protein 6 OS=Homo sapiens GN=NOL6	sp|Q9H6R4-4|NOL6_HUMAN,sp|Q9H6R4|NOL6_HUMAN	127595	0.996	1	1	2	9.16e-06	0.0122
	26S proteasome non-ATPase regulatory subunit 5 OS=Homo sapiens GN=PSMD5 PE=1 SV=3	sp|Q16401|PSMD5_HUMAN	56197	0.987	1	1	1	4.58e-06	0.0179
	Transcriptional-regulating factor 1 OS=Homo sapiens GN=TRERF1 PE=1 SV=1	sp|Q96PN7|TREF1_HUMAN	132255	0.999	1	1	1	4.58e-06	0.01
	Phosphoglycerate kinase OS=Homo sapiens GN=PGK1 PE=1 SV=1	tr|B7Z7A9|B7Z7A9_HUMAN	41429.5	0.999	1	1	2	9.16e-06	0.0437
	Galectin-7 OS=Homo sapiens GN=LGALS7 PE=1 SV=2	sp|P47929|LEG7_HUMAN	15074.7	1	1	2	3	1.37e-05	0.118
	5'-3' exoribonuclease 2 OS=Homo sapiens GN=XRN2 PE=1 SV=1	tr|B4DZC3|B4DZC3_HUMAN	102420	1	1	1	1	4.58e-06	0.0201
	Probable ATP-dependent RNA helicase DDX56 OS=Homo sapiens GN=DDX56 PE=1 SV=1	sp|Q9NY93|DDX56_HUMAN,tr|H7C3E9|H7C3E9_HUMAN	61591.5	0.998	1	1	1	4.58e-06	0.0183
	Heterogeneous nuclear ribonucleoprotein A3 OS=Homo sapiens GN=HNRNPA3 PE=1 SV=2	sp|P51991|ROA3_HUMAN	39595.1	0.999	1	1	1	4.58e-06	0.0344
	Zinc finger protein 891 OS=Homo sapiens GN=ZNF891 PE=2 SV=2	sp|A8MT65|ZN891_HUMAN	63591.4	0.994	1	1	2	9.16e-06	0.0147
	Serpin B12 OS=Homo sapiens GN=SERPINB12 PE=1 SV=1	sp|Q96P63|SPB12_HUMAN	46277.7	0.999	1	1	3	1.37e-05	0.0198
	40S ribosomal protein S6 OS=Homo sapiens GN=RPS6 PE=1 SV=1	sp|P62753|RS6_HUMAN	28681.7	0.998	1	1	1	4.58e-06	0.0643
	Isoform 5 of Maternal embryonic leucine zipper kinase OS=Homo sapiens GN=MELK	sp|Q14680-5|MELK_HUMAN	66548.5	0.985	1	1	1	4.58e-06	0.0241
	Gamma-glutamylcyclotransferase OS=Homo sapiens GN=GGCT PE=1 SV=1	sp|O75223|GGCT_HUMAN	21008	0.999	1	1	2	9.16e-06	0.0585
	Isoform Beta of Signal transducer and activator of transcription 1-alpha/beta OS=Homo sapiens GN=STAT1	sp|P42224-2|STAT1_HUMAN,sp|P42224|STAT1_HUMAN,tr|J3KPM9|J3KPM9_HUMAN	87336.9	0.998	1	1	1	4.58e-06	0.0169
	Isoform 1 of RNA-binding protein Raly OS=Homo sapiens GN=RALY	sp|Q9UKM9-2|RALY_HUMAN,sp|Q9UKM9|RALY_HUMAN	32463.9	0.999	1	1	3	1.37e-05	0.0414
	Otoferlin OS=Homo sapiens GN=OTOF PE=1 SV=3	sp|Q9HC10|OTOF_HUMAN	226758	0.999	1	1	1	4.58e-06	0.00501
	39S ribosomal protein L9, mitochondrial OS=Homo sapiens GN=MRPL9 PE=1 SV=2	sp|Q9BYD2|RM09_HUMAN	30243.2	1	1	1	3	1.37e-05	0.0562
	40S ribosomal protein S27-like OS=Homo sapiens GN=RPS27L PE=1 SV=3	sp|Q71UM5|RS27L_HUMAN,tr|C9JLI6|C9JLI6_HUMAN,tr|H0YMV8|H0YMV8_HUMAN	9477	0.99	1	1	1	4.58e-06	0.155
	DNA mismatch repair protein Msh2 OS=Homo sapiens GN=MSH2 PE=1 SV=1	sp|P43246|MSH2_HUMAN	104746	0.999	1	1	1	4.58e-06	0.0118
	DNA topoisomerase 2-beta OS=Homo sapiens GN=TOP2B PE=1 SV=3	sp|Q02880|TOP2B_HUMAN	183273	0.999	1	1	3	1.37e-05	0.0221
	Importin subunit beta-1 OS=Homo sapiens GN=KPNB1 PE=1 SV=2	sp|Q14974|IMB1_HUMAN	97171.3	1	1	1	1	4.58e-06	0.0171
	Elongation factor 1-gamma OS=Homo sapiens GN=EEF1G PE=1 SV=3	sp|P26641|EF1G_HUMAN,tr|B4DTG2|B4DTG2_HUMAN	50119.4	0.994	1	1	2	9.16e-06	0.0297
	60S ribosomal protein L10 OS=Homo sapiens GN=RPL10 PE=1 SV=4	sp|P27635|RL10_HUMAN,tr|X1WI28|X1WI28_HUMAN	24604.6	1	1	1	2	9.16e-06	0.0607
	Programmed cell death protein 7 OS=Homo sapiens GN=PDCD7 PE=1 SV=1	sp|Q8N8D1|PDCD7_HUMAN	54701.2	1	1	1	1	4.58e-06	0.0289
	40S ribosomal protein S19 OS=Homo sapiens GN=RPS19 PE=1 SV=2	sp|P39019|RS19_HUMAN	16060.5	0.997	1	1	1	4.58e-06	0.0621
	Ezrin OS=Homo sapiens GN=EZR PE=1 SV=4	sp|P15311|EZRI_HUMAN,tr|E7EQR4|E7EQR4_HUMAN	69414.7	0.999	1	1	1	4.58e-06	0.0171
	Dynein heavy chain 17, axonemal OS=Homo sapiens GN=DNAH17 PE=1 SV=1	tr|K7EK91|K7EK91_HUMAN	508791	0.999	1	1	3	1.37e-05	0.00337
	Vesicle-trafficking protein SEC22b OS=Homo sapiens GN=SEC22B PE=1 SV=4	sp|O75396|SC22B_HUMAN	24594	0.998	1	1	1	4.58e-06	0.0651
	26S proteasome non-ATPase regulatory subunit 3 OS=Homo sapiens GN=PSMD3 PE=1 SV=2	sp|O43242|PSMD3_HUMAN	60979.6	0.987	1	1	1	4.58e-06	0.0281
	Cytochrome b-c1 complex subunit 2, mitochondrial OS=Homo sapiens GN=UQCRC2 PE=1 SV=3	sp|P22695|QCR2_HUMAN	48443.4	0.994	1	1	2	9.16e-06	0.0287
	Isoform 2 of Deoxynucleoside triphosphate triphosphohydrolase SAMHD1 OS=Homo sapiens GN=SAMHD1	sp|Q9Y3Z3-2|SAMH1_HUMAN	69446.2	0.996	1	1	1	4.58e-06	0.0199
	DBIRD complex subunit ZNF326 OS=Homo sapiens GN=ZNF326 PE=1 SV=2	sp|Q5BKZ1|ZN326_HUMAN	65653.5	1	1	1	1	4.58e-06	0.0395
	DnaJ homolog subfamily C member 9 OS=Homo sapiens GN=DNAJC9 PE=1 SV=1	sp|Q8WXX5|DNJC9_HUMAN	29910.3	0.999	1	1	2	9.16e-06	0.0423
	Platelet glycoprotein V OS=Homo sapiens GN=GP5 PE=1 SV=1	sp|P40197|GPV_HUMAN	60962.4	0.987	1	1	6	2.75e-05	0.0143
	Keratin, type II cuticular Hb3 OS=Homo sapiens GN=KRT83 PE=1 SV=2	sp|P78385|KRT83_HUMAN	54194.9	0.997	1	1	2	9.16e-06	0.296
	Isoform 3 of Glucose-6-phosphate 1-dehydrogenase OS=Homo sapiens GN=G6PD	sp|P11413-3|G6PD_HUMAN,sp|P11413|G6PD_HUMAN	59258.1	0.997	1	1	2	9.16e-06	0.0294
	Phosphoribosylformylglycinamidine synthase OS=Homo sapiens GN=PFAS PE=1 SV=4	sp|O15067|PUR4_HUMAN	144734	0.995	1	1	1	4.58e-06	0.00747
	Cisplatin resistance-associated overexpressed protein, isoform CRA_b OS=Homo sapiens GN=LUC7L3 PE=1 SV=1	tr|J3KPP4|J3KPP4_HUMAN	58221.4	1	1	1	1	4.58e-06	0.0286
	Cell cycle and apoptosis regulator protein 2 OS=Homo sapiens GN=CCAR2 PE=1 SV=2	sp|Q8N163|CCAR2_HUMAN	102903	1	1	1	1	4.58e-06	0.0141
	Glutathione S-transferase P OS=Homo sapiens GN=GSTP1 PE=1 SV=2	sp|P09211|GSTP1_HUMAN	23356.7	1	1	1	2	9.16e-06	0.0762
	Protein S100-A9 OS=Homo sapiens GN=S100A9 PE=1 SV=1	sp|P06702|S10A9_HUMAN	13242.3	1	1	1	4	1.83e-05	0.132
	Keratin, type II cytoskeletal 4 OS=Homo sapiens GN=KRT4 PE=1 SV=4	sp|P19013|K2C4_HUMAN	57286.1	1	1	1	1	4.58e-06	0.0431
	Isoform 2 of Polyadenylate-binding protein 2 OS=Homo sapiens GN=PABPN1	sp|Q86U42-2|PABP2_HUMAN,sp|Q86U42|PABP2_HUMAN	32749.5	0.661	1	1	1	4.58e-06	0.0372
	Isoform 2 of Protein TSSC4 OS=Homo sapiens GN=TSSC4	sp|Q9Y5U2-2|TSSC4_HUMAN,tr|C9JJV1|C9JJV1_HUMAN	27934.1	0.999	1	1	1	4.58e-06	0.0415
	Catalase OS=Homo sapiens GN=CAT PE=1 SV=3	sp|P04040|CATA_HUMAN	59756.5	0.998	1	1	1	4.58e-06	0.0228
	Isoform 2 of Fructose-bisphosphate aldolase A OS=Homo sapiens GN=ALDOA	sp|P04075-2|ALDOA_HUMAN	45261.2	0.992	1	1	1	4.58e-06	0.055
	39S ribosomal protein L41, mitochondrial OS=Homo sapiens GN=MRPL41 PE=1 SV=1	sp|Q8IXM3|RM41_HUMAN	15383.3	1	1	1	1	4.58e-06	0.073
	28S ribosomal protein S35, mitochondrial OS=Homo sapiens GN=MRPS35 PE=1 SV=1	sp|P82673|RT35_HUMAN	36845	0.999	1	1	1	4.58e-06	0.0557
	Splicing factor 3B subunit 3 OS=Homo sapiens GN=SF3B3 PE=1 SV=4	sp|Q15393|SF3B3_HUMAN	135579	0.995	1	1	1	4.58e-06	0.00986
	Hornerin OS=Homo sapiens GN=HRNR PE=1 SV=2	sp|Q86YZ3|HORN_HUMAN	282373	1	1	1	1	4.58e-06	0.00842
	Cytoplasmic dynein 1 heavy chain 1 OS=Homo sapiens GN=DYNC1H1 PE=1 SV=5	sp|Q14204|DYHC1_HUMAN	532406	1	1	1	1	4.58e-06	0.0028
	Cell division cycle 5-like protein OS=Homo sapiens GN=CDC5L PE=1 SV=2	sp|Q99459|CDC5L_HUMAN	92254.2	1	1	1	1	4.58e-06	0.015
	C-1-tetrahydrofolate synthase, cytoplasmic OS=Homo sapiens GN=MTHFD1 PE=1 SV=1	tr|F5H2F4|F5H2F4_HUMAN	110615	0.998	1	1	1	4.58e-06	0.0157
	Isoform 2 of Replication factor C subunit 1 OS=Homo sapiens GN=RFC1	sp|P35251-2|RFC1_HUMAN,sp|P35251|RFC1_HUMAN	128260	0.999	1	1	2	9.16e-06	0.0139
	Isoform 4 of Leukotriene A-4 hydrolase OS=Homo sapiens GN=LTA4H	sp|P09960-4|LKHA4_HUMAN	66853.8	1	1	1	1	4.58e-06	0.017
	Nuclear cap-binding protein subunit 1 OS=Homo sapiens GN=NCBP1 PE=1 SV=1	sp|Q09161|NCBP1_HUMAN	91841.1	1	1	1	1	4.58e-06	0.0152
	KH domain-containing, RNA-binding, signal transduction-associated protein 1 OS=Homo sapiens GN=KHDRBS1 PE=1 SV=1	sp|Q07666|KHDR1_HUMAN	48228.2	1	1	1	1	4.58e-06	0.0316
	Isoform 4 of Sodium/potassium-transporting ATPase subunit alpha-1 OS=Homo sapiens GN=ATP1A1	sp|P05023-4|AT1A1_HUMAN	113004	0.998	1	1	2	9.16e-06	0.0127
	Isoform 2 of PR domain zinc finger protein 2 OS=Homo sapiens GN=PRDM2	sp|Q13029-2|PRDM2_HUMAN,sp|Q13029|PRDM2_HUMAN	188916	0.99	1	1	1	4.58e-06	0.00892
	Sentrin-specific protease 3 OS=Homo sapiens GN=SENP3 PE=1 SV=2	sp|Q9H4L4|SENP3_HUMAN,tr|J3KNH7|J3KNH7_HUMAN	65010.7	0.994	1	1	1	4.58e-06	0.0244
	Isoform Heart of ATP synthase subunit gamma, mitochondrial OS=Homo sapiens GN=ATP5C1	sp|P36542-2|ATPG_HUMAN,sp|P36542|ATPG_HUMAN	32998	1	1	1	6	2.75e-05	0.0404
	Kinesin heavy chain isoform 5C OS=Homo sapiens GN=KIF5C PE=1 SV=1	sp|O60282|KIF5C_HUMAN	109498	0.999	1	1	2	9.16e-06	0.00836
	60S ribosomal protein L23 OS=Homo sapiens GN=RPL23 PE=1 SV=1	tr|J3KT29|J3KT29_HUMAN	13192.9	0.998	1	1	3	1.37e-05	0.164
	ATP-dependent RNA helicase DDX51 OS=Homo sapiens GN=DDX51 PE=1 SV=3	sp|Q8N8A6|DDX51_HUMAN	72457.4	0.994	1	1	5	2.29e-05	0.012
	40S ribosomal protein SA OS=Homo sapiens GN=RPSA PE=1 SV=4	sp|P08865|RSSA_HUMAN,tr|C9J9K3|C9J9K3_HUMAN	32854.1	0.998	1	1	1	4.58e-06	0.0576
	Translocon-associated protein subunit alpha OS=Homo sapiens GN=SSR1 PE=1 SV=1	tr|C9IZQ1|C9IZQ1_HUMAN,tr|E9PAL7|E9PAL7_HUMAN	32895.8	0.958	1	1	1	4.58e-06	0.0268
	Potassium/sodium hyperpolarization-activated cyclic nucleotide-gated channel 1 OS=Homo sapiens GN=HCN1 PE=2 SV=3	sp|O60741|HCN1_HUMAN	98797.6	0.987	1	1	1	4.58e-06	0.0157
	28S ribosomal protein S28, mitochondrial OS=Homo sapiens GN=MRPS28 PE=1 SV=1	sp|Q9Y2Q9|RT28_HUMAN	20843.1	0.994	1	1	1	4.58e-06	0.0481
	Dolichyl-diphosphooligosaccharide--protein glycosyltransferase 48 kDa subunit OS=Homo sapiens GN=DDOST PE=1 SV=4	sp|P39656|OST48_HUMAN	50802.5	0.999	1	1	1	4.58e-06	0.0241
	Isoleucine--tRNA ligase, cytoplasmic OS=Homo sapiens GN=IARS PE=1 SV=2	sp|P41252|SYIC_HUMAN	144502	0.987	1	1	1	4.58e-06	0.00792
	Isoform 2 of SRSF protein kinase 2 OS=Homo sapiens GN=SRPK2	sp|P78362-2|SRPK2_HUMAN,sp|P78362|SRPK2_HUMAN	77528.2	0.992	1	1	1	4.58e-06	0.0172
	Isoform 2 of Regulator of nonsense transcripts 1 OS=Homo sapiens GN=UPF1	sp|Q92900-2|RENT1_HUMAN,sp|Q92900|RENT1_HUMAN	124347	1	1	1	1	4.58e-06	0.0116
	Isoform 2 of 28S ribosomal protein S27, mitochondrial OS=Homo sapiens GN=MRPS27	sp|Q92552-2|RT27_HUMAN	49151.3	1	1	1	1	4.58e-06	0.0257
	40S ribosomal protein S30 OS=Homo sapiens GN=FAU PE=1 SV=1	sp|P62861|RS30_HUMAN,tr|E9PR30|E9PR30_HUMAN	6647.9	0.994	1	1	1	4.58e-06	0.169
	Interferon-induced protein with tetratricopeptide repeats 5 OS=Homo sapiens GN=IFIT5 PE=1 SV=1	sp|Q13325|IFIT5_HUMAN	55849.3	0.999	1	1	1	4.58e-06	0.0166
	DGCR6 protein (Fragment) OS=Homo sapiens GN=DGCR6 PE=2 SV=1	tr|Q6FGH4|Q6FGH4_HUMAN	9189.8	0.994	1	1	1	4.58e-06	0.0952
	Isoform 2 of Replication factor C subunit 5 OS=Homo sapiens GN=RFC5	sp|P40937-2|RFC5_HUMAN,sp|P40937|RFC5_HUMAN	38498.4	0.993	1	1	1	4.58e-06	0.0313
	Isoform 3 of 2'-5'-oligoadenylate synthase-like protein OS=Homo sapiens GN=OASL	sp|Q15646-3|OASL_HUMAN,sp|Q15646|OASL_HUMAN	59227.2	0.998	1	1	2	9.16e-06	0.0391
	Splicing factor 3B subunit 1 OS=Homo sapiens GN=SF3B1 PE=1 SV=3	sp|O75533|SF3B1_HUMAN	145835	1	1	1	1	4.58e-06	0.00844
	TAR DNA-binding protein 43 OS=Homo sapiens GN=TARDBP PE=1 SV=1	sp|Q13148|TADBP_HUMAN	44739.7	0.975	1	1	1	4.58e-06	0.0435
	Ribosome biogenesis protein WDR12 OS=Homo sapiens GN=WDR12 PE=1 SV=2	sp|Q9GZL7|WDR12_HUMAN	47708.5	0.989	1	1	1	4.58e-06	0.0284
	39S ribosomal protein L11, mitochondrial OS=Homo sapiens GN=MRPL11 PE=1 SV=1	sp|Q9Y3B7|RM11_HUMAN	20683.9	0.999	1	1	2	9.16e-06	0.0938
	Transcriptional activator protein Pur-alpha OS=Homo sapiens GN=PURA PE=1 SV=2	sp|Q00577|PURA_HUMAN	34911.1	0.999	1	1	2	9.16e-06	0.0807
	Keratin, type II cytoskeletal 6C OS=Homo sapiens GN=KRT6C PE=1 SV=3	sp|P48668|K2C6C_HUMAN	60026.7	1	1	1	6	2.75e-05	0.344
	Serine/threonine-protein kinase B-raf OS=Homo sapiens GN=BRAF PE=1 SV=4	sp|P15056|BRAF_HUMAN	84438.9	0.985	1	1	1	4.58e-06	0.017
	Nucleolar pre-ribosomal-associated protein 1 OS=Homo sapiens GN=URB1 PE=1 SV=4	sp|O60287|NPA1P_HUMAN	254395	0.998	1	1	1	4.58e-06	0.00396
	HCG38478, isoform CRA_a OS=Homo sapiens GN=TAF4B PE=1 SV=1	tr|J3KTH2|J3KTH2_HUMAN	91713.2	0.994	1	1	1	4.58e-06	0.015
	Serine/arginine-rich-splicing factor 11 (Fragment) OS=Homo sapiens GN=SRSF11 PE=1 SV=1	tr|Q5T760|Q5T760_HUMAN	42317.5	0.999	1	1	3	1.37e-05	0.0437
	Alanine--tRNA ligase, mitochondrial OS=Homo sapiens GN=AARS2 PE=1 SV=1	sp|Q5JTZ9|SYAM_HUMAN	107340	0.995	1	1	2	9.16e-06	0.0132
	RNA-binding motif, single-stranded-interacting protein 2 OS=Homo sapiens GN=RBMS2 PE=1 SV=1	sp|Q15434|RBMS2_HUMAN	43959	1	1	1	4	1.83e-05	0.0369
	39S ribosomal protein L45, mitochondrial OS=Homo sapiens GN=MRPL45 PE=1 SV=2	sp|Q9BRJ2|RM45_HUMAN	35351.3	0.997	1	1	1	4.58e-06	0.0327
	Mitochondrial 2-oxoglutarate/malate carrier protein (Fragment) OS=Homo sapiens GN=SLC25A11 PE=1 SV=1	tr|I3L1P8|I3L1P8_HUMAN	32183.7	0.989	1	1	1	4.58e-06	0.0541
	Pre-rRNA-processing protein TSR1 homolog OS=Homo sapiens GN=TSR1 PE=1 SV=1	sp|Q2NL82|TSR1_HUMAN	91811.4	1	1	1	1	4.58e-06	0.0137
	Probable ATP-dependent RNA helicase DDX23 OS=Homo sapiens GN=DDX23 PE=1 SV=3	sp|Q9BUQ8|DDX23_HUMAN	95586.9	1	1	1	2	9.16e-06	0.0207
	Poly [ADP-ribose] polymerase 1 OS=Homo sapiens GN=PARP1 PE=1 SV=4	sp|P09874|PARP1_HUMAN	113088	0.998	1	1	2	9.16e-06	0.0128
	Glycerol-3-phosphate dehydrogenase, mitochondrial OS=Homo sapiens GN=GPD2 PE=1 SV=3	sp|P43304|GPDM_HUMAN	80854.6	0.991	1	1	1	4.58e-06	0.0138
	Isoform 2 of Glucose-6-phosphate isomerase OS=Homo sapiens GN=GPI	sp|P06744-2|G6PI_HUMAN	64325.9	1	1	1	1	4.58e-06	0.0264
	Tubulin alpha-1A chain OS=Homo sapiens GN=TUBA1A PE=1 SV=1	sp|Q71U36|TBA1A_HUMAN	50135.7	0.95	1	1	5	2.29e-05	0.457

## Sheet: Unit8-antisense
Biological sample category	Protein name	Protein accession numbers	Protein molecular weight (Da)	Protein identification probability	Exclusive unique peptide count	Exclusive unique spectrum count	Exclusive spectrum count	Percentage of total spectra	Percentage sequence coverage
Motif #8 anti-sense: chr20:34635638-34636048	Keratin, type I cytoskeletal 10 OS=Homo sapiens GN=KRT10 PE=1 SV=6	sp|P13645|K1C10_HUMAN	58828.8	1	59	82	676	0.0031	0.543
	Keratin, type II cytoskeletal 1 OS=Homo sapiens GN=KRT1 PE=1 SV=6	sp|P04264|K2C1_HUMAN	66040.3	1	58	86	1021	0.0047	0.61
	Keratin, type II cytoskeletal 2 epidermal OS=Homo sapiens GN=KRT2 PE=1 SV=2	sp|P35908|K22E_HUMAN	65433.9	1	48	77	727	0.0033	0.723
	Heterogeneous nuclear ribonucleoprotein Q OS=Homo sapiens GN=SYNCRIP PE=1 SV=2	sp|O60506|HNRPQ_HUMAN	69603.5	1	38	47	391	0.0018	0.501
	Heterogeneous nuclear ribonucleoprotein L OS=Homo sapiens GN=HNRNPL PE=1 SV=2	sp|P14866|HNRPL_HUMAN	64132.8	1	38	66	426	0.002	0.491
	Keratin, type I cytoskeletal 9 OS=Homo sapiens GN=KRT9 PE=1 SV=3	sp|P35527|K1C9_HUMAN	62065.9	1	34	47	327	0.0015	0.538
	Tubulin beta chain OS=Homo sapiens GN=TUBB PE=1 SV=2	sp|P07437|TBB5_HUMAN	49670.6	1	27	36	164	0.0008	0.572
	Heterogeneous nuclear ribonucleoprotein R OS=Homo sapiens GN=HNRNPR PE=1 SV=1	sp|O43390|HNRPR_HUMAN	70943.9	1	22	29	230	0.0011	0.381
	116 kDa U5 small nuclear ribonucleoprotein component OS=Homo sapiens GN=EFTUD2 PE=1 SV=1	sp|Q15029|U5S1_HUMAN	109438	1	22	26	54	0.0002	0.297
	Isoform F of Constitutive coactivator of PPAR-gamma-like protein 1 OS=Homo sapiens GN=FAM120A	sp|Q9NZB2-6|F120A_HUMAN	125273	1	22	24	75	0.0003	0.245
	Tubulin alpha-1B chain OS=Homo sapiens GN=TUBA1B PE=1 SV=1	sp|P68363|TBA1B_HUMAN	50151.7	1	21	27	112	0.0005	0.49
	Nucleolar RNA helicase 2 OS=Homo sapiens GN=DDX21 PE=1 SV=5	sp|Q9NR30|DDX21_HUMAN	87346	1	20	21	108	0.0005	0.344
	Leucine-rich PPR motif-containing protein, mitochondrial OS=Homo sapiens GN=LRPPRC PE=1 SV=3	sp|P42704|LPPRC_HUMAN	157912	1	20	21	40	0.0002	0.185
	Keratin, type II cuticular Hb6 OS=Homo sapiens GN=KRT86 PE=1 SV=1	sp|O43790|KRT86_HUMAN	53499.9	1	18	23	73	0.0003	0.426
	Matrin-3 OS=Homo sapiens GN=MATR3 PE=1 SV=2	sp|P43243|MATR3_HUMAN,tr|A8MXP9|A8MXP9_HUMAN	94626.7	1	18	24	84	0.0004	0.282
	Zinc finger RNA-binding protein OS=Homo sapiens GN=ZFR PE=1 SV=2	sp|Q96KR1|ZFR_HUMAN	117012	1	16	18	70	0.0003	0.17
	Heat shock cognate 71 kDa protein OS=Homo sapiens GN=HSPA8 PE=1 SV=1	sp|P11142|HSP7C_HUMAN	70899.8	1	15	21	70	0.0003	0.246
	Keratin, type I cuticular Ha1 OS=Homo sapiens GN=KRT31 PE=2 SV=3	sp|Q15323|K1H1_HUMAN	47236.8	1	15	20	87	0.0004	0.418
	Insulin-like growth factor 2 mRNA-binding protein 3 OS=Homo sapiens GN=IGF2BP3 PE=1 SV=2	sp|O00425|IF2B3_HUMAN	63706	1	15	20	82	0.0004	0.337
	Polyadenylate-binding protein 1 OS=Homo sapiens GN=PABPC1 PE=1 SV=2	sp|P11940|PABP1_HUMAN	70671.3	1	15	18	82	0.0004	0.241
	Nucleolin OS=Homo sapiens GN=NCL PE=1 SV=3	sp|P19338|NUCL_HUMAN	76615.9	1	14	19	76	0.0003	0.21
	Actin, cytoplasmic 2 OS=Homo sapiens GN=ACTG1 PE=1 SV=1	sp|P63261|ACTG_HUMAN	41793.9	1	14	17	70	0.0003	0.285
	Desmoplakin OS=Homo sapiens GN=DSP PE=1 SV=3	sp|P15924|DESP_HUMAN	331781	1	14	15	27	0.0001	0.0718
	Keratin, type I cytoskeletal 16 OS=Homo sapiens GN=KRT16 PE=1 SV=4	sp|P08779|K1C16_HUMAN	51269	1	14	16	45	0.0002	0.357
	78 kDa glucose-regulated protein OS=Homo sapiens GN=HSPA5 PE=1 SV=2	sp|P11021|GRP78_HUMAN	72334.7	1	13	13	32	0.0001	0.271
	Keratin, type II cytoskeletal 6A OS=Homo sapiens GN=KRT6A PE=1 SV=3	sp|P02538|K2C6A_HUMAN	60046.4	1	13	15	148	0.0007	0.388
	Protein RRP5 homolog OS=Homo sapiens GN=PDCD11 PE=1 SV=3	sp|Q14690|RRP5_HUMAN	208703	1	13	13	25	0.0001	0.085
	Keratin, type II cytoskeletal 5 OS=Homo sapiens GN=KRT5 PE=1 SV=3	sp|P13647|K2C5_HUMAN	62379.6	1	12	15	169	0.0008	0.334
	Putative pre-mRNA-splicing factor ATP-dependent RNA helicase DHX15 OS=Homo sapiens GN=DHX15 PE=1 SV=2	sp|O43143|DHX15_HUMAN	90935.2	1	11	13	27	0.0001	0.174
	Interleukin enhancer-binding factor 2 OS=Homo sapiens GN=ILF2 PE=1 SV=2	sp|Q12905|ILF2_HUMAN	43062.7	1	11	13	49	0.0002	0.279
	ATP synthase subunit beta, mitochondrial OS=Homo sapiens GN=ATP5B PE=1 SV=3	sp|P06576|ATPB_HUMAN	56560.6	1	11	12	17	0.0001	0.308
	Pre-mRNA-processing-splicing factor 8 OS=Homo sapiens GN=PRPF8 PE=1 SV=2	sp|Q6P2Q9|PRP8_HUMAN	273609	1	11	11	20	0.0001	0.0608
	Heat shock protein HSP 90-beta OS=Homo sapiens GN=HSP90AB1 PE=1 SV=4	sp|P08238|HS90B_HUMAN	83267.3	1	11	14	56	0.0003	0.193
	Isoform 2 of Interleukin enhancer-binding factor 3 OS=Homo sapiens GN=ILF3	sp|Q12906-2|ILF3_HUMAN,sp|Q12906-6|ILF3_HUMAN	76033.4	1	11	11	44	0.0002	0.211
	Isoform 2 of Splicing factor U2AF 65 kDa subunit OS=Homo sapiens GN=U2AF2	sp|P26368-2|U2AF2_HUMAN	53120.8	1	11	16	62	0.0003	0.27
	S1 RNA-binding domain-containing protein 1 OS=Homo sapiens GN=SRBD1 PE=1 SV=2	sp|Q8N5C6|SRBD1_HUMAN	111778	1	11	11	16	0.0001	0.14
	Isoform 2 of Heterogeneous nuclear ribonucleoprotein U-like protein 1 OS=Homo sapiens GN=HNRNPUL1	sp|Q9BUJ2-2|HNRL1_HUMAN,sp|Q9BUJ2|HNRL1_HUMAN	95739.7	1	11	14	45	0.0002	0.178
	U2 small nuclear ribonucleoprotein A' OS=Homo sapiens GN=SNRPA1 PE=1 SV=2	sp|P09661|RU2A_HUMAN	28417.1	1	11	13	47	0.0002	0.365
	Keratinocyte proline-rich protein OS=Homo sapiens GN=KPRP PE=1 SV=1	sp|Q5T749|KPRP_HUMAN	64132.6	1	10	12	26	0.0001	0.185
	40S ribosomal protein S4, X isoform OS=Homo sapiens GN=RPS4X PE=1 SV=2	sp|P62701|RS4X_HUMAN	29599.3	1	10	15	70	0.0003	0.373
	Splicing factor U2AF 35 kDa subunit OS=Homo sapiens GN=U2AF1 PE=1 SV=3	sp|Q01081|U2AF1_HUMAN	27872.2	1	10	12	25	0.0001	0.317
	Heterogeneous nuclear ribonucleoprotein U-like protein 2 OS=Homo sapiens GN=HNRNPUL2 PE=1 SV=1	sp|Q1KMD3|HNRL2_HUMAN	85105.2	1	10	12	41	0.0002	0.173
	Zinc finger CCCH-type antiviral protein 1 OS=Homo sapiens GN=ZC3HAV1 PE=1 SV=3	sp|Q7Z2W4|ZCCHV_HUMAN	101433	1	10	11	43	0.0002	0.177
	Procollagen-lysine,2-oxoglutarate 5-dioxygenase 1 OS=Homo sapiens GN=PLOD1 PE=1 SV=2	sp|Q02809|PLOD1_HUMAN	83552.5	1	10	12	30	0.0001	0.184
	Far upstream element-binding protein 3 OS=Homo sapiens GN=FUBP3 PE=1 SV=2	sp|Q96I24|FUBP3_HUMAN	61639.9	1	10	11	41	0.0002	0.274
	Isoform 3 of Polyadenylate-binding protein 4 OS=Homo sapiens GN=PABPC4	sp|Q13310-3|PABP4_HUMAN	72391.5	1	10	10	21	0.0001	0.252
	40S ribosomal protein S3 OS=Homo sapiens GN=RPS3 PE=1 SV=2	sp|P23396|RS3_HUMAN	26688.6	1	9	9	35	0.0002	0.387
	Stress-70 protein, mitochondrial OS=Homo sapiens GN=HSPA9 PE=1 SV=2	sp|P38646|GRP75_HUMAN	73681.3	1	9	10	36	0.0002	0.187
	ATP-dependent RNA helicase A OS=Homo sapiens GN=DHX9 PE=1 SV=4	sp|Q08211|DHX9_HUMAN	140962	1	9	9	16	0.0001	0.0811
	Carbamoyl-phosphate synthase [ammonia], mitochondrial OS=Homo sapiens GN=CPS1 PE=1 SV=2	sp|P31327|CPSM_HUMAN	164943	1	9	9	17	0.0001	0.0813
	ATP-dependent RNA helicase DHX36 OS=Homo sapiens GN=DHX36 PE=1 SV=2	sp|Q9H2U1|DHX36_HUMAN	114764	1	9	11	18	0.0001	0.122
	Insulin-like growth factor 2 mRNA-binding protein 1 OS=Homo sapiens GN=IGF2BP1 PE=1 SV=2	sp|Q9NZI8|IF2B1_HUMAN	63480.5	1	9	13	53	0.0002	0.274
	ATP synthase subunit alpha, mitochondrial OS=Homo sapiens GN=ATP5A1 PE=1 SV=1	sp|P25705|ATPA_HUMAN	59752.1	1	8	8	20	0.0001	0.183
	Guanine nucleotide-binding protein subunit beta-2-like 1 OS=Homo sapiens GN=GNB2L1 PE=1 SV=3	sp|P63244|GBLP_HUMAN	35077	1	8	10	22	0.0001	0.334
	Keratin, type I cytoskeletal 14 OS=Homo sapiens GN=KRT14 PE=1 SV=4	sp|P02533|K1C14_HUMAN	51562.5	1	8	11	46	0.0002	0.381
	Cold shock domain-containing protein E1 OS=Homo sapiens GN=CSDE1 PE=1 SV=2	sp|O75534|CSDE1_HUMAN	88885	1	8	9	16	0.0001	0.137
	Y-box-binding protein 3 OS=Homo sapiens GN=YBX3 PE=1 SV=4	sp|P16989|YBOX3_HUMAN	40089.4	1	8	12	86	0.0004	0.368
	Isoform 2 of Heterogeneous nuclear ribonucleoprotein A/B OS=Homo sapiens GN=HNRNPAB	sp|Q99729-2|ROAA_HUMAN	35967.9	1	8	9	60	0.0003	0.22
	Poly(U)-binding-splicing factor PUF60 OS=Homo sapiens GN=PUF60 PE=1 SV=1	sp|Q9UHX1|PUF60_HUMAN	59875.6	1	7	7	18	0.0001	0.202
	Heat shock protein HSP 90-alpha OS=Homo sapiens GN=HSP90AA1 PE=1 SV=5	sp|P07900|HS90A_HUMAN	84663.2	1	7	7	17	0.0001	0.164
	ELAV-like protein 1 OS=Homo sapiens GN=ELAVL1 PE=1 SV=1	tr|B4DVB8|B4DVB8_HUMAN	38997	1	7	8	13	0.0001	0.283
	Isoform 2 of Protein argonaute-2 OS=Homo sapiens GN=AGO2	sp|Q9UKV8-2|AGO2_HUMAN,sp|Q9UKV8|AGO2_HUMAN	97208	1	7	8	15	0.0001	0.11
	Heat shock protein beta-1 OS=Homo sapiens GN=HSPB1 PE=1 SV=2	sp|P04792|HSPB1_HUMAN	22782.6	1	7	9	33	0.0002	0.493
	Ribosomal biogenesis protein LAS1L OS=Homo sapiens GN=LAS1L PE=1 SV=2	sp|Q9Y4W2|LAS1L_HUMAN	83065.5	1	7	7	15	0.0001	0.124
	U5 small nuclear ribonucleoprotein 200 kDa helicase OS=Homo sapiens GN=SNRNP200 PE=1 SV=2	sp|O75643|U520_HUMAN	244514	1	7	7	8	0	0.0421
	Heat shock 70 kDa protein 1A/1B OS=Homo sapiens GN=HSPA1A PE=1 SV=5	sp|P08107|HSP71_HUMAN	70054	1	7	7	21	0.0001	0.165
	DNA topoisomerase 1 OS=Homo sapiens GN=TOP1 PE=1 SV=2	sp|P11387|TOP1_HUMAN	90729.7	1	7	7	27	0.0001	0.107
	Isoform 2 of Neutral alpha-glucosidase AB OS=Homo sapiens GN=GANAB	sp|Q14697-2|GANAB_HUMAN,sp|Q14697|GANAB_HUMAN	106876	1	7	9	17	0.0001	0.0973
	Serum albumin OS=Homo sapiens GN=ALB PE=1 SV=2	sp|P02768|ALBU_HUMAN	69366.9	1	6	7	104	0.0005	0.0985
	D-3-phosphoglycerate dehydrogenase OS=Homo sapiens GN=PHGDH PE=1 SV=4	sp|O43175|SERA_HUMAN	56650.6	1	6	6	12	0.0001	0.143
	La-related protein 1 OS=Homo sapiens GN=LARP1 PE=1 SV=2	sp|Q6PKG0|LARP1_HUMAN	123513	1	6	6	15	0.0001	0.062
	Far upstream element-binding protein 2 OS=Homo sapiens GN=KHSRP PE=1 SV=4	sp|Q92945|FUBP2_HUMAN	73115.6	1	6	6	22	0.0001	0.115
	Heterogeneous nuclear ribonucleoprotein K OS=Homo sapiens GN=HNRNPK PE=1 SV=1	tr|Q5T6W5|Q5T6W5_HUMAN	47559.6	1	6	6	22	0.0001	0.224
	Probable ATP-dependent RNA helicase DDX5 OS=Homo sapiens GN=DDX5 PE=1 SV=1	tr|J3KTA4|J3KTA4_HUMAN	69088.6	1	6	6	12	0.0001	0.137
	Desmoglein-1 OS=Homo sapiens GN=DSG1 PE=1 SV=2	sp|Q02413|DSG1_HUMAN	113749	1	6	9	56	0.0003	0.0934
	Isoform 2 of Calcium-binding mitochondrial carrier protein Aralar2 OS=Homo sapiens GN=SLC25A13	sp|Q9UJS0-2|CMC2_HUMAN	74305.3	1	6	6	10	0	0.123
	DNA-dependent protein kinase catalytic subunit OS=Homo sapiens GN=PRKDC PE=1 SV=3	sp|P78527|PRKDC_HUMAN	469096	1	6	6	7	0	0.0157
	Isoform 2 of Annexin A2 OS=Homo sapiens GN=ANXA2	sp|P07355-2|ANXA2_HUMAN,sp|P07355|ANXA2_HUMAN	38606.1	1	6	7	15	0.0001	0.213
	60 kDa heat shock protein, mitochondrial OS=Homo sapiens GN=HSPD1 PE=1 SV=2	sp|P10809|CH60_HUMAN	61055.7	1	6	7	9	0	0.169
	Heterogeneous nuclear ribonucleoprotein D0 OS=Homo sapiens GN=HNRNPD PE=1 SV=1	sp|Q14103|HNRPD_HUMAN	38434.5	1	6	7	38	0.0002	0.22
	DIS3-like exonuclease 2 OS=Homo sapiens GN=DIS3L2 PE=1 SV=4	sp|Q8IYB7|DI3L2_HUMAN	99281.3	1	6	6	9	0	0.0757
	Isoform 2 of Polypyrimidine tract-binding protein 1 OS=Homo sapiens GN=PTBP1	sp|P26599-2|PTBP1_HUMAN,sp|P26599-3|PTBP1_HUMAN,sp|P26599|PTBP1_HUMAN	57222.5	1	6	7	12	0.0001	0.164
	Isoform 3 of RNA-binding protein 39 OS=Homo sapiens GN=RBM39	sp|Q14498-3|RBM39_HUMAN,sp|Q14498|RBM39_HUMAN	59381.4	1	6	6	17	0.0001	0.165
	Target of EGR1 protein 1 OS=Homo sapiens GN=TOE1 PE=1 SV=1	sp|Q96GM8|TOE1_HUMAN	56548.3	1	6	6	10	0	0.151
	39S ribosomal protein L15, mitochondrial OS=Homo sapiens GN=MRPL15 PE=1 SV=1	sp|Q9P015|RM15_HUMAN	33421.6	1	6	7	11	0.0001	0.233
	39S ribosomal protein L1, mitochondrial OS=Homo sapiens GN=MRPL1 PE=1 SV=2	sp|Q9BYD6|RM01_HUMAN	36910	1	6	7	17	0.0001	0.228
	Transferrin receptor protein 1 OS=Homo sapiens GN=TFRC PE=1 SV=2	sp|P02786|TFR1_HUMAN	84873.6	1	5	5	10	0	0.0921
	39S ribosomal protein L38, mitochondrial OS=Homo sapiens GN=MRPL38 PE=1 SV=2	sp|Q96DV4|RM38_HUMAN	44597.4	1	5	5	7	0	0.147
	ATP-dependent RNA helicase DDX3X OS=Homo sapiens GN=DDX3X PE=1 SV=3	sp|O00571|DDX3X_HUMAN	73245.8	1	5	5	14	0.0001	0.107
	Isoform 2 of Zinc finger CCCH domain-containing protein 7B OS=Homo sapiens GN=ZC3H7B	sp|Q9UGR2-2|Z3H7B_HUMAN,sp|Q9UGR2|Z3H7B_HUMAN	111581	1	5	5	8	0	0.0635
	Cyclin-dependent kinase 1 OS=Homo sapiens GN=CDK1 PE=1 SV=3	sp|P06493|CDK1_HUMAN	34097.3	1	5	6	12	0.0001	0.202
	40S ribosomal protein S2 OS=Homo sapiens GN=RPS2 PE=1 SV=2	sp|P15880|RS2_HUMAN	31325.2	1	5	5	7	0	0.212
	Isoform 2 of Insulin-like growth factor 2 mRNA-binding protein 2 OS=Homo sapiens GN=IGF2BP2	sp|Q9Y6M1-1|IF2B2_HUMAN	61843.2	1	5	5	8	0	0.16
	Serine-threonine kinase receptor-associated protein OS=Homo sapiens GN=STRAP PE=1 SV=1	sp|Q9Y3F4|STRAP_HUMAN,tr|B4DNJ6|B4DNJ6_HUMAN	38439.4	1	5	5	12	0.0001	0.171
	tRNA (cytosine(34)-C(5))-methyltransferase OS=Homo sapiens GN=NSUN2 PE=1 SV=2	sp|Q08J23|NSUN2_HUMAN	86472.8	1	5	6	13	0.0001	0.107
	Alpha-enolase OS=Homo sapiens GN=ENO1 PE=1 SV=2	sp|P06733|ENOA_HUMAN	47170.2	1	5	5	7	0	0.177
	Probable ATP-dependent RNA helicase DDX27 OS=Homo sapiens GN=DDX27 PE=1 SV=2	sp|Q96GQ7|DDX27_HUMAN	89838.1	1	5	5	8	0	0.0716
	Lupus La protein OS=Homo sapiens GN=SSB PE=1 SV=2	sp|P05455|LA_HUMAN	46839	1	5	6	8	0	0.123
	Glutamate-rich WD repeat-containing protein 1 OS=Homo sapiens GN=GRWD1 PE=1 SV=1	sp|Q9BQ67|GRWD1_HUMAN	49418.4	1	5	5	11	0.0001	0.157
	L-lactate dehydrogenase B chain OS=Homo sapiens GN=LDHB PE=1 SV=2	sp|P07195|LDHB_HUMAN	36638.6	1	5	5	7	0	0.192
	Isoform 2 of Keratin, type II cytoskeletal 8 OS=Homo sapiens GN=KRT8	sp|P05787-2|K2C8_HUMAN	56610.3	1	5	5	15	0.0001	0.19
	40S ribosomal protein S17 OS=Homo sapiens GN=RPS17 PE=1 SV=2	sp|P08708|RS17_HUMAN,sp|P0CW22|RS17L_HUMAN	15550.5	1	5	9	19	0.0001	0.489
	Glyceraldehyde-3-phosphate dehydrogenase OS=Homo sapiens GN=GAPDH PE=1 SV=3	sp|P04406|G3P_HUMAN	36053.4	1	5	6	28	0.0001	0.221
	Heterogeneous nuclear ribonucleoprotein H OS=Homo sapiens GN=HNRNPH1 PE=1 SV=1	tr|G8JLB6|G8JLB6_HUMAN	51230.1	1	5	7	20	0.0001	0.15
	60S ribosomal protein L24 OS=Homo sapiens GN=RPL24 PE=1 SV=1	sp|P83731|RL24_HUMAN	17779.5	1	5	6	10	0	0.236
	Nuclease-sensitive element-binding protein 1 OS=Homo sapiens GN=YBX1 PE=1 SV=3	sp|P67809|YBOX1_HUMAN	35923.8	1	5	12	73	0.0003	0.364
	Keratin, type I cuticular Ha3-II OS=Homo sapiens GN=KRT33B PE=2 SV=3	sp|Q14525|KT33B_HUMAN	46213.5	1	5	6	27	0.0001	0.403
	Isoform 2 of ATPase family AAA domain-containing protein 3A OS=Homo sapiens GN=ATAD3A	sp|Q9NVI7-2|ATD3A_HUMAN	66219.4	1	5	6	16	0.0001	0.108
	X-ray repair cross-complementing protein 6 OS=Homo sapiens GN=XRCC6 PE=1 SV=2	sp|P12956|XRCC6_HUMAN	69846.4	1	5	5	7	0	0.113
	60S ribosomal protein L4 OS=Homo sapiens GN=RPL4 PE=1 SV=5	sp|P36578|RL4_HUMAN	47699.1	1	5	7	15	0.0001	0.115
	Keratin, type II cytoskeletal 78 OS=Homo sapiens GN=KRT78 PE=2 SV=2	sp|Q8N1N4|K2C78_HUMAN	56866.4	1	5	5	11	0.0001	0.133
	Isoform 3 of L-lactate dehydrogenase A chain OS=Homo sapiens GN=LDHA	sp|P00338-3|LDHA_HUMAN	39838	1	5	6	8	0	0.152
	ATP-dependent RNA helicase DDX54 OS=Homo sapiens GN=DDX54 PE=1 SV=2	sp|Q8TDD1|DDX54_HUMAN	98597.9	1	5	5	10	0	0.0817
	Keratin, type II cuticular Hb5 OS=Homo sapiens GN=KRT85 PE=1 SV=1	sp|P78386|KRT85_HUMAN	55802	1	5	6	13	0.0001	0.27
	Junction plakoglobin OS=Homo sapiens GN=JUP PE=1 SV=3	sp|P14923|PLAK_HUMAN	81745.9	1	5	5	12	0.0001	0.134
	Keratin-associated protein 1-3 OS=Homo sapiens GN=KRTAP1-3 PE=2 SV=1	sp|Q8IUG1|KRA13_HUMAN	18181.4	1	5	8	10	0	0.158
	Heterogeneous nuclear ribonucleoproteins C1/C2 OS=Homo sapiens GN=HNRNPC PE=1 SV=1	tr|B4DY08|B4DY08_HUMAN	31971.9	1	5	6	14	0.0001	0.201
	Keratin, type II cytoskeletal 1b OS=Homo sapiens GN=KRT77 PE=2 SV=3	sp|Q7Z794|K2C1B_HUMAN	61901.9	1	5	6	41	0.0002	0.156
	Nucleolar GTP-binding protein 1 OS=Homo sapiens GN=GTPBP4 PE=1 SV=3	sp|Q9BZE4|NOG1_HUMAN	73967.3	1	5	5	7	0	0.103
	Small nuclear ribonucleoprotein Sm D1 OS=Homo sapiens GN=SNRPD1 PE=1 SV=1	sp|P62314|SMD1_HUMAN	13281.9	1	4	6	11	0.0001	0.454
	Isoform 2 of 60S ribosomal protein L11 OS=Homo sapiens GN=RPL11	sp|P62913-2|RL11_HUMAN	20125.1	1	4	5	19	0.0001	0.209
	28S ribosomal protein S23, mitochondrial OS=Homo sapiens GN=MRPS23 PE=1 SV=2	sp|Q9Y3D9|RT23_HUMAN	21770.8	1	4	4	7	0	0.237
	U1 small nuclear ribonucleoprotein A OS=Homo sapiens GN=SNRPA PE=1 SV=3	sp|P09012|SNRPA_HUMAN	31280.5	1	4	6	12	0.0001	0.128
	Tubulin alpha-4A chain OS=Homo sapiens GN=TUBA4A PE=1 SV=1	sp|P68366|TBA4A_HUMAN	49924.6	1	4	4	13	0.0001	0.493
	Heterogeneous nuclear ribonucleoprotein L-like OS=Homo sapiens GN=HNRPLL PE=1 SV=1	tr|D6W592|D6W592_HUMAN	60099.3	1	4	4	8	0	0.107
	Tropomyosin alpha-4 chain OS=Homo sapiens GN=TPM4 PE=1 SV=3	sp|P67936|TPM4_HUMAN	28522.4	1	4	4	4	0	0.105
	Tubulin beta-4B chain OS=Homo sapiens GN=TUBB4B PE=1 SV=1	sp|P68371|TBB4B_HUMAN	49830.7	1	4	6	17	0.0001	0.571
	Isoform SM-B1 of Small nuclear ribonucleoprotein-associated proteins B and B' OS=Homo sapiens GN=SNRPB	sp|P14678-3|RSMB_HUMAN	30032.7	1	4	4	20	0.0001	0.145
	ADP/ATP translocase 3 OS=Homo sapiens GN=SLC25A6 PE=1 SV=4	sp|P12236|ADT3_HUMAN	32867.1	1	4	4	5	0	0.151
	ATP synthase subunit O, mitochondrial OS=Homo sapiens GN=ATP5O PE=1 SV=1	sp|P48047|ATPO_HUMAN	23277.4	1	4	4	5	0	0.244
	RuvB-like 1 OS=Homo sapiens GN=RUVBL1 PE=1 SV=1	sp|Q9Y265|RUVB1_HUMAN	50229.4	1	4	4	4	0	0.129
	Pentatricopeptide repeat domain-containing protein 3, mitochondrial OS=Homo sapiens GN=PTCD3 PE=1 SV=3	sp|Q96EY7|PTCD3_HUMAN	78552.6	1	4	5	9	0	0.0871
	Interferon-induced, double-stranded RNA-activated protein kinase OS=Homo sapiens GN=EIF2AK2 PE=1 SV=2	sp|P19525|E2AK2_HUMAN	62097.1	1	4	4	12	0.0001	0.0871
	Isoform 2 of Leucine-rich repeat-containing protein 15 OS=Homo sapiens GN=LRRC15	sp|Q8TF66-2|LRC15_HUMAN,sp|Q8TF66|LRC15_HUMAN	64368.2	1	4	4	5	0	0.0869
	U1 small nuclear ribonucleoprotein 70 kDa OS=Homo sapiens GN=SNRNP70 PE=1 SV=2	sp|P08621|RU17_HUMAN	51558.4	1	4	4	10	0	0.135
	GTP-binding nuclear protein Ran (Fragment) OS=Homo sapiens GN=RAN PE=1 SV=1	tr|J3KQE5|J3KQE5_HUMAN	26816.4	1	4	4	14	0.0001	0.226
	Growth arrest and DNA damage-inducible proteins-interacting protein 1 OS=Homo sapiens GN=GADD45GIP1 PE=1 SV=1	sp|Q8TAE8|G45IP_HUMAN	25384.1	1	4	4	7	0	0.212
	High mobility group protein B1 OS=Homo sapiens GN=HMGB1 PE=1 SV=3	sp|P09429|HMGB1_HUMAN,tr|Q5T7C4|Q5T7C4_HUMAN,tr|Q5T7C6|Q5T7C6_HUMAN	24894.7	1	4	4	14	0.0001	0.228
	Zinc finger CCHC domain-containing protein 8 OS=Homo sapiens GN=ZCCHC8 PE=1 SV=2	sp|Q6NZY4|ZCHC8_HUMAN	78578.2	1	4	4	6	0	0.1
	Isoform 4 of Prelamin-A/C OS=Homo sapiens GN=LMNA	sp|P02545-4|LMNA_HUMAN,sp|P02545-5|LMNA_HUMAN,sp|P02545|LMNA_HUMAN	74140.7	1	4	5	6	0	0.129
	40S ribosomal protein S9 OS=Homo sapiens GN=RPS9 PE=1 SV=3	sp|P46781|RS9_HUMAN	22592.5	1	4	4	14	0.0001	0.144
	Phosphatidylinositol 4-phosphate 5-kinase type-1 alpha OS=Homo sapiens GN=PIP5K1A PE=1 SV=1	sp|Q99755|PI51A_HUMAN	62635.5	1	4	4	6	0	0.0979
	RNA-binding protein Musashi homolog 2 OS=Homo sapiens GN=MSI2 PE=1 SV=1	tr|B4DHE8|B4DHE8_HUMAN	34812.6	1	4	4	10	0	0.191
	Isoform Short of Heterogeneous nuclear ribonucleoprotein U OS=Homo sapiens GN=HNRNPU	sp|Q00839-2|HNRPU_HUMAN	88980.3	1	4	4	17	0.0001	0.0744
	DAZ-associated protein 1 (Fragment) OS=Homo sapiens GN=DAZAP1 PE=1 SV=1	tr|K7EQ02|K7EQ02_HUMAN	24804.3	1	4	4	13	0.0001	0.28
	Isoform 4 of DNA topoisomerase 2-alpha OS=Homo sapiens GN=TOP2A	sp|P11388-4|TOP2A_HUMAN	182687	1	4	4	9	0	0.0347
	Importin subunit alpha-1 OS=Homo sapiens GN=KPNA2 PE=1 SV=1	sp|P52292|IMA1_HUMAN	57862.5	1	4	5	14	0.0001	0.115
	Heterogeneous nuclear ribonucleoprotein M OS=Homo sapiens GN=HNRNPM PE=1 SV=3	sp|P52272|HNRPM_HUMAN	77517.3	1	4	4	7	0	0.0685
	Transcription elongation factor A protein 1 OS=Homo sapiens GN=TCEA1 PE=1 SV=2	sp|P23193|TCEA1_HUMAN	33970.6	1	4	4	7	0	0.116
	40S ribosomal protein S8 OS=Homo sapiens GN=RPS8 PE=1 SV=2	sp|P62241|RS8_HUMAN	24206.4	1	4	5	20	0.0001	0.264
	Galectin-3-binding protein OS=Homo sapiens GN=LGALS3BP PE=1 SV=1	sp|Q08380|LG3BP_HUMAN	65332.1	1	4	4	16	0.0001	0.0786
	Splicing factor 3B subunit 2 OS=Homo sapiens GN=SF3B2 PE=1 SV=2	sp|Q13435|SF3B2_HUMAN	100229	1	4	5	12	0.0001	0.0637
	Structural maintenance of chromosomes protein 2 OS=Homo sapiens GN=SMC2 PE=1 SV=2	sp|O95347|SMC2_HUMAN	135661	1	4	4	4	0	0.0384
	Caspase-14 OS=Homo sapiens GN=CASP14 PE=1 SV=2	sp|P31944|CASPE_HUMAN	27679.8	1	4	4	8	0	0.169
	Probable RNA-binding protein 19 OS=Homo sapiens GN=RBM19 PE=1 SV=3	sp|Q9Y4C8|RBM19_HUMAN	107334	1	4	4	13	0.0001	0.0615
	Junction plakoglobin OS=Homo sapiens GN=JUP PE=1 SV=1	tr|F5GWP8|F5GWP8_HUMAN	66351.2	1	4	4	7	0	0.23
	40S ribosomal protein S25 OS=Homo sapiens GN=RPS25 PE=1 SV=1	sp|P62851|RS25_HUMAN	13743	1	3	3	4	0	0.16
	Isoform 5 of Tropomyosin alpha-3 chain OS=Homo sapiens GN=TPM3	sp|P06753-5|TPM3_HUMAN	28871	1	3	4	6	0	0.177
	Lysine--tRNA ligase OS=Homo sapiens GN=KARS PE=1 SV=3	sp|Q15046|SYK_HUMAN	68050.4	1	3	3	3	0	0.072
	Serine/arginine-rich-splicing factor 1 OS=Homo sapiens GN=SRSF1 PE=1 SV=1	tr|J3KTL2|J3KTL2_HUMAN	28329.7	1	3	3	5	0	0.126
	Isoform 2 of Dermcidin OS=Homo sapiens GN=DCD	sp|P81605-2|DCD_HUMAN	12414.5	1	3	4	6	0	0.132
	DNA-directed RNA polymerase, mitochondrial OS=Homo sapiens GN=POLRMT PE=1 SV=2	sp|O00411|RPOM_HUMAN	138620	1	3	4	10	0	0.0366
	Keratin, type I cuticular Ha4 OS=Homo sapiens GN=KRT34 PE=2 SV=2	sp|O76011|KRT34_HUMAN	49423.6	1	3	3	6	0	0.319
	28S ribosomal protein S31, mitochondrial OS=Homo sapiens GN=MRPS31 PE=1 SV=3	sp|Q92665|RT31_HUMAN	45320.1	1	3	3	7	0	0.122
	Elongation factor Tu, mitochondrial OS=Homo sapiens GN=TUFM PE=1 SV=2	sp|P49411|EFTU_HUMAN	49542.4	1	3	3	7	0	0.0929
	N-acetyltransferase 10 OS=Homo sapiens GN=NAT10 PE=1 SV=2	sp|Q9H0A0|NAT10_HUMAN	115734	1	3	3	5	0	0.039
	Isoform 3 of 60S ribosomal protein L17 OS=Homo sapiens GN=RPL17	sp|P18621-3|RL17_HUMAN	26373.1	1	3	3	4	0	0.158
	CTP synthase 1 OS=Homo sapiens GN=CTPS1 PE=1 SV=2	sp|P17812|PYRG1_HUMAN	66690.7	1	3	3	3	0	0.0677
	Tubulin beta-3 chain OS=Homo sapiens GN=TUBB3 PE=1 SV=2	sp|Q13509|TBB3_HUMAN	50432.7	1	3	3	4	0	0.442
	Serine/arginine-rich splicing factor 3 OS=Homo sapiens GN=SRSF3 PE=1 SV=1	sp|P84103|SRSF3_HUMAN,tr|B4E241|B4E241_HUMAN	19330	1	3	3	4	0	0.244
	Keratin, type I cytoskeletal 18 OS=Homo sapiens GN=KRT18 PE=1 SV=2	sp|P05783|K1C18_HUMAN	48059	1	3	3	7	0	0.107
	Src substrate cortactin OS=Homo sapiens GN=CTTN PE=1 SV=2	sp|Q14247|SRC8_HUMAN	61585.5	1	3	3	3	0	0.0836
	Isoform 3 of 28S ribosomal protein S29, mitochondrial OS=Homo sapiens GN=DAP3	sp|P51398-3|RT29_HUMAN	41674.6	1	3	3	6	0	0.124
	Poly(rC)-binding protein 1 OS=Homo sapiens GN=PCBP1 PE=1 SV=2	sp|Q15365|PCBP1_HUMAN	37498.2	1	3	4	9	0	0.138
	40S ribosomal protein S3a OS=Homo sapiens GN=RPS3A PE=1 SV=2	sp|P61247|RS3A_HUMAN	29945.3	1	3	5	7	0	0.129
	Proliferating cell nuclear antigen OS=Homo sapiens GN=PCNA PE=1 SV=1	sp|P12004|PCNA_HUMAN	28769.3	1	3	3	3	0	0.18
	Isoform 1 of SRSF protein kinase 1 OS=Homo sapiens GN=SRPK1	sp|Q96SB4-3|SRPK1_HUMAN	92413.4	1	3	4	12	0.0001	0.0533
	Cleavage and polyadenylation specificity factor subunit 5 OS=Homo sapiens GN=NUDT21 PE=1 SV=1	sp|O43809|CPSF5_HUMAN	26228.1	1	3	3	3	0	0.115
	39S ribosomal protein L3, mitochondrial (Fragment) OS=Homo sapiens GN=MRPL3 PE=1 SV=1	tr|H0Y9G6|H0Y9G6_HUMAN	40581.9	1	3	3	5	0	0.0689
	Arginine--tRNA ligase, cytoplasmic OS=Homo sapiens GN=RARS PE=1 SV=2	sp|P54136|SYRC_HUMAN	75382	1	3	3	3	0	0.0636
	Protein argonaute-1 OS=Homo sapiens GN=AGO1 PE=1 SV=3	sp|Q9UL18|AGO1_HUMAN	97215	1	3	3	5	0	0.0922
	Keratin, type II cuticular Hb1 OS=Homo sapiens GN=KRT81 PE=1 SV=3	sp|Q14533|KRT81_HUMAN	54927.8	1	3	3	5	0	0.38
	ATP-dependent RNA helicase DDX24 OS=Homo sapiens GN=DDX24 PE=1 SV=1	sp|Q9GZR7|DDX24_HUMAN	96334.7	1	3	3	3	0	0.0477
	60S ribosomal protein L13 OS=Homo sapiens GN=RPL13 PE=1 SV=4	sp|P26373|RL13_HUMAN	24262.2	1	3	3	10	0	0.147
	Isoform 2 of Pescadillo homolog OS=Homo sapiens GN=PES1	sp|O00541-2|PESC_HUMAN,sp|O00541|PESC_HUMAN,tr|B5MCF9|B5MCF9_HUMAN	68004.9	1	3	3	3	0	0.048
	Heterogeneous nuclear ribonucleoprotein A1 OS=Homo sapiens GN=HNRNPA1 PE=1 SV=5	sp|P09651|ROA1_HUMAN	38747	1	3	3	9	0	0.11
	Small nuclear ribonucleoprotein Sm D3 OS=Homo sapiens GN=SNRPD3 PE=1 SV=1	sp|P62318|SMD3_HUMAN,tr|B4DJP7|B4DJP7_HUMAN	13916.6	1	3	6	19	0.0001	0.317
	Coatomer subunit beta OS=Homo sapiens GN=COPB1 PE=1 SV=3	sp|P53618|COPB_HUMAN	107146	1	3	3	4	0	0.0493
	60S ribosomal protein L22 OS=Homo sapiens GN=RPL22 PE=1 SV=2	sp|P35268|RL22_HUMAN	14787.3	1	3	4	9	0	0.391
	Pachytene checkpoint protein 2 homolog OS=Homo sapiens GN=TRIP13 PE=1 SV=2	sp|Q15645|PCH2_HUMAN	48552.1	1	3	3	3	0	0.0718
	39S ribosomal protein L19, mitochondrial OS=Homo sapiens GN=MRPL19 PE=1 SV=2	sp|P49406|RM19_HUMAN	33535.6	1	3	3	9	0	0.0993
	Bleomycin hydrolase OS=Homo sapiens GN=BLMH PE=1 SV=1	sp|Q13867|BLMH_HUMAN	52562.6	1	3	4	7	0	0.0901
	40S ribosomal protein S18 OS=Homo sapiens GN=RPS18 PE=1 SV=3	sp|P62269|RS18_HUMAN	17719.3	1	3	3	5	0	0.191
	Annexin A1 OS=Homo sapiens GN=ANXA1 PE=1 SV=2	sp|P04083|ANXA1_HUMAN	38715.9	1	3	3	5	0	0.133
	60S acidic ribosomal protein P0 OS=Homo sapiens GN=RPLP0 PE=1 SV=1	sp|P05388|RLA0_HUMAN	34274.3	1	3	3	7	0	0.183
	Keratin-associated protein 13-1 OS=Homo sapiens GN=KRTAP13-1 PE=2 SV=2	sp|Q8IUC0|KR131_HUMAN	18320	1	3	3	4	0	0.267
	28S ribosomal protein S22, mitochondrial OS=Homo sapiens GN=MRPS22 PE=1 SV=1	sp|P82650|RT22_HUMAN,tr|G5E9V5|G5E9V5_HUMAN,tr|G5E9W7|G5E9W7_HUMAN	41281.5	1	3	3	4	0	0.0944
	RNA-binding protein 14 OS=Homo sapiens GN=RBM14 PE=1 SV=2	sp|Q96PK6|RBM14_HUMAN	69492.3	1	3	3	3	0	0.0822
	40S ribosomal protein S15a OS=Homo sapiens GN=RPS15A PE=1 SV=1	tr|I3L3P7|I3L3P7_HUMAN	11477.9	1	3	3	7	0	0.33
	Isoform 2 of Arginase-1 OS=Homo sapiens GN=ARG1	sp|P05089-2|ARGI1_HUMAN,sp|P05089|ARGI1_HUMAN	34736.1	1	3	3	4	0	0.164
	Annexin A5 OS=Homo sapiens GN=ANXA5 PE=1 SV=2	sp|P08758|ANXA5_HUMAN	35938.6	1	3	3	5	0	0.125
	Small nuclear ribonucleoprotein E OS=Homo sapiens GN=SNRPE PE=1 SV=1	sp|P62304|RUXE_HUMAN	10803.9	1	3	5	8	0	0.424
	GTP-binding protein 8 OS=Homo sapiens GN=GTPBP8 PE=2 SV=1	sp|Q8N3Z3|GTPB8_HUMAN	32147.4	1	3	4	6	0	0.127
	Filaggrin-2 OS=Homo sapiens GN=FLG2 PE=1 SV=1	sp|Q5D862|FILA2_HUMAN	248052	1	3	4	8	0	0.0184
	Vigilin OS=Homo sapiens GN=HDLBP PE=1 SV=2	sp|Q00341|VIGLN_HUMAN	141458	1	3	3	3	0	0.026
	Keratin, type I cuticular Ha6 OS=Homo sapiens GN=KRT36 PE=1 SV=1	sp|O76013|KRT36_HUMAN	52247	1	3	3	5	0	0.118
	Importin subunit alpha OS=Homo sapiens GN=KPNA6 PE=1 SV=1	tr|F5GYL8|F5GYL8_HUMAN,tr|F5H4G7|F5H4G7_HUMAN	60595.6	1	3	3	5	0	0.0813
	Heterogeneous nuclear ribonucleoproteins A2/B1 OS=Homo sapiens GN=HNRNPA2B1 PE=1 SV=2	sp|P22626|ROA2_HUMAN	37430.3	1	3	3	7	0	0.178
	60S ribosomal protein L38 OS=Homo sapiens GN=RPL38 PE=1 SV=2	sp|P63173|RL38_HUMAN	8218.5	1	3	3	4	0	0.357
	Heterogeneous nuclear ribonucleoprotein A0 OS=Homo sapiens GN=HNRNPA0 PE=1 SV=1	sp|Q13151|ROA0_HUMAN	30840.5	1	3	3	5	0	0.167
	Crossover junction endonuclease MUS81 OS=Homo sapiens GN=MUS81 PE=1 SV=3	sp|Q96NY9|MUS81_HUMAN	61173.9	1	3	3	5	0	0.0799
	39S ribosomal protein L4, mitochondrial OS=Homo sapiens GN=MRPL4 PE=1 SV=1	sp|Q9BYD3|RM04_HUMAN,tr|K7ES61|K7ES61_HUMAN	34919.6	1	3	4	11	0.0001	0.148
	Splicing factor 3B subunit 4 OS=Homo sapiens GN=SF3B4 PE=1 SV=1	sp|Q15427|SF3B4_HUMAN	44386.5	1	3	4	13	0.0001	0.0943
	Pyruvate kinase PKM OS=Homo sapiens GN=PKM PE=1 SV=4	sp|P14618|KPYM_HUMAN	57937.5	1	3	3	3	0	0.0791
	Prolyl 4-hydroxylase subunit alpha-1 OS=Homo sapiens GN=P4HA1 PE=1 SV=2	sp|P13674|P4HA1_HUMAN	61051.6	1	3	3	7	0	0.0787
	40S ribosomal protein S16 OS=Homo sapiens GN=RPS16 PE=1 SV=2	sp|P62249|RS16_HUMAN	16445.9	1	3	3	8	0	0.219
	Isoform 2 of 60S ribosomal protein L18 OS=Homo sapiens GN=RPL18	sp|Q07020-2|RL18_HUMAN,sp|Q07020|RL18_HUMAN,tr|G3V203|G3V203_HUMAN,tr|J3QQ67|J3QQ67_HUMAN	21635.2	1	3	3	9	0	0.233
	Laminin subunit gamma-1 OS=Homo sapiens GN=LAMC1 PE=1 SV=3	sp|P11047|LAMC1_HUMAN	177601	1	3	3	5	0	0.0261
	39S ribosomal protein L44, mitochondrial OS=Homo sapiens GN=MRPL44 PE=1 SV=1	sp|Q9H9J2|RM44_HUMAN	37536.1	1	3	3	5	0	0.13
	Alpha-actinin-4 OS=Homo sapiens GN=ACTN4 PE=1 SV=2	sp|O43707|ACTN4_HUMAN	104857	1	3	3	4	0	0.0384
	Isoform 3 of 60 kDa SS-A/Ro ribonucleoprotein OS=Homo sapiens GN=TROVE2	sp|P10155-3|RO60_HUMAN,sp|P10155-4|RO60_HUMAN,sp|P10155-5|RO60_HUMAN,sp|P10155|RO60_HUMAN	60672.1	1	3	4	7	0	0.0772
	Isoform 2 of Small nuclear ribonucleoprotein Sm D2 OS=Homo sapiens GN=SNRPD2	sp|P62316-2|SMD2_HUMAN,sp|P62316|SMD2_HUMAN	13527.1	1	3	4	18	0.0001	0.259
	40S ribosomal protein S7 OS=Homo sapiens GN=RPS7 PE=1 SV=1	sp|P62081|RS7_HUMAN	22127.5	1	3	3	3	0	0.144
	Nucleosome assembly protein 1-like 1 (Fragment) OS=Homo sapiens GN=NAP1L1 PE=1 SV=1	tr|F8VXI6|F8VXI6_HUMAN	24998.4	1	3	3	7	0	0.135
	39S ribosomal protein L17, mitochondrial (Fragment) OS=Homo sapiens GN=MRPL17 PE=1 SV=1	tr|E9PKV2|E9PKV2_HUMAN	16371.8	1	2	2	2	0	0.169
	Staphylococcal nuclease domain-containing protein 1 OS=Homo sapiens GN=SND1 PE=1 SV=1	sp|Q7KZF4|SND1_HUMAN	101998	1	2	2	3	0	0.0264
	60S ribosomal protein L18a OS=Homo sapiens GN=RPL18A PE=1 SV=2	sp|Q02543|RL18A_HUMAN,tr|M0R1A7|M0R1A7_HUMAN,tr|M0R3D6|M0R3D6_HUMAN	20762.6	1	2	2	9	0	0.153
	60S ribosomal protein L10a OS=Homo sapiens GN=RPL10A PE=1 SV=2	sp|P62906|RL10A_HUMAN	24832	1	2	2	2	0	0.134
	Histone H1.3 OS=Homo sapiens GN=HIST1H1D PE=1 SV=2	sp|P16402|H13_HUMAN	22351.3	1	2	2	9	0	0.104
	Far upstream element-binding protein 1 OS=Homo sapiens GN=FUBP1 PE=1 SV=1	tr|E9PEB5|E9PEB5_HUMAN	68904.1	1	2	3	4	0	0.0748
	Serpin H1 OS=Homo sapiens GN=SERPINH1 PE=1 SV=2	sp|P50454|SERPH_HUMAN	46442	1	2	2	2	0	0.0646
	Serpin B3 OS=Homo sapiens GN=SERPINB3 PE=1 SV=2	sp|P29508|SPB3_HUMAN	44565.9	1	2	2	3	0	0.0436
	Isoform 2 of Endoribonuclease Dicer OS=Homo sapiens GN=DICER1	sp|Q9UPY3-2|DICER_HUMAN	208454	1	2	2	2	0	0.0142
	PIN2/TERF1-interacting telomerase inhibitor 1 OS=Homo sapiens GN=PINX1 PE=1 SV=2	sp|Q96BK5|PINX1_HUMAN	37035.4	1	2	2	3	0	0.0915
	40S ribosomal protein S13 OS=Homo sapiens GN=RPS13 PE=1 SV=2	sp|P62277|RS13_HUMAN	17223.3	1	2	2	2	0	0.0861
	Isoform 10 of Aspartyl/asparaginyl beta-hydroxylase OS=Homo sapiens GN=ASPH	sp|Q12797-10|ASPH_HUMAN,sp|Q12797|ASPH_HUMAN	85862.6	1	2	2	5	0	0.048
	Peptidyl-prolyl cis-trans isomerase A OS=Homo sapiens GN=PPIA PE=1 SV=2	sp|P62937|PPIA_HUMAN	18012.9	1	2	2	2	0	0.0727
	Heterogeneous nuclear ribonucleoprotein D-like OS=Homo sapiens GN=HNRNPDL PE=1 SV=3	sp|O14979|HNRDL_HUMAN	46438.6	1	2	2	3	0	0.0976
	RNA-binding protein 5 OS=Homo sapiens GN=RBM5 PE=1 SV=2	sp|P52756|RBM5_HUMAN	92156.1	1	2	2	3	0	0.0319
	Malate dehydrogenase, mitochondrial OS=Homo sapiens GN=MDH2 PE=1 SV=3	sp|P40926|MDHM_HUMAN	35503.7	1	2	2	2	0	0.0799
	Exosome complex exonuclease RRP44 OS=Homo sapiens GN=DIS3 PE=1 SV=2	sp|Q9Y2L1|RRP44_HUMAN	109006	1	2	2	2	0	0.0271
	Isoform 2 of Transketolase OS=Homo sapiens GN=TKT	sp|P29401-2|TKT_HUMAN,sp|P29401|TKT_HUMAN	67879.4	1	2	2	3	0	0.065
	RNA 3'-terminal phosphate cyclase OS=Homo sapiens GN=RTCA PE=1 SV=1	sp|O00442|RTCA_HUMAN	39337.5	0.999	2	2	2	0	0.0628
	Ubiquitin-like protein 4A OS=Homo sapiens GN=UBL4A PE=1 SV=1	tr|Q5HY81|Q5HY81_HUMAN	20569.5	1	2	3	5	0	0.0556
	28S ribosomal protein S9, mitochondrial OS=Homo sapiens GN=MRPS9 PE=1 SV=2	sp|P82933|RT09_HUMAN	45836	1	2	2	6	0	0.0732
	Complement component 1 Q subcomponent-binding protein, mitochondrial OS=Homo sapiens GN=C1QBP PE=1 SV=1	sp|Q07021|C1QBP_HUMAN	31362.6	1	2	2	2	0	0.167
	CAD protein OS=Homo sapiens GN=CAD PE=1 SV=3	sp|P27708|PYR1_HUMAN	242982	1	2	2	2	0	0.0112
	Histone H4 OS=Homo sapiens GN=HIST1H4A PE=1 SV=2	sp|P62805|H4_HUMAN	11367.7	1	2	2	3	0	0.175
	Putative elongation factor 1-alpha-like 3 OS=Homo sapiens GN=EEF1A1P5 PE=5 SV=1	sp|Q5VTE0|EF1A3_HUMAN	50185.4	1	2	2	7	0	0.0519
	Emerin OS=Homo sapiens GN=EMD PE=1 SV=1	sp|P50402|EMD_HUMAN	28994.9	1	2	3	3	0	0.11
	Phenylalanine--tRNA ligase alpha subunit OS=Homo sapiens GN=FARSA PE=1 SV=3	sp|Q9Y285|SYFA_HUMAN,tr|K7ER00|K7ER00_HUMAN	57564.5	1	2	2	2	0	0.0531
	Protein AAR2 homolog OS=Homo sapiens GN=AAR2 PE=1 SV=2	sp|Q9Y312|AAR2_HUMAN,tr|A2A2Q9|A2A2Q9_HUMAN	43473	1	2	2	3	0	0.0938
	40S ribosomal protein S14 OS=Homo sapiens GN=RPS14 PE=1 SV=3	sp|P62263|RS14_HUMAN	16272.9	1	2	2	5	0	0.205
	39S ribosomal protein L37, mitochondrial OS=Homo sapiens GN=MRPL37 PE=1 SV=2	sp|Q9BZE1|RM37_HUMAN	48118.5	1	2	2	6	0	0.0567
	60S ribosomal protein L21 OS=Homo sapiens GN=RPL21 PE=1 SV=2	sp|P46778|RL21_HUMAN	18565	1	2	4	6	0	0.206
	Protein S100-A8 OS=Homo sapiens GN=S100A8 PE=1 SV=1	sp|P05109|S10A8_HUMAN	10835	1	2	2	12	0.0001	0.237
	AFG3-like protein 2 OS=Homo sapiens GN=AFG3L2 PE=1 SV=2	sp|Q9Y4W6|AFG32_HUMAN	88586.8	1	2	2	3	0	0.0314
	Histone-binding protein RBBP4 OS=Homo sapiens GN=RBBP4 PE=1 SV=3	sp|Q09028|RBBP4_HUMAN	47655.8	1	2	2	2	0	0.0494
	Ribosome biogenesis protein BOP1 OS=Homo sapiens GN=BOP1 PE=1 SV=2	sp|Q14137|BOP1_HUMAN	83629.3	1	2	2	2	0	0.0322
	ADP/ATP translocase 2 OS=Homo sapiens GN=SLC25A5 PE=1 SV=7	sp|P05141|ADT2_HUMAN	32853.5	1	2	2	8	0	0.151
	Gem-associated protein 4 OS=Homo sapiens GN=GEMIN4 PE=1 SV=2	sp|P57678|GEMI4_HUMAN,tr|I3L2C7|I3L2C7_HUMAN	120040	1	2	2	3	0	0.0227
	Squamous cell carcinoma antigen recognized by T-cells 3 OS=Homo sapiens GN=SART3 PE=1 SV=1	sp|Q15020|SART3_HUMAN	109936	1	2	2	3	0	0.0301
	Isoform 3 of Dynamin-2 OS=Homo sapiens GN=DNM2	sp|P50570-3|DYN2_HUMAN,sp|P50570-4|DYN2_HUMAN,tr|F5H4R9|F5H4R9_HUMAN	97557.4	1	2	2	2	0	0.0323
	Isoform 2 of Triosephosphate isomerase OS=Homo sapiens GN=TPI1	sp|P60174-1|TPIS_HUMAN,sp|P60174|TPIS_HUMAN	30790.8	1	2	2	3	0	0.116
	Cleavage and polyadenylation-specificity factor subunit 7 (Fragment) OS=Homo sapiens GN=CPSF7 PE=1 SV=1	tr|F5H669|F5H669_HUMAN	41266.1	1	2	2	3	0	0.0535
	28S ribosomal protein S7, mitochondrial OS=Homo sapiens GN=MRPS7 PE=1 SV=2	sp|Q9Y2R9|RT07_HUMAN,tr|J3QLS3|J3QLS3_HUMAN	28134.7	1	2	2	2	0	0.095
	Coiled-coil domain-containing protein 86 OS=Homo sapiens GN=CCDC86 PE=1 SV=1	sp|Q9H6F5|CCD86_HUMAN	40236.1	1	2	2	5	0	0.128
	Polyubiquitin-C (Fragment) OS=Homo sapiens GN=UBC PE=4 SV=1	tr|F5GXK7|F5GXK7_HUMAN,tr|F5H041|F5H041_HUMAN	19006.8	1	2	2	10	0	0.148
	Isoform Short of Splicing factor, proline- and glutamine-rich OS=Homo sapiens GN=SFPQ	sp|P23246-2|SFPQ_HUMAN	72263.3	1	2	2	4	0	0.0523
	60S ribosomal protein L30 (Fragment) OS=Homo sapiens GN=RPL30 PE=1 SV=1	tr|E5RI99|E5RI99_HUMAN	12656.5	1	2	2	2	0	0.246
	Keratin, type II cytoskeletal 74 OS=Homo sapiens GN=KRT74 PE=1 SV=2	sp|Q7RTS7|K2C74_HUMAN	57866.8	1	2	2	4	0	0.0794
	Protein S100-A7 OS=Homo sapiens GN=S100A7 PE=1 SV=4	sp|P31151|S10A7_HUMAN	11471.7	1	2	2	3	0	0.228
	Transcription factor A, mitochondrial OS=Homo sapiens GN=TFAM PE=1 SV=1	sp|Q00059|TFAM_HUMAN	29097.8	1	2	2	2	0	0.0894
	39S ribosomal protein L39, mitochondrial (Fragment) OS=Homo sapiens GN=MRPL39 PE=1 SV=1	tr|C9JG87|C9JG87_HUMAN	34033.2	1	2	2	2	0	0.0875
	Bifunctional glutamate/proline--tRNA ligase OS=Homo sapiens GN=EPRS PE=1 SV=5	sp|P07814|SYEP_HUMAN	170593	1	2	2	18	0.0001	0.0099
	Desmocollin-1 OS=Homo sapiens GN=DSC1 PE=1 SV=2	sp|Q08554|DSC1_HUMAN	99988.1	1	2	2	2	0	0.0291
	Isoform 2 of Glutamine--fructose-6-phosphate aminotransferase [isomerizing] 1 OS=Homo sapiens GN=GFPT1	sp|Q06210-2|GFPT1_HUMAN,sp|Q06210|GFPT1_HUMAN	78807.7	1	2	2	2	0	0.0426
	60S ribosomal protein L7 OS=Homo sapiens GN=RPL7 PE=1 SV=1	sp|P18124|RL7_HUMAN	29227.7	1	2	2	10	0	0.101
	Interferon-induced protein with tetratricopeptide repeats 3 OS=Homo sapiens GN=IFIT3 PE=1 SV=1	sp|O14879|IFIT3_HUMAN	55986	1	2	2	2	0	0.0551
	Isoform 2 of 39S ribosomal protein L43, mitochondrial OS=Homo sapiens GN=MRPL43	sp|Q8N983-2|RM43_HUMAN,sp|Q8N983|RM43_HUMAN,tr|B1AL05|B1AL05_HUMAN	23430.5	1	2	2	3	0	0.109
	Isoform 3 of Unconventional myosin-Ic OS=Homo sapiens GN=MYO1C	sp|O00159-3|MYO1C_HUMAN,tr|F5H6E2|F5H6E2_HUMAN	119632	1	2	2	3	0	0.0297
	Protein disulfide-isomerase OS=Homo sapiens GN=P4HB PE=1 SV=3	sp|P07237|PDIA1_HUMAN	57118.1	1	2	2	4	0	0.0571
	Protein polybromo-1 OS=Homo sapiens GN=PBRM1 PE=1 SV=1	sp|Q86U86|PB1_HUMAN	192954	1	2	2	2	0	0.0142
	Calpain-2 catalytic subunit OS=Homo sapiens GN=CAPN2 PE=1 SV=6	sp|P17655|CAN2_HUMAN	79999.1	1	2	2	2	0	0.04
	Procollagen-lysine,2-oxoglutarate 5-dioxygenase 3 OS=Homo sapiens GN=PLOD3 PE=1 SV=1	sp|O60568|PLOD3_HUMAN	84786.8	1	2	2	3	0	0.0339
	Cullin-associated NEDD8-dissociated protein 1 OS=Homo sapiens GN=CAND1 PE=1 SV=2	sp|Q86VP6|CAND1_HUMAN	136381	1	2	2	3	0	0.0236
	39S ribosomal protein L49, mitochondrial OS=Homo sapiens GN=MRPL49 PE=1 SV=1	sp|Q13405|RM49_HUMAN	19198.3	1	2	2	3	0	0.163
	40S ribosomal protein S10 OS=Homo sapiens GN=RPS10 PE=1 SV=1	sp|P46783|RS10_HUMAN	18898.3	1	2	2	3	0	0.139
	Keratin, type II cuticular Hb2 OS=Homo sapiens GN=KRT82 PE=1 SV=3	sp|Q9NSB4|KRT82_HUMAN	56653.4	1	2	3	8	0	0.0585
	Nascent polypeptide-associated complex subunit alpha, muscle-specific form OS=Homo sapiens GN=NACA PE=1 SV=1	sp|E9PAV3|NACAM_HUMAN	205423	1	2	2	3	0	0.014
	Transcription intermediary factor 1-beta OS=Homo sapiens GN=TRIM28 PE=1 SV=5	sp|Q13263|TIF1B_HUMAN	88549	1	2	2	5	0	0.0407
	Translocon-associated protein subunit delta OS=Homo sapiens GN=SSR4 PE=1 SV=1	sp|P51571|SSRD_HUMAN	18998.8	1	2	2	3	0	0.139
	Protein-glutamine gamma-glutamyltransferase E OS=Homo sapiens GN=TGM3 PE=1 SV=4	sp|Q08188|TGM3_HUMAN	76633	1	2	2	6	0	0.0519
	RuvB-like 2 OS=Homo sapiens GN=RUVBL2 PE=1 SV=3	sp|Q9Y230|RUVB2_HUMAN	51158.1	1	2	2	2	0	0.0475
	RNA-binding motif, single-stranded-interacting protein 1 OS=Homo sapiens GN=RBMS1 PE=1 SV=1	tr|B4DN88|B4DN88_HUMAN	45969.2	1	2	2	13	0.0001	0.0716
	60S ribosomal protein L6 OS=Homo sapiens GN=RPL6 PE=1 SV=3	sp|Q02878|RL6_HUMAN	32729.3	1	2	3	3	0	0.0972
	Keratin, type II cytoskeletal 79 OS=Homo sapiens GN=KRT79 PE=1 SV=2	sp|Q5XKE5|K2C79_HUMAN	57836	1	2	2	2	0	0.133
	SWI/SNF-related matrix-associated actin-dependent regulator of chromatin subfamily A member 5 OS=Homo sapiens GN=SMARCA5 PE=1 SV=1	sp|O60264|SMCA5_HUMAN	121911	1	2	2	4	0	0.0228
	NADH dehydrogenase [ubiquinone] 1 alpha subcomplex subunit 4 OS=Homo sapiens GN=NDUFA4 PE=1 SV=1	sp|O00483|NDUA4_HUMAN	9370.4	1	2	2	2	0	0.272
	60S ribosomal protein L5 (Fragment) OS=Homo sapiens GN=RPL5 PE=1 SV=2	tr|Q5T7N0|Q5T7N0_HUMAN	14114.6	1	2	3	5	0	0.215
	Transmembrane protein 33 OS=Homo sapiens GN=TMEM33 PE=1 SV=2	sp|P57088|TMM33_HUMAN	27979.7	1	2	2	8	0	0.0931
	Keratin, type I cytoskeletal 13 OS=Homo sapiens GN=KRT13 PE=1 SV=4	sp|P13646|K1C13_HUMAN	49589.3	1	2	3	9	0	0.151
	Zinc-alpha-2-glycoprotein OS=Homo sapiens GN=AZGP1 PE=1 SV=2	sp|P25311|ZA2G_HUMAN,tr|C9JEV0|C9JEV0_HUMAN	34258.6	1	2	2	3	0	0.0805
	40S ribosomal protein S5 OS=Homo sapiens GN=RPS5 PE=1 SV=1	tr|M0R0R2|M0R0R2_HUMAN	25333.8	1	2	2	9	0	0.124
	Trifunctional enzyme subunit alpha, mitochondrial OS=Homo sapiens GN=HADHA PE=1 SV=2	sp|P40939|ECHA_HUMAN	83001.9	1	2	2	3	0	0.0406
	Isoform 2 of Protein SEC13 homolog OS=Homo sapiens GN=SEC13	sp|P55735-2|SEC13_HUMAN	34011.1	1	2	3	3	0	0.0844
	U2 small nuclear ribonucleoprotein B'' OS=Homo sapiens GN=SNRPB2 PE=1 SV=1	sp|P08579|RU2B_HUMAN	25487.5	1	2	2	5	0	0.138
	A-kinase anchor protein 8 OS=Homo sapiens GN=AKAP8 PE=1 SV=1	sp|O43823|AKAP8_HUMAN	76109.1	1	2	2	4	0	0.0434
	Lipocalin-1 OS=Homo sapiens GN=LCN1 PE=1 SV=1	sp|P31025|LCN1_HUMAN	19250.4	1	2	2	3	0	0.125
	Tubulin beta-6 chain OS=Homo sapiens GN=TUBB6 PE=1 SV=1	sp|Q9BUF5|TBB6_HUMAN	49857.2	1	2	2	4	0	0.323
	RNA binding motif protein, X-linked-like-1 OS=Homo sapiens GN=RBMXL1 PE=1 SV=1	sp|Q96E39|RMXL1_HUMAN	42143.4	1	2	2	12	0.0001	0.0692
	Isoform 2 of Thioredoxin-dependent peroxide reductase, mitochondrial OS=Homo sapiens GN=PRDX3	sp|P30048-2|PRDX3_HUMAN,sp|P30048|PRDX3_HUMAN	27692.7	1	2	2	3	0	0.109
	Splicing factor 3A subunit 1 OS=Homo sapiens GN=SF3A1 PE=1 SV=1	sp|Q15459|SF3A1_HUMAN	88886.1	0.999	2	2	3	0	0.0328
	BAG family molecular chaperone regulator 2 OS=Homo sapiens GN=BAG2 PE=1 SV=1	sp|O95816|BAG2_HUMAN	23772.5	1	2	3	5	0	0.118
	Isoform 4 of Double-stranded RNA-specific adenosine deaminase OS=Homo sapiens GN=ADAR	sp|P55265-4|DSRAD_HUMAN,sp|P55265|DSRAD_HUMAN,tr|E7ENU4|E7ENU4_HUMAN	136070	1	2	3	6	0	0.0236
	Replication factor C subunit 4 OS=Homo sapiens GN=RFC4 PE=1 SV=2	sp|P35249|RFC4_HUMAN	39682.6	1	2	2	3	0	0.0606
	60S ribosomal protein L27a OS=Homo sapiens GN=RPL27A PE=1 SV=2	sp|P46776|RL27A_HUMAN,tr|E9PLL6|E9PLL6_HUMAN	16561.4	1	2	2	2	0	0.142
	Mitochondrial dicarboxylate carrier OS=Homo sapiens GN=SLC25A10 PE=1 SV=1	tr|B4DLN1|B4DLN1_HUMAN	48100	1	2	2	2	0	0.052
	DNA replication licensing factor MCM7 OS=Homo sapiens GN=MCM7 PE=1 SV=4	sp|P33993|MCM7_HUMAN	81309	1	2	2	2	0	0.0389
	Keratin-associated protein 1-5 OS=Homo sapiens GN=KRTAP1-5 PE=2 SV=1	sp|Q9BYS1|KRA15_HUMAN	18008.5	1	2	3	4	0	0.138
	Keratin, type II cytoskeletal 71 OS=Homo sapiens GN=KRT71 PE=1 SV=3	sp|Q3SY84|K2C71_HUMAN	57293.1	1	2	2	2	0	0.103
	Sortilin-related receptor OS=Homo sapiens GN=SORL1 PE=1 SV=2	sp|Q92673|SORL_HUMAN	248426	1	2	2	5	0	0.0104
	Elongation factor 2 OS=Homo sapiens GN=EEF2 PE=1 SV=4	sp|P13639|EF2_HUMAN	95340.1	1	2	2	2	0	0.0291
	Retrotransposon-derived protein PEG10 OS=Homo sapiens GN=PEG10 PE=1 SV=2	sp|Q86TG7|PEG10_HUMAN	80173	1	2	2	4	0	0.0424
	Importin-7 OS=Homo sapiens GN=IPO7 PE=1 SV=1	sp|O95373|IPO7_HUMAN	119520	1	2	2	2	0	0.0222
	Isoform 2 of U4/U6 small nuclear ribonucleoprotein Prp4 OS=Homo sapiens GN=PRPF4	sp|O43172-2|PRP4_HUMAN,sp|O43172|PRP4_HUMAN	58450.2	1	2	2	3	0	0.0499
	Probable ATP-dependent RNA helicase YTHDC2 OS=Homo sapiens GN=YTHDC2 PE=1 SV=2	sp|Q9H6S0|YTDC2_HUMAN	160253	1	2	2	2	0	0.0168
	Keratin, type II cytoskeletal 75 OS=Homo sapiens GN=KRT75 PE=1 SV=2	sp|O95678|K2C75_HUMAN	59561.3	1	2	2	2	0	0.118
	Putative small nuclear ribonucleoprotein G-like protein 15 OS=Homo sapiens GN=SNRPGP15 PE=5 SV=2	sp|A8MWD9|RUXGL_HUMAN	8544.3	1	2	3	10	0	0.171
	Keratin, type II cytoskeletal 7 OS=Homo sapiens GN=KRT7 PE=1 SV=5	sp|P08729|K2C7_HUMAN	51387.3	1	2	2	7	0	0.124
	Keratin-associated protein 13-4 OS=Homo sapiens GN=KRTAP13-4 PE=2 SV=1	sp|Q3LI77|KR134_HUMAN	17755.3	1	2	3	5	0	0.206
	Isoform 4 of Interferon regulatory factor 5 OS=Homo sapiens GN=IRF5	sp|Q13568-4|IRF5_HUMAN,sp|Q13568|IRF5_HUMAN	56045.2	0.987	1	1	1	0	0.0184
	60S ribosomal protein L14 OS=Homo sapiens GN=RPL14 PE=1 SV=4	sp|P50914|RL14_HUMAN,tr|E7EPB3|E7EPB3_HUMAN	23432.3	0.999	1	1	7	0	0.0558
	Splicing factor 3A subunit 3 OS=Homo sapiens GN=SF3A3 PE=1 SV=1	sp|Q12874|SF3A3_HUMAN	58851.3	1	1	1	1	0	0.024
	28S ribosomal protein S2, mitochondrial OS=Homo sapiens GN=MRPS2 PE=1 SV=1	sp|Q9Y399|RT02_HUMAN	33250.6	0.998	1	1	1	0	0.027
	Isoform 2 of Collagen alpha-1(XIV) chain OS=Homo sapiens GN=COL14A1	sp|Q05707-2|COEA1_HUMAN,sp|Q05707|COEA1_HUMAN	193516	0.999	1	1	1	0	0.0079
	Signal recognition particle subunit SRP72 OS=Homo sapiens GN=SRP72 PE=1 SV=3	sp|O76094|SRP72_HUMAN	74608.3	1	1	1	1	0	0.0209
	Isoform 2 of Putative ATP-dependent RNA helicase DHX30 OS=Homo sapiens GN=DHX30	sp|Q7L2E3-2|DHX30_HUMAN	136119	1	1	1	1	0	0.0082
	Isoform 2 of Receptor-type tyrosine-protein phosphatase delta OS=Homo sapiens GN=PTPRD	sp|P23468-2|PTPRD_HUMAN,tr|G3XAD5|G3XAD5_HUMAN	212134	0.99	1	1	1	0	0.0048
	Isoform 2 of Probable ATP-dependent RNA helicase DDX58 OS=Homo sapiens GN=DDX58	sp|O95786-2|DDX58_HUMAN,sp|O95786|DDX58_HUMAN	106604	0.996	1	1	2	0	0.0159
	39S ribosomal protein L13, mitochondrial OS=Homo sapiens GN=MRPL13 PE=1 SV=1	sp|Q9BYD1|RM13_HUMAN	20692.7	1	1	1	1	0	0.0843
	Glutamine--tRNA ligase OS=Homo sapiens GN=QARS PE=1 SV=1	sp|P47897|SYQ_HUMAN	87799.9	1	1	1	1	0	0.0181
	Isoform 4 of 40S ribosomal protein S24 OS=Homo sapiens GN=RPS24	sp|P62847-4|RS24_HUMAN	32430.8	0.95	1	1	5	0	0.0415
	Aminopeptidase B OS=Homo sapiens GN=RNPEP PE=1 SV=2	sp|Q9H4A4|AMPB_HUMAN,tr|A6NKB8|A6NKB8_HUMAN	72597.4	1	1	1	1	0	0.0123
	Argininosuccinate synthase OS=Homo sapiens GN=ASS1 PE=1 SV=2	sp|P00966|ASSY_HUMAN	46531.3	1	1	1	3	0	0.0316
	Isoform 2 of Mitochondrial import inner membrane translocase subunit TIM50 OS=Homo sapiens GN=TIMM50	sp|Q3ZCQ8-2|TIM50_HUMAN	50466.1	0.993	1	1	1	0	0.0351
	Ras-specific guanine nucleotide-releasing factor RalGPS2 OS=Homo sapiens GN=RALGPS2 PE=1 SV=1	sp|Q86X27|RGPS2_HUMAN	65168.9	0.995	1	1	1	0	0.0154
	Superkiller viralicidic activity 2-like 2 OS=Homo sapiens GN=SKIV2L2 PE=1 SV=3	sp|P42285|SK2L2_HUMAN	117808	1	1	1	2	0	0.0115
	Endothelial differentiation-related factor 1 OS=Homo sapiens GN=EDF1 PE=1 SV=1	sp|O60869|EDF1_HUMAN	16369.1	1	1	2	6	0	0.101
	Myosin regulatory light chain 12B OS=Homo sapiens GN=MYL12B PE=1 SV=2	sp|O14950|ML12B_HUMAN	19780.3	0.996	1	1	1	0	0.0581
	Histone H2A.J OS=Homo sapiens GN=H2AFJ PE=1 SV=1	sp|Q9BTM1|H2AJ_HUMAN	14020	0.999	1	1	3	0	0.0698
	T-complex protein 1 subunit gamma OS=Homo sapiens GN=CCT3 PE=1 SV=1	tr|B4DUR8|B4DUR8_HUMAN	55675.6	0.998	1	1	2	0	0.022
	Isoform 4 of Pyruvate dehydrogenase E1 component subunit alpha, somatic form, mitochondrial OS=Homo sapiens GN=PDHA1	sp|P08559-4|ODPA_HUMAN	47580.7	0.971	1	1	1	0	0.021
	Isoform 2 of Keratin, type II cytoskeletal 72 OS=Homo sapiens GN=KRT72	sp|Q14CN4-2|K2C72_HUMAN,sp|Q14CN4|K2C72_HUMAN	55879.1	0.998	1	1	1	0	0.114
	Synaptic vesicle glycoprotein 2C OS=Homo sapiens GN=SV2C PE=1 SV=1	sp|Q496J9|SV2C_HUMAN,tr|B3KT41|B3KT41_HUMAN	82344.4	0.987	1	1	1	0	0.0289
	Lysozyme C OS=Homo sapiens GN=LYZ PE=1 SV=1	sp|P61626|LYSC_HUMAN	16536.9	0.999	1	2	21	0.0001	0.0811
	Apolipoprotein B-100 OS=Homo sapiens GN=APOB PE=1 SV=2	sp|P04114|APOB_HUMAN	515615	1	1	1	1	0	0.002
	tRNA-dihydrouridine(47) synthase [NAD(P)(+)]-like OS=Homo sapiens GN=DUS3L PE=1 SV=2	sp|Q96G46|DUS3L_HUMAN	72594.6	0.998	1	1	3	0	0.0338
	60S ribosomal protein L23a (Fragment) OS=Homo sapiens GN=RPL23A PE=1 SV=1	tr|H7BY10|H7BY10_HUMAN	17804.1	1	1	1	1	0	0.0823
	Kelch-like protein 7 OS=Homo sapiens GN=KLHL7 PE=1 SV=2	sp|Q8IXQ5|KLHL7_HUMAN	65991.8	0.999	1	1	1	0	0.0273
	Kaliocin-1 OS=Homo sapiens GN=LTF PE=1 SV=1	tr|E7ER44|E7ER44_HUMAN	77970	0.999	1	1	3	0	0.0184
	Serine/threonine-protein phosphatase PGAM5, mitochondrial OS=Homo sapiens GN=PGAM5 PE=1 SV=2	sp|Q96HS1|PGAM5_HUMAN	32005.2	1	1	1	1	0	0.0346
	39S ribosomal protein L47, mitochondrial OS=Homo sapiens GN=MRPL47 PE=1 SV=2	sp|Q9HD33|RM47_HUMAN	29451.7	1	1	1	1	0	0.044
	40S ribosomal protein S23 OS=Homo sapiens GN=RPS23 PE=1 SV=3	sp|P62266|RS23_HUMAN	15807.7	0.994	1	1	2	0	0.0769
	Methionine--tRNA ligase, cytoplasmic OS=Homo sapiens GN=MARS PE=1 SV=2	sp|P56192|SYMC_HUMAN	101118	0.998	1	1	1	0	0.0133
	Ras-related protein Rab-8A OS=Homo sapiens GN=RAB8A PE=1 SV=1	sp|P61006|RAB8A_HUMAN	23669.7	0.999	1	1	1	0	0.0676
	NADPH--cytochrome P450 reductase OS=Homo sapiens GN=POR PE=1 SV=1	tr|F5H468|F5H468_HUMAN	55480.5	0.999	1	1	1	0	0.0246
	Isoform 2 of RNA-binding protein 40 OS=Homo sapiens GN=RNPC3	sp|Q96LT9-2|RBM40_HUMAN,sp|Q96LT9|RBM40_HUMAN	58577.1	0.988	1	1	1	0	0.0233
	Isoform 1 of Protein POF1B OS=Homo sapiens GN=POF1B	sp|Q8WVV4-1|POF1B_HUMAN,sp|Q8WVV4|POF1B_HUMAN	68065.5	0.998	1	1	1	0	0.0185
	DnaJ homolog subfamily B member 1 OS=Homo sapiens GN=DNAJB1 PE=1 SV=1	tr|B4DX52|B4DX52_HUMAN,tr|M0R080|M0R080_HUMAN	20498	1	1	1	1	0	0.075
	Sequestosome-1 OS=Homo sapiens GN=SQSTM1 PE=1 SV=1	sp|Q13501|SQSTM_HUMAN	47687.4	0.999	1	1	1	0	0.0341
	3'-5' exoribonuclease 1 OS=Homo sapiens GN=ERI1 PE=1 SV=3	sp|Q8IV48|ERI1_HUMAN	40065.6	1	1	1	1	0	0.043
	InaD-like protein OS=Homo sapiens GN=INADL PE=1 SV=3	sp|Q8NI35|INADL_HUMAN	196369	0.999	1	1	2	0	0.0061
	39S ribosomal protein L46, mitochondrial OS=Homo sapiens GN=MRPL46 PE=1 SV=1	sp|Q9H2W6|RM46_HUMAN	31706.3	0.95	1	1	1	0	0.0502
	G-rich sequence factor 1 OS=Homo sapiens GN=GRSF1 PE=1 SV=3	sp|Q12849|GRSF1_HUMAN	53127	0.997	1	1	1	0	0.0167
	Abnormal spindle-like microcephaly-associated protein OS=Homo sapiens GN=ASPM PE=1 SV=2	sp|Q8IZT6|ASPM_HUMAN	409807	0.994	1	1	1	0	0.0035
	Polymerase delta-interacting protein 2 OS=Homo sapiens GN=POLDIP2 PE=1 SV=1	tr|U3KQJ1|U3KQJ1_HUMAN	41933.9	1	1	1	2	0	0.0327
	Isoform 1 of Plakophilin-1 OS=Homo sapiens GN=PKP1	sp|Q13835-2|PKP1_HUMAN	80498.8	0.999	1	1	2	0	0.0207
	Syntenin-1 OS=Homo sapiens GN=SDCBP PE=1 SV=1	sp|O00560|SDCB1_HUMAN	32445.3	1	1	1	1	0	0.0604
	Signal recognition particle 9 kDa protein OS=Homo sapiens GN=SRP9 PE=1 SV=2	sp|P49458|SRP09_HUMAN	10111.6	0.999	1	1	1	0	0.128
	Enhancer of rudimentary homolog OS=Homo sapiens GN=ERH PE=1 SV=1	sp|P84090|ERH_HUMAN	12259.3	0.998	1	1	1	0	0.163
	28S ribosomal protein S14, mitochondrial OS=Homo sapiens GN=MRPS14 PE=1 SV=1	sp|O60783|RT14_HUMAN	15139.1	0.989	1	1	1	0	0.117
	Ras-related protein Rab-7a OS=Homo sapiens GN=RAB7A PE=1 SV=1	sp|P51149|RAB7A_HUMAN	23490	1	1	1	2	0	0.0676
	RNA-binding protein 28 OS=Homo sapiens GN=RBM28 PE=1 SV=3	sp|Q9NW13|RBM28_HUMAN	85739.1	0.972	1	1	1	0	0.0198
	60S ribosomal protein L27 OS=Homo sapiens GN=RPL27 PE=1 SV=2	sp|P61353|RL27_HUMAN,tr|K7ELC7|K7ELC7_HUMAN	15798.4	0.999	1	1	5	0	0.0662
	Kinesin-like protein KIF7 OS=Homo sapiens GN=KIF7 PE=1 SV=2	sp|Q2M1P5|KIF7_HUMAN	150589	0.994	1	1	2	0	0.0075
	Prolactin-inducible protein OS=Homo sapiens GN=PIP PE=1 SV=1	sp|P12273|PIP_HUMAN	16573.1	0.994	1	1	1	0	0.0822
	Brain acid soluble protein 1 OS=Homo sapiens GN=BASP1 PE=1 SV=2	sp|P80723|BASP1_HUMAN	22693.3	0.987	1	1	1	0	0.128
	MKI67 FHA domain-interacting nucleolar phosphoprotein OS=Homo sapiens GN=NIFK PE=1 SV=1	sp|Q9BYG3|MK67I_HUMAN	34222.9	0.997	1	1	1	0	0.0444
	ADP-ribosylation factor GTPase-activating protein 1 (Fragment) OS=Homo sapiens GN=ARFGAP1 PE=1 SV=2	tr|E5RHT6|E5RHT6_HUMAN	26554.9	0.993	1	1	1	0	0.0492
	NADH dehydrogenase [ubiquinone] iron-sulfur protein 3, mitochondrial OS=Homo sapiens GN=NDUFS3 PE=1 SV=1	sp|O75489|NDUS3_HUMAN	30241.7	0.999	1	1	5	0	0.0492
	Phosphoacetylglucosamine mutase (Fragment) OS=Homo sapiens GN=PGM3 PE=1 SV=2	tr|D6RCQ8|D6RCQ8_HUMAN	15973.2	0.993	1	1	2	0	0.0548
	Protein FAM81A OS=Homo sapiens GN=FAM81A PE=2 SV=3	sp|Q8TBF8|FA81A_HUMAN	42392.9	0.941	1	1	2	0	0.0245
	60S ribosomal protein L9 (Fragment) OS=Homo sapiens GN=RPL9 PE=1 SV=2	tr|D6RAN4|D6RAN4_HUMAN	20775.7	0.971	1	1	1	0	0.0552
	N-alpha-acetyltransferase 15, NatA auxiliary subunit OS=Homo sapiens GN=NAA15 PE=1 SV=1	sp|Q9BXJ9|NAA15_HUMAN	101278	0.997	1	1	5	0	0.0115
	Vimentin OS=Homo sapiens GN=VIM PE=1 SV=4	sp|P08670|VIME_HUMAN	53652.7	0.999	1	1	2	0	0.0494
	Protein argonaute-3 OS=Homo sapiens GN=AGO3 PE=1 SV=2	sp|Q9H9G7|AGO3_HUMAN	97360	0.997	1	1	1	0	0.0616
	60S ribosomal protein L13a (Fragment) OS=Homo sapiens GN=RPL13A PE=1 SV=2	tr|M0QYS1|M0QYS1_HUMAN	24216.3	0.989	1	1	1	0	0.081
	Pre-mRNA-processing factor 19 OS=Homo sapiens GN=PRPF19 PE=1 SV=1	sp|Q9UMS4|PRP19_HUMAN	55181.3	0.998	1	1	1	0	0.0278
	39S ribosomal protein L24, mitochondrial OS=Homo sapiens GN=MRPL24 PE=1 SV=1	sp|Q96A35|RM24_HUMAN	24915	0.981	1	1	1	0	0.0602
	Heterogeneous nuclear ribonucleoprotein H2 OS=Homo sapiens GN=HNRNPH2 PE=1 SV=1	sp|P55795|HNRH2_HUMAN	49264.1	0.997	1	1	2	0	0.105
	Gasdermin-A OS=Homo sapiens GN=GSDMA PE=1 SV=4	sp|Q96QA5|GSDMA_HUMAN	49365.6	0.997	1	1	1	0	0.0315
	Nucleophosmin OS=Homo sapiens GN=NPM1 PE=1 SV=2	sp|P06748|NPM_HUMAN	32575.5	0.95	1	2	8	0	0.0476
	Putative helicase MOV-10 OS=Homo sapiens GN=MOV10 PE=1 SV=2	sp|Q9HCE1|MOV10_HUMAN,tr|Q5JR04|Q5JR04_HUMAN	113676	0.999	1	1	2	0	0.011
	Isoform 12 of Titin OS=Homo sapiens GN=TTN	sp|Q8WZ42-12|TITIN_HUMAN	3.99421e+06	1	1	1	1	0	0.0003
	Isoform 2 of Cadherin-23 OS=Homo sapiens GN=CDH23	sp|Q9H251-2|CAD23_HUMAN,sp|Q9H251-3|CAD23_HUMAN,sp|Q9H251-8|CAD23_HUMAN,sp|Q9H251|CAD23_HUMAN	369492	0.994	1	1	1	0	0.0027
	GTP-binding protein SAR1a OS=Homo sapiens GN=SAR1A PE=1 SV=1	sp|Q9NR31|SAR1A_HUMAN	22367.8	0.992	1	1	1	0	0.0556
	Rab GDP dissociation inhibitor beta OS=Homo sapiens GN=GDI2 PE=1 SV=1	tr|E7EU23|E7EU23_HUMAN	51183.5	0.993	1	1	1	0	0.0267
	Beta-1,3-galactosyltransferase 6 OS=Homo sapiens GN=B3GALT6 PE=1 SV=2	sp|Q96L58|B3GT6_HUMAN	37138.7	0.999	1	1	1	0	0.0395
	S-adenosylmethionine synthase isoform type-2 OS=Homo sapiens GN=MAT2A PE=1 SV=1	sp|P31153|METK2_HUMAN	43660.9	0.999	1	1	2	0	0.038
	Phospholipase A-2-activating protein OS=Homo sapiens GN=PLAA PE=1 SV=2	sp|Q9Y263|PLAP_HUMAN	87159.3	0.993	1	1	1	0	0.0164
	RNA-binding protein 47 OS=Homo sapiens GN=RBM47 PE=4 SV=1	tr|D6R9D6|D6R9D6_HUMAN	43987.2	0.999	1	1	1	0	0.0331
	NAD-dependent malic enzyme, mitochondrial OS=Homo sapiens GN=ME2 PE=1 SV=1	sp|P23368|MAOM_HUMAN	65446.2	0.992	1	1	1	0	0.0257
	U6 snRNA-associated Sm-like protein LSm1 OS=Homo sapiens GN=LSM1 PE=1 SV=1	sp|O15116|LSM1_HUMAN	15179.9	0.996	1	1	1	0	0.12
	Dynein heavy chain domain-containing protein 1 OS=Homo sapiens GN=DNHD1 PE=2 SV=2	sp|Q96M86|DNHD1_HUMAN	533642	0.999	1	1	1	0	0.0027
	Peroxiredoxin-1 OS=Homo sapiens GN=PRDX1 PE=1 SV=1	sp|Q06830|PRDX1_HUMAN	22110.9	1	1	1	2	0	0.0603
	Pre-mRNA-processing factor 6 OS=Homo sapiens GN=PRPF6 PE=1 SV=1	sp|O94906|PRP6_HUMAN	106928	1	1	1	1	0	0.0128
	Melanoma-associated antigen D2 OS=Homo sapiens GN=MAGED2 PE=1 SV=2	tr|Q5H909|Q5H909_HUMAN	63141.1	1	1	1	2	0	0.0136
	Isoform 2 of Basigin OS=Homo sapiens GN=BSG	sp|P35613-2|BASI_HUMAN	29221.1	0.999	1	1	2	0	0.0558
	Isoform 3 of Caseinolytic peptidase B protein homolog OS=Homo sapiens GN=CLPB	sp|Q9H078-3|CLPB_HUMAN	72277.7	0.992	1	1	1	0	0.0185
	Transcription initiation factor IIA beta chain OS=Homo sapiens GN=GTF2A1 PE=1 SV=1	tr|J3KNC0|J3KNC0_HUMAN	6741	0.999	1	1	6	0	0.153
	39S ribosomal protein L28, mitochondrial OS=Homo sapiens GN=MRPL28 PE=1 SV=1	tr|Q4TT38|Q4TT38_HUMAN	30046.9	0.997	1	1	1	0	0.0625
	SURP and G-patch domain-containing protein 2 OS=Homo sapiens GN=SUGP2 PE=1 SV=1	tr|M0R2Z9|M0R2Z9_HUMAN	121549	1	1	1	1	0	0.0128
	Isoform 8 of Treacle protein OS=Homo sapiens GN=TCOF1	sp|Q13428-8|TCOF_HUMAN	144412	0.983	1	1	3	0	0.0071
	DNA-directed RNA polymerases I, II, and III subunit RPABC1 OS=Homo sapiens GN=POLR2E PE=1 SV=4	sp|P19388|RPAB1_HUMAN	24551.4	0.988	1	1	1	0	0.081
	Keratin, type II cytoskeletal 73 OS=Homo sapiens GN=KRT73 PE=1 SV=1	sp|Q86Y46|K2C73_HUMAN	58925.1	0.996	1	1	1	0	0.0963
	Isoform 3 of DNA mismatch repair protein Msh6 OS=Homo sapiens GN=MSH6	sp|P52701-3|MSH6_HUMAN	137961	0.986	1	1	1	0	0.0122
	Interferon-induced protein with tetratricopeptide repeats 2 OS=Homo sapiens GN=IFIT2 PE=1 SV=1	sp|P09913|IFIT2_HUMAN	54633.8	0.998	1	1	3	0	0.0297
	Myosin-9 OS=Homo sapiens GN=MYH9 PE=1 SV=4	sp|P35579|MYH9_HUMAN	226538	1	1	1	2	0	0.0051
	Isoform 4 of Probable ATP-dependent RNA helicase DDX17 OS=Homo sapiens GN=DDX17	sp|Q92841-3|DDX17_HUMAN,tr|H3BLZ8|H3BLZ8_HUMAN	72558.2	0.99	1	1	2	0	0.0782
	Heterogeneous nuclear ribonucleoprotein H3 OS=Homo sapiens GN=HNRNPH3 PE=1 SV=2	sp|P31942|HNRH3_HUMAN	36927.6	0.996	1	1	1	0	0.0347
	Calmodulin-like protein 5 OS=Homo sapiens GN=CALML5 PE=1 SV=2	sp|Q9NZT1|CALL5_HUMAN	15892.9	0.98	1	1	1	0	0.0753
	Rho guanine nucleotide exchange factor 2 OS=Homo sapiens GN=ARHGEF2 PE=1 SV=1	tr|V9GYM8|V9GYM8_HUMAN	116074	0.999	1	1	1	0	0.0145
	Leucine--tRNA ligase, cytoplasmic OS=Homo sapiens GN=LARS PE=1 SV=2	sp|Q9P2J5|SYLC_HUMAN,tr|B4DER1|B4DER1_HUMAN,tr|F5H698|F5H698_HUMAN	134471	0.999	1	1	1	0	0.0119
	Endoplasmin OS=Homo sapiens GN=HSP90B1 PE=1 SV=1	sp|P14625|ENPL_HUMAN	92471.7	0.998	1	1	1	0	0.0311
	Constitutive coactivator of PPAR-gamma-like protein 2 OS=Homo sapiens GN=FAM120C PE=2 SV=3	sp|Q9NX05|F120C_HUMAN	120589	1	1	1	2	0	0.0255
	Dihydrolipoyllysine-residue succinyltransferase component of 2-oxoglutarate dehydrogenase complex, mitochondrial OS=Homo sapiens GN=DLST PE=1 SV=4	sp|P36957|ODO2_HUMAN,tr|Q86SW4|Q86SW4_HUMAN	48755.2	0.998	1	1	1	0	0.0309
	Lysophosphatidylcholine acyltransferase 1 OS=Homo sapiens GN=LPCAT1 PE=1 SV=2	sp|Q8NF37|PCAT1_HUMAN	59152.9	1	1	1	1	0	0.0225
	Isoform 2 of DNA-directed RNA polymerases I and III subunit RPAC1 OS=Homo sapiens GN=POLR1C	sp|O15160-2|RPAC1_HUMAN,sp|O15160|RPAC1_HUMAN	39249.6	0.998	1	2	3	0	0.0468
	Isoform IIa of Prolyl 4-hydroxylase subunit alpha-2 OS=Homo sapiens GN=P4HA2	sp|O15460-2|P4HA2_HUMAN,sp|O15460|P4HA2_HUMAN	60902.9	0.999	1	1	1	0	0.0263
	Heterogeneous nuclear ribonucleoprotein F OS=Homo sapiens GN=HNRNPF PE=1 SV=3	sp|P52597|HNRPF_HUMAN	45671.9	0.999	1	1	1	0	0.0723
	Isoform 4 of Nucleolar protein 6 OS=Homo sapiens GN=NOL6	sp|Q9H6R4-4|NOL6_HUMAN,sp|Q9H6R4|NOL6_HUMAN	127595	0.996	1	1	2	0	0.0122
	26S proteasome non-ATPase regulatory subunit 5 OS=Homo sapiens GN=PSMD5 PE=1 SV=3	sp|Q16401|PSMD5_HUMAN	56197	0.987	1	1	1	0	0.0179
	Transcriptional-regulating factor 1 OS=Homo sapiens GN=TRERF1 PE=1 SV=1	sp|Q96PN7|TREF1_HUMAN	132255	0.999	1	1	1	0	0.01
	Phosphoglycerate kinase OS=Homo sapiens GN=PGK1 PE=1 SV=1	tr|B7Z7A9|B7Z7A9_HUMAN	41429.5	0.999	1	1	2	0	0.0437
	Galectin-7 OS=Homo sapiens GN=LGALS7 PE=1 SV=2	sp|P47929|LEG7_HUMAN	15074.7	1	1	2	3	0	0.118
	5'-3' exoribonuclease 2 OS=Homo sapiens GN=XRN2 PE=1 SV=1	tr|B4DZC3|B4DZC3_HUMAN	102420	1	1	1	1	0	0.0201
	Probable ATP-dependent RNA helicase DDX56 OS=Homo sapiens GN=DDX56 PE=1 SV=1	sp|Q9NY93|DDX56_HUMAN,tr|H7C3E9|H7C3E9_HUMAN	61591.5	0.998	1	1	1	0	0.0183
	Heterogeneous nuclear ribonucleoprotein A3 OS=Homo sapiens GN=HNRNPA3 PE=1 SV=2	sp|P51991|ROA3_HUMAN	39595.1	0.999	1	1	1	0	0.0344
	Zinc finger protein 891 OS=Homo sapiens GN=ZNF891 PE=2 SV=2	sp|A8MT65|ZN891_HUMAN	63591.4	0.994	1	1	2	0	0.0147
	Serpin B12 OS=Homo sapiens GN=SERPINB12 PE=1 SV=1	sp|Q96P63|SPB12_HUMAN	46277.7	0.999	1	1	3	0	0.0198
	40S ribosomal protein S6 OS=Homo sapiens GN=RPS6 PE=1 SV=1	sp|P62753|RS6_HUMAN	28681.7	0.998	1	1	1	0	0.0643
	Isoform 5 of Maternal embryonic leucine zipper kinase OS=Homo sapiens GN=MELK	sp|Q14680-5|MELK_HUMAN	66548.5	0.985	1	1	1	0	0.0241
	Gamma-glutamylcyclotransferase OS=Homo sapiens GN=GGCT PE=1 SV=1	sp|O75223|GGCT_HUMAN	21008	0.999	1	1	2	0	0.0585
	Isoform Beta of Signal transducer and activator of transcription 1-alpha/beta OS=Homo sapiens GN=STAT1	sp|P42224-2|STAT1_HUMAN,sp|P42224|STAT1_HUMAN,tr|J3KPM9|J3KPM9_HUMAN	87336.9	0.998	1	1	1	0	0.0169
	Isoform 1 of RNA-binding protein Raly OS=Homo sapiens GN=RALY	sp|Q9UKM9-2|RALY_HUMAN,sp|Q9UKM9|RALY_HUMAN	32463.9	0.999	1	1	3	0	0.0414
	Otoferlin OS=Homo sapiens GN=OTOF PE=1 SV=3	sp|Q9HC10|OTOF_HUMAN	226758	0.999	1	1	1	0	0.005
	39S ribosomal protein L9, mitochondrial OS=Homo sapiens GN=MRPL9 PE=1 SV=2	sp|Q9BYD2|RM09_HUMAN	30243.2	1	1	1	3	0	0.0562
	40S ribosomal protein S27-like OS=Homo sapiens GN=RPS27L PE=1 SV=3	sp|Q71UM5|RS27L_HUMAN,tr|C9JLI6|C9JLI6_HUMAN,tr|H0YMV8|H0YMV8_HUMAN	9477	0.99	1	1	1	0	0.155
	DNA mismatch repair protein Msh2 OS=Homo sapiens GN=MSH2 PE=1 SV=1	sp|P43246|MSH2_HUMAN	104746	0.999	1	1	1	0	0.0118
	DNA topoisomerase 2-beta OS=Homo sapiens GN=TOP2B PE=1 SV=3	sp|Q02880|TOP2B_HUMAN	183273	0.999	1	1	3	0	0.0221
	Importin subunit beta-1 OS=Homo sapiens GN=KPNB1 PE=1 SV=2	sp|Q14974|IMB1_HUMAN	97171.3	1	1	1	1	0	0.0171
	Elongation factor 1-gamma OS=Homo sapiens GN=EEF1G PE=1 SV=3	sp|P26641|EF1G_HUMAN,tr|B4DTG2|B4DTG2_HUMAN	50119.4	0.994	1	1	2	0	0.0297
	60S ribosomal protein L10 OS=Homo sapiens GN=RPL10 PE=1 SV=4	sp|P27635|RL10_HUMAN,tr|X1WI28|X1WI28_HUMAN	24604.6	1	1	1	2	0	0.0607
	Programmed cell death protein 7 OS=Homo sapiens GN=PDCD7 PE=1 SV=1	sp|Q8N8D1|PDCD7_HUMAN	54701.2	1	1	1	1	0	0.0289
	40S ribosomal protein S19 OS=Homo sapiens GN=RPS19 PE=1 SV=2	sp|P39019|RS19_HUMAN	16060.5	0.997	1	1	1	0	0.0621
	Ezrin OS=Homo sapiens GN=EZR PE=1 SV=4	sp|P15311|EZRI_HUMAN,tr|E7EQR4|E7EQR4_HUMAN	69414.7	0.999	1	1	1	0	0.0171
	Dynein heavy chain 17, axonemal OS=Homo sapiens GN=DNAH17 PE=1 SV=1	tr|K7EK91|K7EK91_HUMAN	508791	0.999	1	1	3	0	0.0034
	Vesicle-trafficking protein SEC22b OS=Homo sapiens GN=SEC22B PE=1 SV=4	sp|O75396|SC22B_HUMAN	24594	0.998	1	1	1	0	0.0651
	26S proteasome non-ATPase regulatory subunit 3 OS=Homo sapiens GN=PSMD3 PE=1 SV=2	sp|O43242|PSMD3_HUMAN	60979.6	0.987	1	1	1	0	0.0281
	Cytochrome b-c1 complex subunit 2, mitochondrial OS=Homo sapiens GN=UQCRC2 PE=1 SV=3	sp|P22695|QCR2_HUMAN	48443.4	0.994	1	1	2	0	0.0287
	Isoform 2 of Deoxynucleoside triphosphate triphosphohydrolase SAMHD1 OS=Homo sapiens GN=SAMHD1	sp|Q9Y3Z3-2|SAMH1_HUMAN	69446.2	0.996	1	1	1	0	0.0199
	DBIRD complex subunit ZNF326 OS=Homo sapiens GN=ZNF326 PE=1 SV=2	sp|Q5BKZ1|ZN326_HUMAN	65653.5	1	1	1	1	0	0.0395
	DnaJ homolog subfamily C member 9 OS=Homo sapiens GN=DNAJC9 PE=1 SV=1	sp|Q8WXX5|DNJC9_HUMAN	29910.3	0.999	1	1	2	0	0.0423
	Platelet glycoprotein V OS=Homo sapiens GN=GP5 PE=1 SV=1	sp|P40197|GPV_HUMAN	60962.4	0.987	1	1	6	0	0.0143
	Keratin, type II cuticular Hb3 OS=Homo sapiens GN=KRT83 PE=1 SV=2	sp|P78385|KRT83_HUMAN	54194.9	0.997	1	1	2	0	0.296
	Isoform 3 of Glucose-6-phosphate 1-dehydrogenase OS=Homo sapiens GN=G6PD	sp|P11413-3|G6PD_HUMAN,sp|P11413|G6PD_HUMAN	59258.1	0.997	1	1	2	0	0.0294
	Phosphoribosylformylglycinamidine synthase OS=Homo sapiens GN=PFAS PE=1 SV=4	sp|O15067|PUR4_HUMAN	144734	0.995	1	1	1	0	0.0075
	Cisplatin resistance-associated overexpressed protein, isoform CRA_b OS=Homo sapiens GN=LUC7L3 PE=1 SV=1	tr|J3KPP4|J3KPP4_HUMAN	58221.4	1	1	1	1	0	0.0286
	Cell cycle and apoptosis regulator protein 2 OS=Homo sapiens GN=CCAR2 PE=1 SV=2	sp|Q8N163|CCAR2_HUMAN	102903	1	1	1	1	0	0.0141
	Glutathione S-transferase P OS=Homo sapiens GN=GSTP1 PE=1 SV=2	sp|P09211|GSTP1_HUMAN	23356.7	1	1	1	2	0	0.0762
	Protein S100-A9 OS=Homo sapiens GN=S100A9 PE=1 SV=1	sp|P06702|S10A9_HUMAN	13242.3	1	1	1	4	0	0.132
	Keratin, type II cytoskeletal 4 OS=Homo sapiens GN=KRT4 PE=1 SV=4	sp|P19013|K2C4_HUMAN	57286.1	1	1	1	1	0	0.0431
	Isoform 2 of Polyadenylate-binding protein 2 OS=Homo sapiens GN=PABPN1	sp|Q86U42-2|PABP2_HUMAN,sp|Q86U42|PABP2_HUMAN	32749.5	0.661	1	1	1	0	0.0372
	Isoform 2 of Protein TSSC4 OS=Homo sapiens GN=TSSC4	sp|Q9Y5U2-2|TSSC4_HUMAN,tr|C9JJV1|C9JJV1_HUMAN	27934.1	0.999	1	1	1	0	0.0415
	Catalase OS=Homo sapiens GN=CAT PE=1 SV=3	sp|P04040|CATA_HUMAN	59756.5	0.998	1	1	1	0	0.0228
	Isoform 2 of Fructose-bisphosphate aldolase A OS=Homo sapiens GN=ALDOA	sp|P04075-2|ALDOA_HUMAN	45261.2	0.992	1	1	1	0	0.055
	39S ribosomal protein L41, mitochondrial OS=Homo sapiens GN=MRPL41 PE=1 SV=1	sp|Q8IXM3|RM41_HUMAN	15383.3	1	1	1	1	0	0.073
	28S ribosomal protein S35, mitochondrial OS=Homo sapiens GN=MRPS35 PE=1 SV=1	sp|P82673|RT35_HUMAN	36845	0.999	1	1	1	0	0.0557
	Splicing factor 3B subunit 3 OS=Homo sapiens GN=SF3B3 PE=1 SV=4	sp|Q15393|SF3B3_HUMAN	135579	0.995	1	1	1	0	0.0099
	Hornerin OS=Homo sapiens GN=HRNR PE=1 SV=2	sp|Q86YZ3|HORN_HUMAN	282373	1	1	1	1	0	0.0084
	Cytoplasmic dynein 1 heavy chain 1 OS=Homo sapiens GN=DYNC1H1 PE=1 SV=5	sp|Q14204|DYHC1_HUMAN	532406	1	1	1	1	0	0.0028
	Cell division cycle 5-like protein OS=Homo sapiens GN=CDC5L PE=1 SV=2	sp|Q99459|CDC5L_HUMAN	92254.2	1	1	1	1	0	0.015
	C-1-tetrahydrofolate synthase, cytoplasmic OS=Homo sapiens GN=MTHFD1 PE=1 SV=1	tr|F5H2F4|F5H2F4_HUMAN	110615	0.998	1	1	1	0	0.0157
	Isoform 2 of Replication factor C subunit 1 OS=Homo sapiens GN=RFC1	sp|P35251-2|RFC1_HUMAN,sp|P35251|RFC1_HUMAN	128260	0.999	1	1	2	0	0.0139
	Isoform 4 of Leukotriene A-4 hydrolase OS=Homo sapiens GN=LTA4H	sp|P09960-4|LKHA4_HUMAN	66853.8	1	1	1	1	0	0.017
	Nuclear cap-binding protein subunit 1 OS=Homo sapiens GN=NCBP1 PE=1 SV=1	sp|Q09161|NCBP1_HUMAN	91841.1	1	1	1	1	0	0.0152
	KH domain-containing, RNA-binding, signal transduction-associated protein 1 OS=Homo sapiens GN=KHDRBS1 PE=1 SV=1	sp|Q07666|KHDR1_HUMAN	48228.2	1	1	1	1	0	0.0316
	Isoform 4 of Sodium/potassium-transporting ATPase subunit alpha-1 OS=Homo sapiens GN=ATP1A1	sp|P05023-4|AT1A1_HUMAN	113004	0.998	1	1	2	0	0.0127
	Isoform 2 of PR domain zinc finger protein 2 OS=Homo sapiens GN=PRDM2	sp|Q13029-2|PRDM2_HUMAN,sp|Q13029|PRDM2_HUMAN	188916	0.99	1	1	1	0	0.0089
	Sentrin-specific protease 3 OS=Homo sapiens GN=SENP3 PE=1 SV=2	sp|Q9H4L4|SENP3_HUMAN,tr|J3KNH7|J3KNH7_HUMAN	65010.7	0.994	1	1	1	0	0.0244
	Isoform Heart of ATP synthase subunit gamma, mitochondrial OS=Homo sapiens GN=ATP5C1	sp|P36542-2|ATPG_HUMAN,sp|P36542|ATPG_HUMAN	32998	1	1	1	6	0	0.0404
	Kinesin heavy chain isoform 5C OS=Homo sapiens GN=KIF5C PE=1 SV=1	sp|O60282|KIF5C_HUMAN	109498	0.999	1	1	2	0	0.0084
	60S ribosomal protein L23 OS=Homo sapiens GN=RPL23 PE=1 SV=1	tr|J3KT29|J3KT29_HUMAN	13192.9	0.998	1	1	3	0	0.164
	ATP-dependent RNA helicase DDX51 OS=Homo sapiens GN=DDX51 PE=1 SV=3	sp|Q8N8A6|DDX51_HUMAN	72457.4	0.994	1	1	5	0	0.012
	40S ribosomal protein SA OS=Homo sapiens GN=RPSA PE=1 SV=4	sp|P08865|RSSA_HUMAN,tr|C9J9K3|C9J9K3_HUMAN	32854.1	0.998	1	1	1	0	0.0576
	Translocon-associated protein subunit alpha OS=Homo sapiens GN=SSR1 PE=1 SV=1	tr|C9IZQ1|C9IZQ1_HUMAN,tr|E9PAL7|E9PAL7_HUMAN	32895.8	0.958	1	1	1	0	0.0268
	Potassium/sodium hyperpolarization-activated cyclic nucleotide-gated channel 1 OS=Homo sapiens GN=HCN1 PE=2 SV=3	sp|O60741|HCN1_HUMAN	98797.6	0.987	1	1	1	0	0.0157
	28S ribosomal protein S28, mitochondrial OS=Homo sapiens GN=MRPS28 PE=1 SV=1	sp|Q9Y2Q9|RT28_HUMAN	20843.1	0.994	1	1	1	0	0.0481
	Dolichyl-diphosphooligosaccharide--protein glycosyltransferase 48 kDa subunit OS=Homo sapiens GN=DDOST PE=1 SV=4	sp|P39656|OST48_HUMAN	50802.5	0.999	1	1	1	0	0.0241
	Isoleucine--tRNA ligase, cytoplasmic OS=Homo sapiens GN=IARS PE=1 SV=2	sp|P41252|SYIC_HUMAN	144502	0.987	1	1	1	0	0.0079
	Isoform 2 of SRSF protein kinase 2 OS=Homo sapiens GN=SRPK2	sp|P78362-2|SRPK2_HUMAN,sp|P78362|SRPK2_HUMAN	77528.2	0.992	1	1	1	0	0.0172
	Isoform 2 of Regulator of nonsense transcripts 1 OS=Homo sapiens GN=UPF1	sp|Q92900-2|RENT1_HUMAN,sp|Q92900|RENT1_HUMAN	124347	1	1	1	1	0	0.0116
	Isoform 2 of 28S ribosomal protein S27, mitochondrial OS=Homo sapiens GN=MRPS27	sp|Q92552-2|RT27_HUMAN	49151.3	1	1	1	1	0	0.0257
	40S ribosomal protein S30 OS=Homo sapiens GN=FAU PE=1 SV=1	sp|P62861|RS30_HUMAN,tr|E9PR30|E9PR30_HUMAN	6647.9	0.994	1	1	1	0	0.169
	Interferon-induced protein with tetratricopeptide repeats 5 OS=Homo sapiens GN=IFIT5 PE=1 SV=1	sp|Q13325|IFIT5_HUMAN	55849.3	0.999	1	1	1	0	0.0166
	DGCR6 protein (Fragment) OS=Homo sapiens GN=DGCR6 PE=2 SV=1	tr|Q6FGH4|Q6FGH4_HUMAN	9189.8	0.994	1	1	1	0	0.0952
	Isoform 2 of Replication factor C subunit 5 OS=Homo sapiens GN=RFC5	sp|P40937-2|RFC5_HUMAN,sp|P40937|RFC5_HUMAN	38498.4	0.993	1	1	1	0	0.0313
	Isoform 3 of 2'-5'-oligoadenylate synthase-like protein OS=Homo sapiens GN=OASL	sp|Q15646-3|OASL_HUMAN,sp|Q15646|OASL_HUMAN	59227.2	0.998	1	1	2	0	0.0391
	Splicing factor 3B subunit 1 OS=Homo sapiens GN=SF3B1 PE=1 SV=3	sp|O75533|SF3B1_HUMAN	145835	1	1	1	1	0	0.0084
	TAR DNA-binding protein 43 OS=Homo sapiens GN=TARDBP PE=1 SV=1	sp|Q13148|TADBP_HUMAN	44739.7	0.975	1	1	1	0	0.0435
	Ribosome biogenesis protein WDR12 OS=Homo sapiens GN=WDR12 PE=1 SV=2	sp|Q9GZL7|WDR12_HUMAN	47708.5	0.989	1	1	1	0	0.0284
	39S ribosomal protein L11, mitochondrial OS=Homo sapiens GN=MRPL11 PE=1 SV=1	sp|Q9Y3B7|RM11_HUMAN	20683.9	0.999	1	1	2	0	0.0938
	Transcriptional activator protein Pur-alpha OS=Homo sapiens GN=PURA PE=1 SV=2	sp|Q00577|PURA_HUMAN	34911.1	0.999	1	1	2	0	0.0807
	Keratin, type II cytoskeletal 6C OS=Homo sapiens GN=KRT6C PE=1 SV=3	sp|P48668|K2C6C_HUMAN	60026.7	1	1	1	6	0	0.344
	Serine/threonine-protein kinase B-raf OS=Homo sapiens GN=BRAF PE=1 SV=4	sp|P15056|BRAF_HUMAN	84438.9	0.985	1	1	1	0	0.017
	Nucleolar pre-ribosomal-associated protein 1 OS=Homo sapiens GN=URB1 PE=1 SV=4	sp|O60287|NPA1P_HUMAN	254395	0.998	1	1	1	0	0.004
	HCG38478, isoform CRA_a OS=Homo sapiens GN=TAF4B PE=1 SV=1	tr|J3KTH2|J3KTH2_HUMAN	91713.2	0.994	1	1	1	0	0.015
	Serine/arginine-rich-splicing factor 11 (Fragment) OS=Homo sapiens GN=SRSF11 PE=1 SV=1	tr|Q5T760|Q5T760_HUMAN	42317.5	0.999	1	1	3	0	0.0437
	Alanine--tRNA ligase, mitochondrial OS=Homo sapiens GN=AARS2 PE=1 SV=1	sp|Q5JTZ9|SYAM_HUMAN	107340	0.995	1	1	2	0	0.0132
	RNA-binding motif, single-stranded-interacting protein 2 OS=Homo sapiens GN=RBMS2 PE=1 SV=1	sp|Q15434|RBMS2_HUMAN	43959	1	1	1	4	0	0.0369
	39S ribosomal protein L45, mitochondrial OS=Homo sapiens GN=MRPL45 PE=1 SV=2	sp|Q9BRJ2|RM45_HUMAN	35351.3	0.997	1	1	1	0	0.0327
	Mitochondrial 2-oxoglutarate/malate carrier protein (Fragment) OS=Homo sapiens GN=SLC25A11 PE=1 SV=1	tr|I3L1P8|I3L1P8_HUMAN	32183.7	0.989	1	1	1	0	0.0541
	Pre-rRNA-processing protein TSR1 homolog OS=Homo sapiens GN=TSR1 PE=1 SV=1	sp|Q2NL82|TSR1_HUMAN	91811.4	1	1	1	1	0	0.0137
	Probable ATP-dependent RNA helicase DDX23 OS=Homo sapiens GN=DDX23 PE=1 SV=3	sp|Q9BUQ8|DDX23_HUMAN	95586.9	1	1	1	2	0	0.0207
	Poly [ADP-ribose] polymerase 1 OS=Homo sapiens GN=PARP1 PE=1 SV=4	sp|P09874|PARP1_HUMAN	113088	0.998	1	1	2	0	0.0128
	Glycerol-3-phosphate dehydrogenase, mitochondrial OS=Homo sapiens GN=GPD2 PE=1 SV=3	sp|P43304|GPDM_HUMAN	80854.6	0.991	1	1	1	0	0.0138
	Isoform 2 of Glucose-6-phosphate isomerase OS=Homo sapiens GN=GPI	sp|P06744-2|G6PI_HUMAN	64325.9	1	1	1	1	0	0.0264
	Tubulin alpha-1A chain OS=Homo sapiens GN=TUBA1A PE=1 SV=1	sp|Q71U36|TBA1A_HUMAN	50135.7	0.95	1	1	5	0	0.457

## Sheet: 3' end
Biological sample category	Protein name	Protein accession numbers	Protein molecular weight (Da)	Protein identification probability	Exclusive unique peptide count	Exclusive unique spectrum count	Exclusive spectrum count	Percentage of total spectra	Percentage sequence coverage
3' end: Chr20:34633908-34633675	Keratin, type I cytoskeletal 10 OS=Homo sapiens GN=KRT10 PE=1 SV=6	sp|P13645|K1C10_HUMAN	58828.8	1	81	117	1002	0.00385	0.668
	Keratin, type II cytoskeletal 2 epidermal OS=Homo sapiens GN=KRT2 PE=1 SV=2	sp|P35908|K22E_HUMAN	65433.9	1	78	121	1880	0.00722	0.883
	Keratin, type II cytoskeletal 1 OS=Homo sapiens GN=KRT1 PE=1 SV=6	sp|P04264|K2C1_HUMAN	66040.3	1	74	119	1926	0.00739	0.722
	Keratin, type I cytoskeletal 9 OS=Homo sapiens GN=KRT9 PE=1 SV=3	sp|P35527|K1C9_HUMAN	62065.9	1	53	101	985	0.00378	0.709
	U5 small nuclear ribonucleoprotein 200 kDa helicase OS=Homo sapiens GN=SNRNP200 PE=1 SV=2	sp|O75643|U520_HUMAN	244514	1	48	49	62	0.000238	0.276
	Cytoplasmic dynein 1 heavy chain 1 OS=Homo sapiens GN=DYNC1H1 PE=1 SV=5	sp|Q14204|DYHC1_HUMAN	532406	1	40	42	47	0.00018	0.119
	Protein RRP5 homolog OS=Homo sapiens GN=PDCD11 PE=1 SV=3	sp|Q14690|RRP5_HUMAN	208703	1	39	43	90	0.000345	0.254
	Carbamoyl-phosphate synthase [ammonia], mitochondrial OS=Homo sapiens GN=CPS1 PE=1 SV=2	sp|P31327|CPSM_HUMAN	164943	1	38	44	105	0.000403	0.389
	Tubulin beta chain OS=Homo sapiens GN=TUBB PE=1 SV=2	sp|P07437|TBB5_HUMAN	49670.6	1	36	63	335	0.00129	0.732
	Desmoplakin OS=Homo sapiens GN=DSP PE=1 SV=3	sp|P15924|DESP_HUMAN	331781	1	34	39	126	0.000484	0.19
	Keratin, type I cytoskeletal 16 OS=Homo sapiens GN=KRT16 PE=1 SV=4	sp|P08779|K1C16_HUMAN	51269	1	34	51	341	0.00131	0.67
	Nucleolar RNA helicase 2 OS=Homo sapiens GN=DDX21 PE=1 SV=5	sp|Q9NR30|DDX21_HUMAN	87346	1	34	40	204	0.000783	0.433
	Pre-mRNA-processing-splicing factor 8 OS=Homo sapiens GN=PRPF8 PE=1 SV=2	sp|Q6P2Q9|PRP8_HUMAN	273609	1	31	34	71	0.000273	0.195
	DNA-dependent protein kinase catalytic subunit OS=Homo sapiens GN=PRKDC PE=1 SV=3	sp|P78527|PRKDC_HUMAN	469096	1	30	30	48	0.000184	0.0991
	ATP-dependent RNA helicase A OS=Homo sapiens GN=DHX9 PE=1 SV=4	sp|Q08211|DHX9_HUMAN	140962	1	30	35	69	0.000265	0.304
	Procollagen-lysine,2-oxoglutarate 5-dioxygenase 1 OS=Homo sapiens GN=PLOD1 PE=1 SV=2	sp|Q02809|PLOD1_HUMAN	83552.5	1	29	34	152	0.000583	0.494
	Heterogeneous nuclear ribonucleoprotein Q OS=Homo sapiens GN=SYNCRIP PE=1 SV=2	sp|O60506|HNRPQ_HUMAN	69603.5	1	28	39	225	0.000864	0.482
	Keratin, type II cytoskeletal 6A OS=Homo sapiens GN=KRT6A PE=1 SV=3	sp|P02538|K2C6A_HUMAN	60046.4	1	28	34	312	0.0012	0.573
	Keratin, type I cuticular Ha1 OS=Homo sapiens GN=KRT31 PE=2 SV=3	sp|Q15323|K1H1_HUMAN	47236.8	1	25	34	153	0.000587	0.541
	Keratin, type II cuticular Hb6 OS=Homo sapiens GN=KRT86 PE=1 SV=1	sp|O43790|KRT86_HUMAN	53499.9	1	24	33	155	0.000595	0.486
	Isoform 2 of Interleukin enhancer-binding factor 3 OS=Homo sapiens GN=ILF3	sp|Q12906-2|ILF3_HUMAN,sp|Q12906-6|ILF3_HUMAN	76033.4	1	23	28	107	0.000411	0.446
	Keratin, type I cytoskeletal 14 OS=Homo sapiens GN=KRT14 PE=1 SV=4	sp|P02533|K1C14_HUMAN	51562.5	1	21	32	185	0.00071	0.621
	Keratin, type II cytoskeletal 5 OS=Homo sapiens GN=KRT5 PE=1 SV=3	sp|P13647|K2C5_HUMAN	62379.6	1	21	26	227	0.000871	0.558
	Interleukin enhancer-binding factor 2 OS=Homo sapiens GN=ILF2 PE=1 SV=2	sp|Q12905|ILF2_HUMAN	43062.7	1	21	31	147	0.000564	0.646
	Far upstream element-binding protein 3 OS=Homo sapiens GN=FUBP3 PE=1 SV=2	sp|Q96I24|FUBP3_HUMAN	61639.9	1	19	24	132	0.000507	0.446
	Actin, cytoplasmic 2 OS=Homo sapiens GN=ACTG1 PE=1 SV=1	sp|P63261|ACTG_HUMAN	41793.9	1	19	28	132	0.000507	0.464
	CAD protein OS=Homo sapiens GN=CAD PE=1 SV=3	sp|P27708|PYR1_HUMAN	242982	1	19	20	20	7.68e-05	0.138
	Heterogeneous nuclear ribonucleoprotein R OS=Homo sapiens GN=HNRNPR PE=1 SV=1	sp|O43390|HNRPR_HUMAN	70943.9	1	18	24	174	0.000668	0.411
	Tubulin alpha-1B chain OS=Homo sapiens GN=TUBA1B PE=1 SV=1	sp|P68363|TBA1B_HUMAN	50151.7	1	18	29	229	0.000879	0.557
	Heat shock protein HSP 90-beta OS=Homo sapiens GN=HSP90AB1 PE=1 SV=4	sp|P08238|HS90B_HUMAN	83267.3	1	17	21	82	0.000315	0.314
	116 kDa U5 small nuclear ribonucleoprotein component OS=Homo sapiens GN=EFTUD2 PE=1 SV=1	sp|Q15029|U5S1_HUMAN	109438	1	17	18	40	0.000154	0.256
	Nucleolin OS=Homo sapiens GN=NCL PE=1 SV=3	sp|P19338|NUCL_HUMAN	76615.9	1	16	20	116	0.000445	0.234
	Myosin-9 OS=Homo sapiens GN=MYH9 PE=1 SV=4	sp|P35579|MYH9_HUMAN	226538	1	15	15	23	8.83e-05	0.11
	Heterogeneous nuclear ribonucleoprotein H OS=Homo sapiens GN=HNRNPH1 PE=1 SV=1	tr|G8JLB6|G8JLB6_HUMAN	51230.1	1	15	28	194	0.000745	0.43
	Heat shock cognate 71 kDa protein OS=Homo sapiens GN=HSPA8 PE=1 SV=1	sp|P11142|HSP7C_HUMAN	70899.8	1	15	20	57	0.000219	0.303
	40S ribosomal protein S4, X isoform OS=Homo sapiens GN=RPS4X PE=1 SV=2	sp|P62701|RS4X_HUMAN	29599.3	1	15	19	81	0.000311	0.51
	Keratin, type I cytoskeletal 18 OS=Homo sapiens GN=KRT18 PE=1 SV=2	sp|P05783|K1C18_HUMAN	48059	1	14	17	50	0.000192	0.481
	Junction plakoglobin OS=Homo sapiens GN=JUP PE=1 SV=1	tr|F5GWP8|F5GWP8_HUMAN	66351.2	1	14	18	69	0.000265	0.435
	ATP synthase subunit alpha, mitochondrial OS=Homo sapiens GN=ATP5A1 PE=1 SV=1	sp|P25705|ATPA_HUMAN	59752.1	1	14	14	47	0.00018	0.367
	Clathrin heavy chain 1 OS=Homo sapiens GN=CLTC PE=1 SV=5	sp|Q00610|CLH1_HUMAN	191619	1	14	14	15	5.76e-05	0.137
	ATP-dependent RNA helicase DHX36 OS=Homo sapiens GN=DHX36 PE=1 SV=2	sp|Q9H2U1|DHX36_HUMAN	114764	1	14	14	24	9.21e-05	0.176
	Isoform 2 of Keratin, type II cytoskeletal 8 OS=Homo sapiens GN=KRT8	sp|P05787-2|K2C8_HUMAN	56610.3	1	13	14	47	0.00018	0.421
	Keratin, type II cuticular Hb5 OS=Homo sapiens GN=KRT85 PE=1 SV=1	sp|P78386|KRT85_HUMAN	55802	1	13	16	37	0.000142	0.422
	Polyadenylate-binding protein 1 OS=Homo sapiens GN=PABPC1 PE=1 SV=2	sp|P11940|PABP1_HUMAN	70671.3	1	13	16	95	0.000365	0.244
	Matrin-3 OS=Homo sapiens GN=MATR3 PE=1 SV=2	sp|P43243|MATR3_HUMAN,tr|A8MXP9|A8MXP9_HUMAN	94626.7	1	13	19	65	0.000249	0.237
	Junction plakoglobin OS=Homo sapiens GN=JUP PE=1 SV=3	sp|P14923|PLAK_HUMAN	81745.9	1	13	16	55	0.000211	0.434
	Serum albumin OS=Homo sapiens GN=ALB PE=1 SV=2	sp|P02768|ALBU_HUMAN	69366.9	1	12	15	109	0.000418	0.281
	Keratinocyte proline-rich protein OS=Homo sapiens GN=KPRP PE=1 SV=1	sp|Q5T749|KPRP_HUMAN	64132.6	1	11	14	18	6.91e-05	0.275
	Heterogeneous nuclear ribonucleoprotein M OS=Homo sapiens GN=HNRNPM PE=1 SV=3	sp|P52272|HNRPM_HUMAN	77517.3	1	11	14	97	0.000372	0.184
	ATP synthase subunit beta, mitochondrial OS=Homo sapiens GN=ATP5B PE=1 SV=3	sp|P06576|ATPB_HUMAN	56560.6	1	10	11	26	9.98e-05	0.282
	Isoform 2 of Heterogeneous nuclear ribonucleoprotein A/B OS=Homo sapiens GN=HNRNPAB	sp|Q99729-2|ROAA_HUMAN	35967.9	1	10	12	63	0.000242	0.259
	Probable ATP-dependent RNA helicase YTHDC2 OS=Homo sapiens GN=YTHDC2 PE=1 SV=2	sp|Q9H6S0|YTDC2_HUMAN	160253	1	9	10	14	5.37e-05	0.0874
	60S ribosomal protein L4 OS=Homo sapiens GN=RPL4 PE=1 SV=5	sp|P36578|RL4_HUMAN	47699.1	1	9	11	29	0.000111	0.237
	Isoform 2 of Neutral alpha-glucosidase AB OS=Homo sapiens GN=GANAB	sp|Q14697-2|GANAB_HUMAN,sp|Q14697|GANAB_HUMAN	106876	1	9	9	13	4.99e-05	0.142
	40S ribosomal protein S3 OS=Homo sapiens GN=RPS3 PE=1 SV=2	sp|P23396|RS3_HUMAN	26688.6	1	9	9	41	0.000157	0.465
	Zinc finger RNA-binding protein OS=Homo sapiens GN=ZFR PE=1 SV=2	sp|Q96KR1|ZFR_HUMAN	117012	1	9	10	45	0.000173	0.115
	Isoform 2 of Splicing factor U2AF 65 kDa subunit OS=Homo sapiens GN=U2AF2	sp|P26368-2|U2AF2_HUMAN	53120.8	1	9	12	95	0.000365	0.229
	Isoform 3 of DNA mismatch repair protein Msh6 OS=Homo sapiens GN=MSH6	sp|P52701-3|MSH6_HUMAN	137961	1	9	9	10	3.84e-05	0.0935
	Heterogeneous nuclear ribonucleoprotein F OS=Homo sapiens GN=HNRNPF PE=1 SV=3	sp|P52597|HNRPF_HUMAN	45671.9	1	9	15	60	0.00023	0.412
	Heterogeneous nuclear ribonucleoprotein D0 OS=Homo sapiens GN=HNRNPD PE=1 SV=1	sp|Q14103|HNRPD_HUMAN	38434.5	1	9	12	76	0.000292	0.242
	Heterogeneous nuclear ribonucleoprotein A3 OS=Homo sapiens GN=HNRNPA3 PE=1 SV=2	sp|P51991|ROA3_HUMAN	39595.1	1	9	10	19	7.29e-05	0.246
	Stress-70 protein, mitochondrial OS=Homo sapiens GN=HSPA9 PE=1 SV=2	sp|P38646|GRP75_HUMAN	73681.3	1	9	10	31	0.000119	0.191
	Guanine nucleotide-binding protein subunit beta-2-like 1 OS=Homo sapiens GN=GNB2L1 PE=1 SV=3	sp|P63244|GBLP_HUMAN	35077	1	9	11	42	0.000161	0.385
	60S acidic ribosomal protein P0 OS=Homo sapiens GN=RPLP0 PE=1 SV=1	sp|P05388|RLA0_HUMAN	34274.3	1	8	9	20	7.68e-05	0.413
	S1 RNA-binding domain-containing protein 1 OS=Homo sapiens GN=SRBD1 PE=1 SV=2	sp|Q8N5C6|SRBD1_HUMAN	111778	1	8	8	8	3.07e-05	0.115
	Lupus La protein OS=Homo sapiens GN=SSB PE=1 SV=2	sp|P05455|LA_HUMAN	46839	1	8	8	29	0.000111	0.284
	Isoform 4 of Sodium/potassium-transporting ATPase subunit alpha-1 OS=Homo sapiens GN=ATP1A1	sp|P05023-4|AT1A1_HUMAN	113004	1	8	8	10	3.84e-05	0.119
	N-acetyltransferase 10 OS=Homo sapiens GN=NAT10 PE=1 SV=2	sp|Q9H0A0|NAT10_HUMAN	115734	1	8	8	11	4.22e-05	0.129
	Keratin, type II cytoskeletal 4 OS=Homo sapiens GN=KRT4 PE=1 SV=4	sp|P19013|K2C4_HUMAN	57286.1	1	8	8	22	8.44e-05	0.204
	Putative elongation factor 1-alpha-like 3 OS=Homo sapiens GN=EEF1A1P5 PE=5 SV=1	sp|Q5VTE0|EF1A3_HUMAN	50185.4	1	8	11	27	0.000104	0.238
	Laminin subunit alpha-5 OS=Homo sapiens GN=LAMA5 PE=1 SV=8	sp|O15230|LAMA5_HUMAN	399725	1	8	8	8	3.07e-05	0.0346
	Heterogeneous nuclear ribonucleoprotein L OS=Homo sapiens GN=HNRNPL PE=1 SV=2	sp|P14866|HNRPL_HUMAN	64132.8	1	8	12	32	0.000123	0.222
	ELAV-like protein 1 OS=Homo sapiens GN=ELAVL1 PE=1 SV=1	tr|B4DVB8|B4DVB8_HUMAN	38997	1	8	10	33	0.000127	0.351
	Desmoglein-1 OS=Homo sapiens GN=DSG1 PE=1 SV=2	sp|Q02413|DSG1_HUMAN	113749	1	8	11	51	0.000196	0.119
	40S ribosomal protein S17 OS=Homo sapiens GN=RPS17 PE=1 SV=2	sp|P08708|RS17_HUMAN,sp|P0CW22|RS17L_HUMAN	15550.5	1	8	11	21	8.06e-05	0.526
	Isoform 2 of Annexin A2 OS=Homo sapiens GN=ANXA2	sp|P07355-2|ANXA2_HUMAN,sp|P07355|ANXA2_HUMAN	38606.1	1	7	8	19	7.29e-05	0.291
	Heat shock protein beta-1 OS=Homo sapiens GN=HSPB1 PE=1 SV=2	sp|P04792|HSPB1_HUMAN	22782.6	1	7	9	35	0.000134	0.439
	Heterogeneous nuclear ribonucleoprotein A1 OS=Homo sapiens GN=HNRNPA1 PE=1 SV=5	sp|P09651|ROA1_HUMAN	38747	1	7	8	38	0.000146	0.261
	Poly(U)-binding-splicing factor PUF60 OS=Homo sapiens GN=PUF60 PE=1 SV=1	sp|Q9UHX1|PUF60_HUMAN	59875.6	1	7	8	46	0.000177	0.208
	Isoform 2 of Small nuclear ribonucleoprotein Sm D2 OS=Homo sapiens GN=SNRPD2	sp|P62316-2|SMD2_HUMAN,sp|P62316|SMD2_HUMAN	13527.1	1	7	7	21	8.06e-05	0.546
	Splicing factor U2AF 35 kDa subunit OS=Homo sapiens GN=U2AF1 PE=1 SV=3	sp|Q01081|U2AF1_HUMAN	27872.2	1	7	13	29	0.000111	0.367
	Isoform 3 of 60 kDa SS-A/Ro ribonucleoprotein OS=Homo sapiens GN=TROVE2	sp|P10155-3|RO60_HUMAN,sp|P10155-4|RO60_HUMAN,sp|P10155-5|RO60_HUMAN,sp|P10155|RO60_HUMAN	60672.1	1	7	8	18	6.91e-05	0.21
	Isoform 2 of Coatomer subunit alpha OS=Homo sapiens GN=COPA	sp|P53621-2|COPA_HUMAN,sp|P53621|COPA_HUMAN	138349	1	7	7	8	3.07e-05	0.0843
	Heterogeneous nuclear ribonucleoprotein H2 OS=Homo sapiens GN=HNRNPH2 PE=1 SV=1	sp|P55795|HNRH2_HUMAN	49264.1	1	7	10	46	0.000177	0.405
	Alpha-enolase OS=Homo sapiens GN=ENO1 PE=1 SV=2	sp|P06733|ENOA_HUMAN	47170.2	1	7	7	20	7.68e-05	0.265
	Isoform 2 of Sarcoplasmic/endoplasmic reticulum calcium ATPase 2 OS=Homo sapiens GN=ATP2A2	sp|P16615-2|AT2A2_HUMAN,sp|P16615-3|AT2A2_HUMAN,sp|P16615|AT2A2_HUMAN	114759	1	7	7	7	2.69e-05	0.107
	Insulin-like growth factor 2 mRNA-binding protein 3 OS=Homo sapiens GN=IGF2BP3 PE=1 SV=2	sp|O00425|IF2B3_HUMAN	63706	1	7	8	15	5.76e-05	0.199
	Far upstream element-binding protein 2 OS=Homo sapiens GN=KHSRP PE=1 SV=4	sp|Q92945|FUBP2_HUMAN	73115.6	1	7	7	24	9.21e-05	0.165
	ADP/ATP translocase 3 OS=Homo sapiens GN=SLC25A6 PE=1 SV=4	sp|P12236|ADT3_HUMAN	32867.1	1	7	7	17	6.53e-05	0.332
	Heterogeneous nuclear ribonucleoprotein U-like protein 2 OS=Homo sapiens GN=HNRNPUL2 PE=1 SV=1	sp|Q1KMD3|HNRL2_HUMAN	85105.2	1	7	7	16	6.14e-05	0.133
	Heterogeneous nuclear ribonucleoprotein D-like OS=Homo sapiens GN=HNRNPDL PE=1 SV=3	sp|O14979|HNRDL_HUMAN	46438.6	1	7	8	17	6.53e-05	0.21
	Helicase with zinc finger domain 2 OS=Homo sapiens GN=HELZ2 PE=1 SV=6	sp|Q9BYK8|HELZ2_HUMAN	294646	1	7	7	7	2.69e-05	0.0385
	40S ribosomal protein S3a OS=Homo sapiens GN=RPS3A PE=1 SV=2	sp|P61247|RS3A_HUMAN	29945.3	1	7	9	24	9.21e-05	0.277
	G-rich sequence factor 1 OS=Homo sapiens GN=GRSF1 PE=1 SV=3	sp|Q12849|GRSF1_HUMAN	53127	1	7	10	29	0.000111	0.177
	Isoform 4 of DNA topoisomerase 2-alpha OS=Homo sapiens GN=TOP2A	sp|P11388-4|TOP2A_HUMAN	182687	1	6	6	9	3.45e-05	0.0515
	ATP-dependent 6-phosphofructokinase, platelet type OS=Homo sapiens GN=PFKP PE=1 SV=2	sp|Q01813|PFKAP_HUMAN	85597.4	1	6	7	9	3.45e-05	0.11
	Isoform SM-B1 of Small nuclear ribonucleoprotein-associated proteins B and B' OS=Homo sapiens GN=SNRPB	sp|P14678-3|RSMB_HUMAN	30032.7	1	6	6	35	0.000134	0.149
	Serine/arginine-rich-splicing factor 1 OS=Homo sapiens GN=SRSF1 PE=1 SV=1	tr|J3KTL2|J3KTL2_HUMAN	28329.7	1	6	6	14	5.37e-05	0.261
	Isoform 3 of L-lactate dehydrogenase A chain OS=Homo sapiens GN=LDHA	sp|P00338-3|LDHA_HUMAN	39838	1	6	6	25	9.6e-05	0.227
	Heterogeneous nuclear ribonucleoproteins C1/C2 OS=Homo sapiens GN=HNRNPC PE=1 SV=1	tr|B4DY08|B4DY08_HUMAN	31971.9	1	6	9	51	0.000196	0.264
	Heat shock 70 kDa protein 1A/1B OS=Homo sapiens GN=HSPA1A PE=1 SV=5	sp|P08107|HSP71_HUMAN	70054	1	6	7	13	4.99e-05	0.139
	Myosin-2 OS=Homo sapiens GN=MYH2 PE=1 SV=1	sp|Q9UKX2|MYH2_HUMAN	223050	1	6	6	17	6.53e-05	0.0412
	U1 small nuclear ribonucleoprotein A OS=Homo sapiens GN=SNRPA PE=1 SV=3	sp|P09012|SNRPA_HUMAN	31280.5	1	6	11	32	0.000123	0.191
	U1 small nuclear ribonucleoprotein 70 kDa OS=Homo sapiens GN=SNRNP70 PE=1 SV=2	sp|P08621|RU17_HUMAN	51558.4	1	6	7	32	0.000123	0.14
	Keratin, type II cytoskeletal 78 OS=Homo sapiens GN=KRT78 PE=2 SV=2	sp|Q8N1N4|K2C78_HUMAN	56866.4	1	6	6	21	8.06e-05	0.165
	Glyceraldehyde-3-phosphate dehydrogenase OS=Homo sapiens GN=GAPDH PE=1 SV=3	sp|P04406|G3P_HUMAN	36053.4	1	6	9	48	0.000184	0.293
	ATP-dependent RNA helicase DDX3X OS=Homo sapiens GN=DDX3X PE=1 SV=3	sp|O00571|DDX3X_HUMAN	73245.8	1	6	6	13	4.99e-05	0.122
	Y-box-binding protein 3 OS=Homo sapiens GN=YBX3 PE=1 SV=4	sp|P16989|YBOX3_HUMAN	40089.4	1	6	6	33	0.000127	0.202
	40S ribosomal protein S2 OS=Homo sapiens GN=RPS2 PE=1 SV=2	sp|P15880|RS2_HUMAN	31325.2	1	6	6	13	4.99e-05	0.225
	39S ribosomal protein L37, mitochondrial OS=Homo sapiens GN=MRPL37 PE=1 SV=2	sp|Q9BZE1|RM37_HUMAN	48118.5	1	5	5	8	3.07e-05	0.222
	Isoform 2 of Transketolase OS=Homo sapiens GN=TKT	sp|P29401-2|TKT_HUMAN,sp|P29401|TKT_HUMAN	67879.4	1	5	5	7	2.69e-05	0.154
	Heterogeneous nuclear ribonucleoprotein K OS=Homo sapiens GN=HNRNPK PE=1 SV=1	tr|Q5T6W5|Q5T6W5_HUMAN	47559.6	1	5	6	13	4.99e-05	0.201
	Isoform Short of Heterogeneous nuclear ribonucleoprotein U OS=Homo sapiens GN=HNRNPU	sp|Q00839-2|HNRPU_HUMAN	88980.3	1	5	5	13	4.99e-05	0.0968
	40S ribosomal protein S9 OS=Homo sapiens GN=RPS9 PE=1 SV=3	sp|P46781|RS9_HUMAN	22592.5	1	5	5	11	4.22e-05	0.206
	Pyruvate kinase PKM OS=Homo sapiens GN=PKM PE=1 SV=4	sp|P14618|KPYM_HUMAN	57937.5	1	5	5	5	1.92e-05	0.141
	Isoform 3 of Polyadenylate-binding protein 4 OS=Homo sapiens GN=PABPC4	sp|Q13310-3|PABP4_HUMAN	72391.5	1	5	6	12	4.61e-05	0.176
	Small nuclear ribonucleoprotein Sm D1 OS=Homo sapiens GN=SNRPD1 PE=1 SV=1	sp|P62314|SMD1_HUMAN	13281.9	1	5	9	26	9.98e-05	0.546
	Isoform 2 of Arginase-1 OS=Homo sapiens GN=ARG1	sp|P05089-2|ARGI1_HUMAN,sp|P05089|ARGI1_HUMAN	35665.2	1	5	6	10	3.84e-05	0.218
	Heat shock protein HSP 90-alpha OS=Homo sapiens GN=HSP90AA1 PE=1 SV=5	sp|P07900|HS90A_HUMAN	84663.2	1	5	5	19	7.29e-05	0.228
	RNA-binding protein Musashi homolog 2 OS=Homo sapiens GN=MSI2 PE=1 SV=1	tr|B4DHE8|B4DHE8_HUMAN	34812.6	1	5	7	37	0.000142	0.272
	Isoform 3 of 28S ribosomal protein S29, mitochondrial OS=Homo sapiens GN=DAP3	sp|P51398-3|RT29_HUMAN	41674.6	1	5	5	10	3.84e-05	0.181
	Isoform B of Phosphate carrier protein, mitochondrial OS=Homo sapiens GN=SLC25A3	sp|Q00325-2|MPCP_HUMAN,tr|F8VVM2|F8VVM2_HUMAN	39959.5	1	5	7	11	4.22e-05	0.23
	Isoform F of Constitutive coactivator of PPAR-gamma-like protein 1 OS=Homo sapiens GN=FAM120A	sp|Q9NZB2-6|F120A_HUMAN	125273	1	5	5	23	8.83e-05	0.062
	60 kDa heat shock protein, mitochondrial OS=Homo sapiens GN=HSPD1 PE=1 SV=2	sp|P10809|CH60_HUMAN	61055.7	1	5	6	13	4.99e-05	0.148
	Prolyl 4-hydroxylase subunit alpha-1 OS=Homo sapiens GN=P4HA1 PE=1 SV=2	sp|P13674|P4HA1_HUMAN	61051.6	1	5	5	13	4.99e-05	0.129
	Isoform 2 of E3 ubiquitin-protein ligase UBR4 OS=Homo sapiens GN=UBR4	sp|Q5T4S7-2|UBR4_HUMAN,sp|Q5T4S7-3|UBR4_HUMAN,sp|Q5T4S7-4|UBR4_HUMAN,sp|Q5T4S7|UBR4_HUMAN	573842	1	5	5	5	1.92e-05	0.0127
	Insulin-like growth factor 2 mRNA-binding protein 1 OS=Homo sapiens GN=IGF2BP1 PE=1 SV=2	sp|Q9NZI8|IF2B1_HUMAN	63480.5	1	5	5	12	4.61e-05	0.158
	Putative pre-mRNA-splicing factor ATP-dependent RNA helicase DHX15 OS=Homo sapiens GN=DHX15 PE=1 SV=2	sp|O43143|DHX15_HUMAN	90935.2	1	5	6	13	4.99e-05	0.0792
	Tubulin beta-4B chain OS=Homo sapiens GN=TUBB4B PE=1 SV=1	sp|P68371|TBB4B_HUMAN	49830.7	1	5	10	45	0.000173	0.728
	Isoform 2 of ATPase family AAA domain-containing protein 3A OS=Homo sapiens GN=ATAD3A	sp|Q9NVI7-2|ATD3A_HUMAN	66219.4	1	5	5	12	4.61e-05	0.111
	Transcriptional activator protein Pur-beta OS=Homo sapiens GN=PURB PE=1 SV=3	sp|Q96QR8|PURB_HUMAN	33241.9	1	5	7	29	0.000111	0.304
	Target of EGR1 protein 1 OS=Homo sapiens GN=TOE1 PE=1 SV=1	sp|Q96GM8|TOE1_HUMAN	56548.3	1	4	4	9	3.45e-05	0.102
	Cleavage and polyadenylation-specificity factor subunit 7 (Fragment) OS=Homo sapiens GN=CPSF7 PE=1 SV=1	tr|F5H669|F5H669_HUMAN	41266.1	1	4	4	6	2.3e-05	0.123
	78 kDa glucose-regulated protein OS=Homo sapiens GN=HSPA5 PE=1 SV=2	sp|P11021|GRP78_HUMAN	72334.7	1	4	4	8	3.07e-05	0.118
	Isoform Heart of ATP synthase subunit gamma, mitochondrial OS=Homo sapiens GN=ATP5C1	sp|P36542-2|ATPG_HUMAN,sp|P36542|ATPG_HUMAN	32998	1	4	4	11	4.22e-05	0.162
	Isoform 2 of 60S ribosomal protein L11 OS=Homo sapiens GN=RPL11	sp|P62913-2|RL11_HUMAN	20125.1	1	4	5	31	0.000119	0.209
	Transferrin receptor protein 1 OS=Homo sapiens GN=TFRC PE=1 SV=2	sp|P02786|TFR1_HUMAN	84873.6	1	4	4	4	1.54e-05	0.0618
	40S ribosomal protein S11 OS=Homo sapiens GN=RPS11 PE=1 SV=3	sp|P62280|RS11_HUMAN	18431.3	1	4	4	5	1.92e-05	0.297
	39S ribosomal protein L1, mitochondrial OS=Homo sapiens GN=MRPL1 PE=1 SV=2	sp|Q9BYD6|RM01_HUMAN	36910	1	4	5	8	3.07e-05	0.194
	Heterogeneous nuclear ribonucleoprotein A0 OS=Homo sapiens GN=HNRNPA0 PE=1 SV=1	sp|Q13151|ROA0_HUMAN	30840.5	1	4	5	26	9.98e-05	0.19
	Putative keratin-87 protein OS=Homo sapiens GN=KRT87P PE=5 SV=4	sp|A6NCN2|KR87P_HUMAN	29117	1	4	7	33	0.000127	0.42
	Histone H4 OS=Homo sapiens GN=HIST1H4A PE=1 SV=2	sp|P62805|H4_HUMAN	11367.7	1	4	4	11	4.22e-05	0.408
	GTP-binding nuclear protein Ran (Fragment) OS=Homo sapiens GN=RAN PE=1 SV=1	tr|J3KQE5|J3KQE5_HUMAN	26816.4	1	4	4	7	2.69e-05	0.244
	Keratin, type I cuticular Ha6 OS=Homo sapiens GN=KRT36 PE=1 SV=1	sp|O76013|KRT36_HUMAN	52247	1	4	5	10	3.84e-05	0.165
	Transcriptional activator protein Pur-alpha OS=Homo sapiens GN=PURA PE=1 SV=2	sp|Q00577|PURA_HUMAN	34911.1	1	4	5	20	7.68e-05	0.27
	Isoform 4 of Pumilio homolog 2 OS=Homo sapiens GN=PUM2	sp|Q8TB72-4|PUM2_HUMAN	107648	1	4	5	21	8.06e-05	0.0556
	CUG triplet repeat, RNA binding protein 1, isoform CRA_c OS=Homo sapiens GN=CELF1 PE=1 SV=1	tr|G5EA30|G5EA30_HUMAN	55143.8	1	4	4	15	5.76e-05	0.0953
	Glutamate-rich WD repeat-containing protein 1 OS=Homo sapiens GN=GRWD1 PE=1 SV=1	sp|Q9BQ67|GRWD1_HUMAN	49418.4	1	4	5	17	6.53e-05	0.173
	L-lactate dehydrogenase B chain OS=Homo sapiens GN=LDHB PE=1 SV=2	sp|P07195|LDHB_HUMAN	36638.6	1	4	4	13	4.99e-05	0.165
	60S ribosomal protein L18a OS=Homo sapiens GN=RPL18A PE=1 SV=2	sp|Q02543|RL18A_HUMAN,tr|M0R1A7|M0R1A7_HUMAN,tr|M0R3D6|M0R3D6_HUMAN	20762.6	1	4	4	11	4.22e-05	0.216
	Keratin, type II cuticular Hb2 OS=Homo sapiens GN=KRT82 PE=1 SV=3	sp|Q9NSB4|KRT82_HUMAN	56653.4	1	4	5	52	0.0002	0.0975
	Keratin, type II cytoskeletal 1b OS=Homo sapiens GN=KRT77 PE=2 SV=3	sp|Q7Z794|K2C1B_HUMAN	61901.9	1	4	4	73	0.00028	0.135
	Protein AAR2 homolog OS=Homo sapiens GN=AAR2 PE=1 SV=2	sp|Q9Y312|AAR2_HUMAN,tr|A2A2Q9|A2A2Q9_HUMAN	43473	1	4	4	9	3.45e-05	0.169
	Tubulin beta-3 chain OS=Homo sapiens GN=TUBB3 PE=1 SV=2	sp|Q13509|TBB3_HUMAN	50432.7	1	4	4	10	3.84e-05	0.507
	60S ribosomal protein L24 OS=Homo sapiens GN=RPL24 PE=1 SV=1	sp|P83731|RL24_HUMAN	17779.5	1	4	5	16	6.14e-05	0.236
	39S ribosomal protein L44, mitochondrial OS=Homo sapiens GN=MRPL44 PE=1 SV=1	sp|Q9H9J2|RM44_HUMAN	37536.1	1	4	4	12	4.61e-05	0.181
	Keratin, type I cytoskeletal 13 OS=Homo sapiens GN=KRT13 PE=1 SV=4	sp|P13646|K1C13_HUMAN	49589.3	1	4	5	16	6.14e-05	0.231
	Heterogeneous nuclear ribonucleoproteins A2/B1 OS=Homo sapiens GN=HNRNPA2B1 PE=1 SV=2	sp|P22626|ROA2_HUMAN	37430.3	1	4	4	16	6.14e-05	0.224
	Keratin, type I cuticular Ha3-II OS=Homo sapiens GN=KRT33B PE=2 SV=3	sp|Q14525|KT33B_HUMAN	46213.5	1	4	5	15	5.76e-05	0.46
	Lysozyme C OS=Homo sapiens GN=LYZ PE=1 SV=1	sp|P61626|LYSC_HUMAN	16536.9	1	4	4	27	0.000104	0.405
	Small nuclear ribonucleoprotein Sm D3 OS=Homo sapiens GN=SNRPD3 PE=1 SV=1	sp|P62318|SMD3_HUMAN,tr|B4DJP7|B4DJP7_HUMAN	13916.6	1	4	9	21	8.06e-05	0.476
	Elongation factor Tu, mitochondrial OS=Homo sapiens GN=TUFM PE=1 SV=2	sp|P49411|EFTU_HUMAN	49542.4	1	4	4	22	8.44e-05	0.133
	Keratin, type I cuticular Ha5 OS=Homo sapiens GN=KRT35 PE=2 SV=5	sp|Q92764|KRT35_HUMAN,tr|C4AM86|C4AM86_HUMAN	50361	1	4	5	15	5.76e-05	0.248
	Coatomer subunit beta' OS=Homo sapiens GN=COPB2 PE=1 SV=2	sp|P35606|COPB2_HUMAN,tr|B4DZI8|B4DZI8_HUMAN	102489	1	4	4	5	1.92e-05	0.0695
	Isoform 1 of Plakophilin-1 OS=Homo sapiens GN=PKP1	sp|Q13835-2|PKP1_HUMAN	80498.8	1	4	4	12	4.61e-05	0.0964
	Nuclease-sensitive element-binding protein 1 OS=Homo sapiens GN=YBX1 PE=1 SV=3	sp|P67809|YBOX1_HUMAN	35923.8	1	4	9	29	0.000111	0.367
	Isoform 3 of 60S ribosomal protein L17 OS=Homo sapiens GN=RPL17	sp|P18621-3|RL17_HUMAN	26373.1	1	4	4	9	3.45e-05	0.162
	Isoform 2 of Heterogeneous nuclear ribonucleoprotein U-like protein 1 OS=Homo sapiens GN=HNRNPUL1	sp|Q9BUJ2-2|HNRL1_HUMAN,sp|Q9BUJ2|HNRL1_HUMAN	95739.7	1	4	4	15	5.76e-05	0.0784
	Keratin, type II cytoskeletal 79 OS=Homo sapiens GN=KRT79 PE=1 SV=2	sp|Q5XKE5|K2C79_HUMAN	57836	1	4	4	5	1.92e-05	0.183
	40S ribosomal protein S18 OS=Homo sapiens GN=RPS18 PE=1 SV=3	sp|P62269|RS18_HUMAN	17719.3	1	3	3	7	2.69e-05	0.118
	Isoform 2 of 60S ribosomal protein L18 OS=Homo sapiens GN=RPL18	sp|Q07020-2|RL18_HUMAN,sp|Q07020|RL18_HUMAN,tr|G3V203|G3V203_HUMAN,tr|J3QQ67|J3QQ67_HUMAN	21635.2	1	3	3	10	3.84e-05	0.233
	39S ribosomal protein L15, mitochondrial OS=Homo sapiens GN=MRPL15 PE=1 SV=1	sp|Q9P015|RM15_HUMAN	33421.6	1	3	3	5	1.92e-05	0.135
	Ribosomal biogenesis protein LAS1L OS=Homo sapiens GN=LAS1L PE=1 SV=2	sp|Q9Y4W2|LAS1L_HUMAN	83065.5	1	3	3	3	1.15e-05	0.0531
	39S ribosomal protein L39, mitochondrial (Fragment) OS=Homo sapiens GN=MRPL39 PE=1 SV=1	tr|C9JG87|C9JG87_HUMAN	34033.2	1	3	3	6	2.3e-05	0.155
	Cleavage and polyadenylation specificity factor subunit 5 OS=Homo sapiens GN=NUDT21 PE=1 SV=1	sp|O43809|CPSF5_HUMAN	26228.1	1	3	3	9	3.45e-05	0.15
	Phenylalanine--tRNA ligase alpha subunit OS=Homo sapiens GN=FARSA PE=1 SV=3	sp|Q9Y285|SYFA_HUMAN,tr|K7ER00|K7ER00_HUMAN	57564.5	1	3	3	11	4.22e-05	0.0787
	Small nuclear ribonucleoprotein E OS=Homo sapiens GN=SNRPE PE=1 SV=1	sp|P62304|RUXE_HUMAN	10803.9	1	3	5	16	6.14e-05	0.424
	Cytochrome b-c1 complex subunit 2, mitochondrial OS=Homo sapiens GN=UQCRC2 PE=1 SV=3	sp|P22695|QCR2_HUMAN	48443.4	1	3	3	4	1.54e-05	0.0949
	60S ribosomal protein L3 OS=Homo sapiens GN=RPL3 PE=1 SV=2	sp|P39023|RL3_HUMAN	46109.5	1	3	3	3	1.15e-05	0.141
	Probable ATP-dependent RNA helicase DDX5 OS=Homo sapiens GN=DDX5 PE=1 SV=1	tr|J3KTA4|J3KTA4_HUMAN	69088.6	1	3	3	8	3.07e-05	0.0619
	Fatty acid synthase OS=Homo sapiens GN=FASN PE=1 SV=3	sp|P49327|FAS_HUMAN	273427	1	3	3	4	1.54e-05	0.0167
	Galectin-7 OS=Homo sapiens GN=LGALS7 PE=1 SV=2	sp|P47929|LEG7_HUMAN	15074.7	1	3	3	26	9.98e-05	0.301
	39S ribosomal protein L13, mitochondrial OS=Homo sapiens GN=MRPL13 PE=1 SV=1	sp|Q9BYD1|RM13_HUMAN	20692.7	1	3	3	4	1.54e-05	0.197
	Keratin, type II cytoskeletal 7 OS=Homo sapiens GN=KRT7 PE=1 SV=5	sp|P08729|K2C7_HUMAN	51387.3	1	3	3	17	6.53e-05	0.194
	40S ribosomal protein S8 OS=Homo sapiens GN=RPS8 PE=1 SV=2	sp|P62241|RS8_HUMAN	24206.4	1	3	3	9	3.45e-05	0.192
	Procollagen-lysine,2-oxoglutarate 5-dioxygenase 3 OS=Homo sapiens GN=PLOD3 PE=1 SV=1	sp|O60568|PLOD3_HUMAN	84786.8	1	3	4	20	7.68e-05	0.0528
	Histone H1.3 OS=Homo sapiens GN=HIST1H1D PE=1 SV=2	sp|P16402|H13_HUMAN	22351.3	1	3	3	7	2.69e-05	0.149
	40S ribosomal protein S16 OS=Homo sapiens GN=RPS16 PE=1 SV=2	sp|P62249|RS16_HUMAN	16445.9	1	3	4	17	6.53e-05	0.219
	Abnormal spindle-like microcephaly-associated protein OS=Homo sapiens GN=ASPM PE=1 SV=2	sp|Q8IZT6|ASPM_HUMAN	409807	1	3	3	3	1.15e-05	0.00978
	Dolichyl-diphosphooligosaccharide--protein glycosyltransferase subunit 2 OS=Homo sapiens GN=RPN2 PE=1 SV=3	sp|P04844|RPN2_HUMAN	69284.8	1	3	3	3	1.15e-05	0.0697
	Isoform 2 of Mitochondrial import inner membrane translocase subunit TIM50 OS=Homo sapiens GN=TIMM50	sp|Q3ZCQ8-2|TIM50_HUMAN	50466.1	1	3	3	5	1.92e-05	0.0811
	Isoform 3 of Putative RNA-binding protein Luc7-like 2 OS=Homo sapiens GN=LUC7L2	sp|Q9Y383-3|LC7L2_HUMAN	46229.3	1	3	3	12	4.61e-05	0.103
	Keratin, type II cytoskeletal 6C OS=Homo sapiens GN=KRT6C PE=1 SV=3	sp|P48668|K2C6C_HUMAN	60026.7	1	3	4	10	3.84e-05	0.56
	Kaliocin-1 OS=Homo sapiens GN=LTF PE=1 SV=1	tr|E7ER44|E7ER44_HUMAN	77970	1	3	3	4	1.54e-05	0.072
	Serpin B3 OS=Homo sapiens GN=SERPINB3 PE=1 SV=2	sp|P29508|SPB3_HUMAN	44565.9	1	3	3	6	2.3e-05	0.0974
	ADP/ATP translocase 2 OS=Homo sapiens GN=SLC25A5 PE=1 SV=7	sp|P05141|ADT2_HUMAN	32853.5	1	3	3	8	3.07e-05	0.369
	40S ribosomal protein S13 OS=Homo sapiens GN=RPS13 PE=1 SV=2	sp|P62277|RS13_HUMAN	17223.3	1	3	4	6	2.3e-05	0.232
	Fatty acid-binding protein, epidermal OS=Homo sapiens GN=FABP5 PE=1 SV=3	sp|Q01469|FABP5_HUMAN	15164.4	1	3	4	11	4.22e-05	0.319
	28S ribosomal protein S9, mitochondrial OS=Homo sapiens GN=MRPS9 PE=1 SV=2	sp|P82933|RT09_HUMAN	45836	1	3	3	8	3.07e-05	0.114
	Pachytene checkpoint protein 2 homolog OS=Homo sapiens GN=TRIP13 PE=1 SV=2	sp|Q15645|PCH2_HUMAN	48552.1	1	3	3	5	1.92e-05	0.0833
	Transformer-2 protein homolog beta OS=Homo sapiens GN=TRA2B PE=1 SV=1	sp|P62995|TRA2B_HUMAN	33666.7	1	3	3	10	3.84e-05	0.177
	High mobility group protein B1 OS=Homo sapiens GN=HMGB1 PE=1 SV=3	sp|P09429|HMGB1_HUMAN,tr|Q5T7C4|Q5T7C4_HUMAN,tr|Q5T7C6|Q5T7C6_HUMAN	24894.7	1	3	4	10	3.84e-05	0.144
	Apoptotic chromatin condensation inducer in the nucleus OS=Homo sapiens GN=ACIN1 PE=1 SV=2	sp|Q9UKV3|ACINU_HUMAN,tr|E7EQT4|E7EQT4_HUMAN	151862	1	3	3	3	1.15e-05	0.0313
	39S ribosomal protein L4, mitochondrial OS=Homo sapiens GN=MRPL4 PE=1 SV=1	sp|Q9BYD3|RM04_HUMAN,tr|K7ES61|K7ES61_HUMAN	34919.6	1	3	3	8	3.07e-05	0.167
	Tubulin alpha-4A chain OS=Homo sapiens GN=TUBA4A PE=1 SV=1	sp|P68366|TBA4A_HUMAN	49924.6	1	3	3	21	8.06e-05	0.522
	Argininosuccinate synthase OS=Homo sapiens GN=ASS1 PE=1 SV=2	sp|P00966|ASSY_HUMAN	46531.3	1	3	3	4	1.54e-05	0.126
	60S ribosomal protein L38 OS=Homo sapiens GN=RPL38 PE=1 SV=2	sp|P63173|RL38_HUMAN	8218.5	1	3	4	5	1.92e-05	0.357
	Keratin, type I cuticular Ha4 OS=Homo sapiens GN=KRT34 PE=2 SV=2	sp|O76011|KRT34_HUMAN	49423.6	1	3	4	11	4.22e-05	0.335
	D-3-phosphoglycerate dehydrogenase OS=Homo sapiens GN=PHGDH PE=1 SV=4	sp|O43175|SERA_HUMAN	56650.6	1	3	3	7	2.69e-05	0.0807
	Isoform 2 of 28S ribosomal protein S27, mitochondrial OS=Homo sapiens GN=MRPS27	sp|Q92552-2|RT27_HUMAN	49151.3	1	3	3	6	2.3e-05	0.0888
	Transducin beta-like protein 3 OS=Homo sapiens GN=TBL3 PE=1 SV=2	sp|Q12788|TBL3_HUMAN	89034	1	3	3	3	1.15e-05	0.0594
	Isoform 3 of RNA-binding protein 39 OS=Homo sapiens GN=RBM39	sp|Q14498-3|RBM39_HUMAN,sp|Q14498|RBM39_HUMAN	59381.4	1	3	3	5	1.92e-05	0.0846
	RuvB-like 1 OS=Homo sapiens GN=RUVBL1 PE=1 SV=1	sp|Q9Y265|RUVB1_HUMAN	50229.4	1	3	3	6	2.3e-05	0.0965
	28S ribosomal protein S23, mitochondrial OS=Homo sapiens GN=MRPS23 PE=1 SV=2	sp|Q9Y3D9|RT23_HUMAN	21770.8	1	3	3	5	1.92e-05	0.158
	60S ribosomal protein L27a OS=Homo sapiens GN=RPL27A PE=1 SV=2	sp|P46776|RL27A_HUMAN,tr|E9PLL6|E9PLL6_HUMAN	16561.4	1	3	3	5	1.92e-05	0.243
	Isoform 1 of SRSF protein kinase 1 OS=Homo sapiens GN=SRPK1	sp|Q96SB4-3|SRPK1_HUMAN	92413.4	1	3	3	5	1.92e-05	0.0557
	Mitochondrial dicarboxylate carrier OS=Homo sapiens GN=SLC25A10 PE=1 SV=1	tr|B4DLN1|B4DLN1_HUMAN	48100	1	3	3	6	2.3e-05	0.106
	Protein arginine N-methyltransferase 1 OS=Homo sapiens GN=PRMT1 PE=1 SV=2	sp|Q99873|ANM1_HUMAN	41516.1	1	3	3	3	1.15e-05	0.116
	Protein S100-A8 OS=Homo sapiens GN=S100A8 PE=1 SV=1	sp|P05109|S10A8_HUMAN	10835	1	2	2	21	8.06e-05	0.237
	Histone H2A.J OS=Homo sapiens GN=H2AFJ PE=1 SV=1	sp|Q9BTM1|H2AJ_HUMAN	14020	1	2	2	7	2.69e-05	0.217
	60S ribosomal protein L22 OS=Homo sapiens GN=RPL22 PE=1 SV=2	sp|P35268|RL22_HUMAN	14787.3	1	2	2	8	3.07e-05	0.188
	Pumilio homolog 1 OS=Homo sapiens GN=PUM1 PE=1 SV=1	tr|Q5T1Z8|Q5T1Z8_HUMAN	130108	1	2	2	2	7.68e-06	0.0204
	ATP-dependent RNA helicase DDX54 OS=Homo sapiens GN=DDX54 PE=1 SV=2	sp|Q8TDD1|DDX54_HUMAN	98597.9	1	2	2	4	1.54e-05	0.0318
	Putative small nuclear ribonucleoprotein G-like protein 15 OS=Homo sapiens GN=SNRPGP15 PE=5 SV=2	sp|A8MWD9|RUXGL_HUMAN	8544.3	1	2	4	20	7.68e-05	0.171
	60S ribosomal protein L6 OS=Homo sapiens GN=RPL6 PE=1 SV=3	sp|Q02878|RL6_HUMAN	32729.3	1	2	2	9	3.45e-05	0.0972
	Protein S100-A9 OS=Homo sapiens GN=S100A9 PE=1 SV=1	sp|P06702|S10A9_HUMAN	13242.3	1	2	2	24	9.21e-05	0.263
	60S ribosomal protein L10 OS=Homo sapiens GN=RPL10 PE=1 SV=4	sp|P27635|RL10_HUMAN,tr|X1WI28|X1WI28_HUMAN	24604.6	1	2	2	2	7.68e-06	0.112
	40S ribosomal protein S7 OS=Homo sapiens GN=RPS7 PE=1 SV=1	sp|P62081|RS7_HUMAN	22127.5	1	2	2	8	3.07e-05	0.139
	40S ribosomal protein S15a OS=Homo sapiens GN=RPS15A PE=1 SV=1	tr|I3L3P7|I3L3P7_HUMAN	11477.9	1	2	2	3	1.15e-05	0.23
	DnaJ homolog subfamily A member 2 OS=Homo sapiens GN=DNAJA2 PE=1 SV=1	sp|O60884|DNJA2_HUMAN	45745.7	1	2	3	3	1.15e-05	0.0947
	Polyubiquitin-C (Fragment) OS=Homo sapiens GN=UBC PE=4 SV=1	tr|F5GXK7|F5GXK7_HUMAN,tr|F5H041|F5H041_HUMAN	19006.8	1	2	2	11	4.22e-05	0.148
	RNA binding motif protein, X-linked-like-1 OS=Homo sapiens GN=RBMXL1 PE=1 SV=1	sp|Q96E39|RMXL1_HUMAN	42143.4	1	2	2	9	3.45e-05	0.0692
	Serpin H1 OS=Homo sapiens GN=SERPINH1 PE=1 SV=2	sp|P50454|SERPH_HUMAN	46442	1	2	2	2	7.68e-06	0.0646
	Coatomer subunit beta OS=Homo sapiens GN=COPB1 PE=1 SV=3	sp|P53618|COPB_HUMAN	107146	1	2	2	2	7.68e-06	0.0304
	Phosphoglycerate kinase OS=Homo sapiens GN=PGK1 PE=1 SV=1	tr|B7Z7A9|B7Z7A9_HUMAN	41429.5	1	2	2	4	1.54e-05	0.0823
	U1 small nuclear ribonucleoprotein C OS=Homo sapiens GN=SNRPC PE=1 SV=1	sp|P09234|RU1C_HUMAN	17393.9	1	2	2	2	7.68e-06	0.189
	Actin, alpha skeletal muscle OS=Homo sapiens GN=ACTA1 PE=1 SV=1	sp|P68133|ACTS_HUMAN	42052.2	1	2	3	4	1.54e-05	0.302
	Ig kappa chain C region OS=Homo sapiens GN=IGKC PE=1 SV=1	sp|P01834|IGKC_HUMAN	11608.6	1	2	2	4	1.54e-05	0.302
	Isoform 2 of 39S ribosomal protein L43, mitochondrial OS=Homo sapiens GN=MRPL43	sp|Q8N983-2|RM43_HUMAN,sp|Q8N983|RM43_HUMAN,tr|B1AL05|B1AL05_HUMAN	23430.5	1	2	2	4	1.54e-05	0.109
	Keratin, type II cytoskeletal 75 OS=Homo sapiens GN=KRT75 PE=1 SV=2	sp|O95678|K2C75_HUMAN	59561.3	1	2	3	7	2.69e-05	0.174
	Keratin, type II cuticular Hb1 OS=Homo sapiens GN=KRT81 PE=1 SV=3	sp|Q14533|KRT81_HUMAN	54927.8	1	2	2	7	2.69e-05	0.392
	Poly(rC)-binding protein 1 OS=Homo sapiens GN=PCBP1 PE=1 SV=2	sp|Q15365|PCBP1_HUMAN	37498.2	1	2	3	9	3.45e-05	0.0927
	Isoform 4 of 40S ribosomal protein S24 OS=Homo sapiens GN=RPS24	sp|P62847-4|RS24_HUMAN	32430.8	1	2	2	12	4.61e-05	0.083
	Tubulin alpha-1C chain OS=Homo sapiens GN=TUBA1C PE=1 SV=1	tr|F5H5D3|F5H5D3_HUMAN	57730.6	1	2	2	6	2.3e-05	0.484
	Bifunctional glutamate/proline--tRNA ligase OS=Homo sapiens GN=EPRS PE=1 SV=5	sp|P07814|SYEP_HUMAN	170593	1	2	2	11	4.22e-05	0.00992
	Structural maintenance of chromosomes protein OS=Homo sapiens GN=SMC4 PE=1 SV=1	tr|E9PD53|E9PD53_HUMAN	144461	1	2	2	2	7.68e-06	0.0198
	DAZ-associated protein 1 (Fragment) OS=Homo sapiens GN=DAZAP1 PE=1 SV=1	tr|K7EQ02|K7EQ02_HUMAN	24804.3	1	2	2	11	4.22e-05	0.138
	Caspase-14 OS=Homo sapiens GN=CASP14 PE=1 SV=2	sp|P31944|CASPE_HUMAN	27679.8	1	2	2	4	1.54e-05	0.103
	60S ribosomal protein L23a (Fragment) OS=Homo sapiens GN=RPL23A PE=1 SV=1	tr|H7BY10|H7BY10_HUMAN	17804.1	1	2	2	2	7.68e-06	0.177
	40S ribosomal protein S14 OS=Homo sapiens GN=RPS14 PE=1 SV=3	sp|P62263|RS14_HUMAN	16272.9	1	2	2	2	7.68e-06	0.152
	TAR DNA-binding protein 43 OS=Homo sapiens GN=TARDBP PE=1 SV=1	sp|Q13148|TADBP_HUMAN	44739.7	1	2	2	4	1.54e-05	0.101
	Histone H2B type F-S OS=Homo sapiens GN=H2BFS PE=1 SV=2	sp|P57053|H2BFS_HUMAN	13944.6	1	2	3	8	3.07e-05	0.119
	Eukaryotic initiation factor 4A-I OS=Homo sapiens GN=EIF4A1 PE=1 SV=1	sp|P60842|IF4A1_HUMAN	46155.3	1	2	2	2	7.68e-06	0.0714
	E3 ubiquitin-protein ligase TRIM56 OS=Homo sapiens GN=TRIM56 PE=1 SV=3	sp|Q9BRZ2|TRI56_HUMAN	81487.2	1	2	2	2	7.68e-06	0.0318
	Isoform 2 of Dermcidin OS=Homo sapiens GN=DCD	sp|P81605-2|DCD_HUMAN	12414.5	1	2	3	5	1.92e-05	0.132
	Dual specificity protein phosphatase 14 OS=Homo sapiens GN=DUSP14 PE=1 SV=1	sp|O95147|DUS14_HUMAN	22255.2	1	2	3	3	1.15e-05	0.182
	28S ribosomal protein S31, mitochondrial OS=Homo sapiens GN=MRPS31 PE=1 SV=3	sp|Q92665|RT31_HUMAN	45320.1	1	2	2	3	1.15e-05	0.0734
	Serine-threonine kinase receptor-associated protein OS=Homo sapiens GN=STRAP PE=1 SV=1	sp|Q9Y3F4|STRAP_HUMAN,tr|B4DNJ6|B4DNJ6_HUMAN	38439.4	1	2	2	8	3.07e-05	0.103
	Protein S100-A16 OS=Homo sapiens GN=S100A16 PE=1 SV=1	sp|Q96FQ6|S10AG_HUMAN	11801.9	1	2	2	3	1.15e-05	0.291
	Isoform 1 of RNA-binding protein Raly OS=Homo sapiens GN=RALY	sp|Q9UKM9-2|RALY_HUMAN,sp|Q9UKM9|RALY_HUMAN	32463.9	1	2	2	3	1.15e-05	0.0793
	Dolichyl-diphosphooligosaccharide--protein glycosyltransferase 48 kDa subunit OS=Homo sapiens GN=DDOST PE=1 SV=4	sp|P39656|OST48_HUMAN	50802.5	1	2	2	3	1.15e-05	0.0439
	Isoform 1 of Protein POF1B OS=Homo sapiens GN=POF1B	sp|Q8WVV4-1|POF1B_HUMAN,sp|Q8WVV4|POF1B_HUMAN	68065.5	1	2	2	4	1.54e-05	0.0454
	Desmocollin-1 OS=Homo sapiens GN=DSC1 PE=1 SV=2	sp|Q08554|DSC1_HUMAN	99988.1	1	2	2	2	7.68e-06	0.0313
	DnaJ homolog subfamily A member 1 OS=Homo sapiens GN=DNAJA1 PE=1 SV=2	sp|P31689|DNJA1_HUMAN	44868.6	1	2	2	4	1.54e-05	0.0957
	Laminin subunit gamma-1 OS=Homo sapiens GN=LAMC1 PE=1 SV=3	sp|P11047|LAMC1_HUMAN	177601	1	2	2	3	1.15e-05	0.0174
	Importin subunit alpha OS=Homo sapiens GN=KPNA6 PE=1 SV=1	tr|F5GYL8|F5GYL8_HUMAN,tr|F5H4G7|F5H4G7_HUMAN	60595.6	1	2	2	4	1.54e-05	0.0518
	14-3-3 protein zeta/delta (Fragment) OS=Homo sapiens GN=YWHAZ PE=1 SV=1	tr|E7EX29|E7EX29_HUMAN	28037.3	1	2	3	17	6.53e-05	0.0894
	Annexin A5 OS=Homo sapiens GN=ANXA5 PE=1 SV=2	sp|P08758|ANXA5_HUMAN	35938.6	1	2	2	3	1.15e-05	0.0969
	DNA topoisomerase 2-beta OS=Homo sapiens GN=TOP2B PE=1 SV=3	sp|Q02880|TOP2B_HUMAN	183273	1	2	2	3	1.15e-05	0.0363
	Serine/arginine-rich splicing factor 2 OS=Homo sapiens GN=SRSF2 PE=1 SV=4	sp|Q01130|SRSF2_HUMAN,tr|B4DN89|B4DN89_HUMAN,tr|J3KP15|J3KP15_HUMAN,tr|J3QL05|J3QL05_HUMAN	25477.1	1	2	2	12	4.61e-05	0.113
	RuvB-like 2 OS=Homo sapiens GN=RUVBL2 PE=1 SV=3	sp|Q9Y230|RUVB2_HUMAN	51158.1	1	2	2	3	1.15e-05	0.0583
	ATP-dependent 6-phosphofructokinase, liver type OS=Homo sapiens GN=PFKL PE=1 SV=6	sp|P17858|PFKAL_HUMAN	85019.2	1	2	2	2	7.68e-06	0.101
	Emerin OS=Homo sapiens GN=EMD PE=1 SV=1	sp|P50402|EMD_HUMAN	28994.9	1	2	2	6	2.3e-05	0.142
	Syntenin-1 OS=Homo sapiens GN=SDCBP PE=1 SV=1	sp|O00560|SDCB1_HUMAN	32445.3	1	2	2	3	1.15e-05	0.138
	Reticulocalbin-1 OS=Homo sapiens GN=RCN1 PE=1 SV=1	tr|B7Z1M1|B7Z1M1_HUMAN	33027.1	1	2	2	4	1.54e-05	0.1
	Epiplakin OS=Homo sapiens GN=EPPK1 PE=1 SV=2	sp|P58107|EPIPL_HUMAN	555615	1	2	2	4	1.54e-05	0.00747
	Glucagon OS=Homo sapiens GN=GCG PE=1 SV=3	sp|P01275|GLUC_HUMAN	20909.8	1	2	2	2	7.68e-06	0.0722
	Isoform 2 of Calcium-binding mitochondrial carrier protein Aralar2 OS=Homo sapiens GN=SLC25A13	sp|Q9UJS0-2|CMC2_HUMAN	74305.3	1	2	2	2	7.68e-06	0.0444
	Splicing factor 3B subunit 3 OS=Homo sapiens GN=SF3B3 PE=1 SV=4	sp|Q15393|SF3B3_HUMAN	135579	1	2	2	2	7.68e-06	0.0214
	Heterogeneous nuclear ribonucleoprotein H3 OS=Homo sapiens GN=HNRNPH3 PE=1 SV=2	sp|P31942|HNRH3_HUMAN	36927.6	1	2	2	7	2.69e-05	0.0838
	Filaggrin-2 OS=Homo sapiens GN=FLG2 PE=1 SV=1	sp|Q5D862|FILA2_HUMAN	248052	1	2	2	21	8.06e-05	0.0117
	40S ribosomal protein SA OS=Homo sapiens GN=RPSA PE=1 SV=4	sp|P08865|RSSA_HUMAN,tr|C9J9K3|C9J9K3_HUMAN	32854.1	1	2	2	2	7.68e-06	0.142
	Tubulin beta-4A chain OS=Homo sapiens GN=TUBB4A PE=1 SV=2	sp|P04350|TBB4A_HUMAN	49585.5	1	2	3	14	5.37e-05	0.676
	60S ribosomal protein L21 OS=Homo sapiens GN=RPL21 PE=1 SV=2	sp|P46778|RL21_HUMAN	18565	1	2	3	7	2.69e-05	0.206
	Prolactin-inducible protein OS=Homo sapiens GN=PIP PE=1 SV=1	sp|P12273|PIP_HUMAN	16573.1	1	2	2	5	1.92e-05	0.151
	39S ribosomal protein L17, mitochondrial (Fragment) OS=Homo sapiens GN=MRPL17 PE=1 SV=1	tr|E9PKV2|E9PKV2_HUMAN	16371.8	0.999	2	2	2	7.68e-06	0.169
	Isoform 2 of Cellular nucleic acid-binding protein OS=Homo sapiens GN=CNBP	sp|P62633-2|CNBP_HUMAN,sp|P62633|CNBP_HUMAN	19462.1	1	2	2	10	3.84e-05	0.171
	Nucleosome assembly protein 1-like 1 (Fragment) OS=Homo sapiens GN=NAP1L1 PE=1 SV=1	tr|F8VXI6|F8VXI6_HUMAN	24998.4	1	2	2	3	1.15e-05	0.13
	Activating signal cointegrator 1 complex subunit 3 OS=Homo sapiens GN=ASCC3 PE=1 SV=3	sp|Q8N3C0|ASCC3_HUMAN	251467	1	2	2	2	7.68e-06	0.00999
	Isoform 2 of AP-2 complex subunit mu OS=Homo sapiens GN=AP2M1	sp|Q96CW1-2|AP2M1_HUMAN	49390.5	1	2	2	2	7.68e-06	0.06
	Nucleophosmin OS=Homo sapiens GN=NPM1 PE=1 SV=2	sp|P06748|NPM_HUMAN	32575.5	1	2	3	6	2.3e-05	0.119
	Phosphatidylinositol 4-phosphate 5-kinase type-1 alpha OS=Homo sapiens GN=PIP5K1A PE=1 SV=1	sp|Q99755|PI51A_HUMAN	62635.5	1	2	2	2	7.68e-06	0.0463
	Translocon-associated protein subunit delta OS=Homo sapiens GN=SSR4 PE=1 SV=1	sp|P51571|SSRD_HUMAN	18998.8	1	2	2	7	2.69e-05	0.185
	DNA mismatch repair protein Msh2 OS=Homo sapiens GN=MSH2 PE=1 SV=1	sp|P43246|MSH2_HUMAN	104746	1	2	2	5	1.92e-05	0.0407
	ATP-binding cassette sub-family D member 3 OS=Homo sapiens GN=ABCD3 PE=1 SV=1	sp|P28288|ABCD3_HUMAN,tr|E7EUE1|E7EUE1_HUMAN	75479.2	1	2	2	3	1.15e-05	0.0395
	Surfeit 4 OS=Homo sapiens GN=SURF4 PE=1 SV=1	tr|Q5T8U5|Q5T8U5_HUMAN	21128.8	1	2	2	2	7.68e-06	0.167
	Isoform 2 of Reticulocalbin-2 OS=Homo sapiens GN=RCN2	sp|Q14257-2|RCN2_HUMAN,sp|Q14257|RCN2_HUMAN	36877.6	1	2	2	3	1.15e-05	0.113
	Zinc finger CCCH-type antiviral protein 1 OS=Homo sapiens GN=ZC3HAV1 PE=1 SV=3	sp|Q7Z2W4|ZCCHV_HUMAN	101433	1	2	2	6	2.3e-05	0.0299
	Isoform 2 of Glutamine--fructose-6-phosphate aminotransferase [isomerizing] 1 OS=Homo sapiens GN=GFPT1	sp|Q06210-2|GFPT1_HUMAN,sp|Q06210|GFPT1_HUMAN	78807.7	1	2	2	2	7.68e-06	0.0485
	Protein-glutamine gamma-glutamyltransferase E OS=Homo sapiens GN=TGM3 PE=1 SV=4	sp|Q08188|TGM3_HUMAN	76633	1	2	2	4	1.54e-05	0.0491
	Cisplatin resistance-associated overexpressed protein, isoform CRA_b OS=Homo sapiens GN=LUC7L3 PE=1 SV=1	tr|J3KPP4|J3KPP4_HUMAN	58221.4	1	2	2	5	1.92e-05	0.0511
	60S ribosomal protein L7 OS=Homo sapiens GN=RPL7 PE=1 SV=1	sp|P18124|RL7_HUMAN	29227.7	1	2	2	12	4.61e-05	0.101
	Isoform 5 of Tropomyosin alpha-3 chain OS=Homo sapiens GN=TPM3	sp|P06753-5|TPM3_HUMAN	28871	1	2	3	4	1.54e-05	0.101
	Importin-7 OS=Homo sapiens GN=IPO7 PE=1 SV=1	sp|O95373|IPO7_HUMAN	119520	0.95	1	1	1	3.84e-06	0.00963
	Keratin-associated protein 3-2 OS=Homo sapiens GN=KRTAP3-2 PE=1 SV=1	sp|Q9BYR7|KRA32_HUMAN	10406.6	0.95	1	1	2	7.68e-06	0.122
	40S ribosomal protein S6 OS=Homo sapiens GN=RPS6 PE=1 SV=1	sp|P62753|RS6_HUMAN	28681.7	0.988	1	1	1	3.84e-06	0.0683
	DNA-directed RNA polymerase, mitochondrial OS=Homo sapiens GN=POLRMT PE=1 SV=2	sp|O00411|RPOM_HUMAN	138620	1	1	1	4	1.54e-05	0.00894
	Keratin, type II cytoskeletal 3 OS=Homo sapiens GN=KRT3 PE=3 SV=1	tr|J3QST3|J3QST3_HUMAN	64506	1	1	1	3	1.15e-05	0.137
	Myosin light chain 1/3, skeletal muscle isoform OS=Homo sapiens GN=MYL1 PE=1 SV=3	sp|P05976|MYL1_HUMAN	21145.6	0.994	1	1	2	7.68e-06	0.0567
	U2 small nuclear ribonucleoprotein A' OS=Homo sapiens GN=SNRPA1 PE=1 SV=2	sp|P09661|RU2A_HUMAN	28417.1	0.971	1	1	1	3.84e-06	0.0353
	Clathrin interactor 1 OS=Homo sapiens GN=CLINT1 PE=1 SV=1	sp|Q14677|EPN4_HUMAN	68260.5	0.998	1	1	3	1.15e-05	0.016
	Skin-specific protein 32 OS=Homo sapiens GN=XP32 PE=1 SV=1	sp|Q5T750|XP32_HUMAN	26235.7	0.995	1	1	1	3.84e-06	0.048
	H/ACA ribonucleoprotein complex subunit 4 OS=Homo sapiens GN=DKC1 PE=1 SV=3	sp|O60832|DKC1_HUMAN	57675.2	0.999	1	1	1	3.84e-06	0.0389
	Corneodesmosin OS=Homo sapiens GN=CDSN PE=1 SV=3	sp|Q15517|CDSN_HUMAN	51521.9	0.993	1	1	1	3.84e-06	0.034
	Synaptonemal complex protein 2 OS=Homo sapiens GN=SYCP2 PE=2 SV=2	sp|Q9BX26|SYCP2_HUMAN	175644	0.995	1	1	4	1.54e-05	0.00784
	Translocon-associated protein subunit alpha OS=Homo sapiens GN=SSR1 PE=1 SV=1	tr|C9IZQ1|C9IZQ1_HUMAN,tr|E9PAL7|E9PAL7_HUMAN	32895.8	1	1	1	2	7.68e-06	0.0503
	Proliferating cell nuclear antigen OS=Homo sapiens GN=PCNA PE=1 SV=1	sp|P12004|PCNA_HUMAN	28769.3	0.999	1	1	1	3.84e-06	0.0728
	S-adenosylmethionine synthase isoform type-2 OS=Homo sapiens GN=MAT2A PE=1 SV=1	sp|P31153|METK2_HUMAN	43660.9	0.978	1	1	2	7.68e-06	0.038
	Annexin A1 OS=Homo sapiens GN=ANXA1 PE=1 SV=2	sp|P04083|ANXA1_HUMAN	38715.9	1	1	1	7	2.69e-05	0.0462
	Protein-glutamine gamma-glutamyltransferase K OS=Homo sapiens GN=TGM1 PE=1 SV=4	sp|P22735|TGM1_HUMAN	89786	0.968	1	1	1	3.84e-06	0.0196
	Protein FAM186A OS=Homo sapiens GN=FAM186A PE=2 SV=3	sp|A6NE01|F186A_HUMAN,tr|F5GYN0|F5GYN0_HUMAN	262765	0.995	1	1	1	3.84e-06	0.00936
	Isoform 3 of Protein phosphatase Slingshot homolog 3 OS=Homo sapiens GN=SSH3	sp|Q8TE77-3|SSH3_HUMAN,sp|Q8TE77|SSH3_HUMAN	72994.5	0.988	1	1	1	3.84e-06	0.0156
	Anaphase-promoting complex subunit 1 (Fragment) OS=Homo sapiens GN=ANAPC1 PE=1 SV=1	tr|H0Y564|H0Y564_HUMAN	161567	0.999	1	1	1	3.84e-06	0.0124
	DNA topoisomerase 1 OS=Homo sapiens GN=TOP1 PE=1 SV=2	sp|P11387|TOP1_HUMAN	90729.7	1	1	1	3	1.15e-05	0.017
	Probable RNA-binding protein 19 OS=Homo sapiens GN=RBM19 PE=1 SV=3	sp|Q9Y4C8|RBM19_HUMAN	107334	1	1	1	2	7.68e-06	0.0167
	Zinc finger protein 687 OS=Homo sapiens GN=ZNF687 PE=1 SV=1	sp|Q8N1G0|ZN687_HUMAN	129528	0.994	1	1	1	3.84e-06	0.0129
	Peptidyl-tRNA hydrolase ICT1, mitochondrial (Fragment) OS=Homo sapiens GN=ICT1 PE=1 SV=1	tr|J3KS15|J3KS15_HUMAN	21905.9	0.983	1	1	1	3.84e-06	0.0729
	Aspartate--tRNA ligase, cytoplasmic OS=Homo sapiens GN=DARS PE=1 SV=2	sp|P14868|SYDC_HUMAN	57136.7	0.999	1	1	1	3.84e-06	0.02
	Protein disulfide-isomerase OS=Homo sapiens GN=P4HB PE=1 SV=3	sp|P07237|PDIA1_HUMAN	57118.1	1	1	1	1	3.84e-06	0.0315
	Far upstream element-binding protein 1 OS=Homo sapiens GN=FUBP1 PE=1 SV=1	tr|E9PEB5|E9PEB5_HUMAN	68904.1	1	1	2	2	7.68e-06	0.0687
	Transmembrane protein 33 OS=Homo sapiens GN=TMEM33 PE=1 SV=2	sp|P57088|TMM33_HUMAN	27979.7	0.999	1	1	1	3.84e-06	0.0486
	ATP synthase subunit O, mitochondrial OS=Homo sapiens GN=ATP5O PE=1 SV=1	sp|P48047|ATPO_HUMAN	23277.4	1	1	2	4	1.54e-05	0.0798
	Isoform 2 of Procollagen-lysine,2-oxoglutarate 5-dioxygenase 2 OS=Homo sapiens GN=PLOD2	sp|O00469-2|PLOD2_HUMAN,sp|O00469|PLOD2_HUMAN	84687.4	0.999	1	1	1	3.84e-06	0.0132
	Tubulin beta-6 chain OS=Homo sapiens GN=TUBB6 PE=1 SV=1	sp|Q9BUF5|TBB6_HUMAN	49857.2	1	1	2	10	3.84e-05	0.368
	Myosin-6 OS=Homo sapiens GN=MYH6 PE=1 SV=5	sp|P13533|MYH6_HUMAN	223740	1	1	1	4	1.54e-05	0.0217
	X-ray repair cross-complementing protein 6 OS=Homo sapiens GN=XRCC6 PE=1 SV=2	sp|P12956|XRCC6_HUMAN	69846.4	0.963	1	1	1	3.84e-06	0.023
	Isoform 3 of Nebulin OS=Homo sapiens GN=NEB	sp|P20929-3|NEBU_HUMAN	986702	0.999	1	1	1	3.84e-06	0.00176
	Lipocalin-1 OS=Homo sapiens GN=LCN1 PE=1 SV=1	sp|P31025|LCN1_HUMAN	19250.4	1	1	1	1	3.84e-06	0.0625
	Cold shock domain-containing protein E1 OS=Homo sapiens GN=CSDE1 PE=1 SV=2	sp|O75534|CSDE1_HUMAN	88885	0.998	1	1	1	3.84e-06	0.0163
	Sortilin-related receptor OS=Homo sapiens GN=SORL1 PE=1 SV=2	sp|Q92673|SORL_HUMAN	248426	0.999	1	1	1	3.84e-06	0.00587
	39S ribosomal protein L21, mitochondrial OS=Homo sapiens GN=MRPL21 PE=1 SV=1	tr|H3BUY0|H3BUY0_HUMAN	21527.1	0.987	1	1	2	7.68e-06	0.0513
	Vigilin OS=Homo sapiens GN=HDLBP PE=1 SV=2	sp|Q00341|VIGLN_HUMAN	141458	1	1	1	1	3.84e-06	0.0118
	Fermitin family homolog 2 OS=Homo sapiens GN=FERMT2 PE=1 SV=1	sp|Q96AC1|FERM2_HUMAN	77863.9	0.997	1	1	1	3.84e-06	0.025
	Keratin, type II cytoskeletal 71 OS=Homo sapiens GN=KRT71 PE=1 SV=3	sp|Q3SY84|K2C71_HUMAN	57293.1	0.998	1	1	1	3.84e-06	0.0402
	28S ribosomal protein S35, mitochondrial OS=Homo sapiens GN=MRPS35 PE=1 SV=1	sp|P82673|RT35_HUMAN	36845	1	1	1	1	3.84e-06	0.0588
	Serine/threonine-protein kinase B-raf OS=Homo sapiens GN=BRAF PE=1 SV=4	sp|P15056|BRAF_HUMAN	84438.9	0.983	1	1	1	3.84e-06	0.017
	Keratin, type II cytoskeletal 74 OS=Homo sapiens GN=KRT74 PE=1 SV=2	sp|Q7RTS7|K2C74_HUMAN	57866.8	0.999	1	1	2	7.68e-06	0.0435
	Transcription elongation factor A protein 1 OS=Homo sapiens GN=TCEA1 PE=1 SV=2	sp|P23193|TCEA1_HUMAN	33970.6	0.95	1	1	2	7.68e-06	0.0299
	Interferon-induced, double-stranded RNA-activated protein kinase OS=Homo sapiens GN=EIF2AK2 PE=1 SV=2	sp|P19525|E2AK2_HUMAN	62097.1	1	1	1	2	7.68e-06	0.02
	Isoform 2 of Actin-like protein 6A OS=Homo sapiens GN=ACTL6A	sp|O96019-2|ACL6A_HUMAN,sp|O96019|ACL6A_HUMAN	47461.1	0.998	1	1	1	3.84e-06	0.0775
	Pre-mRNA-processing factor 19 OS=Homo sapiens GN=PRPF19 PE=1 SV=1	sp|Q9UMS4|PRP19_HUMAN	55181.3	0.998	1	1	1	3.84e-06	0.0218
	Protein FAM81A OS=Homo sapiens GN=FAM81A PE=2 SV=3	sp|Q8TBF8|FA81A_HUMAN	42392.9	0.997	1	1	3	1.15e-05	0.0245
	Isoform 2 of Pescadillo homolog OS=Homo sapiens GN=PES1	sp|O00541-2|PESC_HUMAN,sp|O00541|PESC_HUMAN,tr|B5MCF9|B5MCF9_HUMAN	68004.9	0.999	1	1	1	3.84e-06	0.024
	Dynein heavy chain 2, axonemal OS=Homo sapiens GN=DNAH2 PE=2 SV=3	sp|Q9P225|DYH2_HUMAN	507704	0.995	1	1	1	3.84e-06	0.00316
	Myosin-3 OS=Homo sapiens GN=MYH3 PE=1 SV=3	sp|P11055|MYH3_HUMAN	223910	0.997	1	1	1	3.84e-06	0.0191
	60S ribosomal protein L10a OS=Homo sapiens GN=RPL10A PE=1 SV=2	sp|P62906|RL10A_HUMAN	24832	0.985	1	1	1	3.84e-06	0.0599
	Keratin-associated protein 2-3 OS=Homo sapiens GN=KRTAP2-3 PE=2 SV=2	sp|P0C7H8|KRA23_HUMAN,sp|Q9BYR9|KRA24_HUMAN	13478.1	0.991	1	1	1	3.84e-06	0.125
	40S ribosomal protein S23 OS=Homo sapiens GN=RPS23 PE=1 SV=3	sp|P62266|RS23_HUMAN	15807.7	0.95	1	1	2	7.68e-06	0.0769
	Keratin, type I cytoskeletal 17 OS=Homo sapiens GN=KRT17 PE=1 SV=2	sp|Q04695|K1C17_HUMAN	48106.7	0.998	1	1	1	3.84e-06	0.391
	tRNA (cytosine(34)-C(5))-methyltransferase OS=Homo sapiens GN=NSUN2 PE=1 SV=2	sp|Q08J23|NSUN2_HUMAN	86472.8	0.992	1	1	1	3.84e-06	0.0143
	Nascent polypeptide-associated complex subunit alpha, muscle-specific form OS=Homo sapiens GN=NACA PE=1 SV=1	sp|E9PAV3|NACAM_HUMAN	205423	0.999	1	1	1	3.84e-06	0.00722
	Ribosome biogenesis protein BMS1 homolog OS=Homo sapiens GN=BMS1 PE=1 SV=1	sp|Q14692|BMS1_HUMAN	145812	0.999	1	1	1	3.84e-06	0.0109
	39S ribosomal protein L38, mitochondrial OS=Homo sapiens GN=MRPL38 PE=1 SV=2	sp|Q96DV4|RM38_HUMAN	44597.4	1	1	1	2	7.68e-06	0.0237
	Isoform 2 of Heterogeneous nuclear ribonucleoprotein R OS=Homo sapiens GN=HNRNPR	sp|O43390-2|HNRPR_HUMAN	71215.2	0.994	1	1	1	3.84e-06	0.414
	Solute carrier family 2, facilitated glucose transporter member 1 OS=Homo sapiens GN=SLC2A1 PE=1 SV=2	sp|P11166|GTR1_HUMAN	54085.3	1	1	1	1	3.84e-06	0.0203
	Cadherin-17 (Fragment) OS=Homo sapiens GN=CDH17 PE=4 SV=1	tr|H0YBL0|H0YBL0_HUMAN	9930.7	0.992	1	1	1	3.84e-06	0.144
	Bromodomain-containing protein 4 OS=Homo sapiens GN=BRD4 PE=1 SV=2	sp|O60885|BRD4_HUMAN	152217	0.996	1	1	1	3.84e-06	0.00734
	60S ribosomal protein L9 (Fragment) OS=Homo sapiens GN=RPL9 PE=1 SV=2	tr|D6RAN4|D6RAN4_HUMAN	20775.7	0.99	1	1	1	3.84e-06	0.0552
	DNA damage-binding protein 1 OS=Homo sapiens GN=DDB1 PE=1 SV=1	sp|Q16531|DDB1_HUMAN	126970	1	1	1	1	3.84e-06	0.0263
	A-kinase anchor protein 8 OS=Homo sapiens GN=AKAP8 PE=1 SV=1	sp|O43823|AKAP8_HUMAN	76109.1	1	1	1	1	3.84e-06	0.0173
	Cyclin-dependent kinase 1 OS=Homo sapiens GN=CDK1 PE=1 SV=3	sp|P06493|CDK1_HUMAN	34097.3	1	1	1	1	3.84e-06	0.037
	Isoform 3 of Deleted in malignant brain tumors 1 protein OS=Homo sapiens GN=DMBT1	sp|Q9UGM3-3|DMBT1_HUMAN,sp|Q9UGM3-5|DMBT1_HUMAN,sp|Q9UGM3-6|DMBT1_HUMAN,sp|Q9UGM3-7|DMBT1_HUMAN,sp|Q9UGM3|DMBT1_HUMAN	260726	0.977	1	1	1	3.84e-06	0.00583
	Serine/arginine-rich splicing factor 5 OS=Homo sapiens GN=SRSF5 PE=1 SV=1	sp|Q13243|SRSF5_HUMAN	31264.8	0.996	1	1	3	1.15e-05	0.0551
	Isoform 2 of Protein SEC13 homolog OS=Homo sapiens GN=SEC13	sp|P55735-2|SEC13_HUMAN	34011.1	0.999	1	2	5	1.92e-05	0.0357
	Ig alpha-1 chain C region OS=Homo sapiens GN=IGHA1 PE=1 SV=2	sp|P01876|IGHA1_HUMAN	37653.8	0.999	1	1	1	3.84e-06	0.0425
	Serpin B12 OS=Homo sapiens GN=SERPINB12 PE=1 SV=1	sp|Q96P63|SPB12_HUMAN	46277.7	0.999	1	1	1	3.84e-06	0.0198
	Protein S100-A7 OS=Homo sapiens GN=S100A7 PE=1 SV=4	sp|P31151|S10A7_HUMAN	11471.7	0.999	1	1	2	7.68e-06	0.109
	Isoform 2 of Limbin OS=Homo sapiens GN=EVC2	sp|Q86UK5-2|LBN_HUMAN,sp|Q86UK5|LBN_HUMAN	147952	0.996	1	1	1	3.84e-06	0.00977
	Tubulin alpha-1A chain OS=Homo sapiens GN=TUBA1A PE=1 SV=1	sp|Q71U36|TBA1A_HUMAN	50135.7	0.95	1	1	3	1.15e-05	0.525
	Isoform 8 of Treacle protein OS=Homo sapiens GN=TCOF1	sp|Q13428-8|TCOF_HUMAN	144412	0.993	1	1	1	3.84e-06	0.00708
	Plexin-B3 OS=Homo sapiens GN=PLXNB3 PE=4 SV=1	tr|F5GWC0|F5GWC0_HUMAN	106060	0.994	1	1	2	7.68e-06	0.0081
	Isoform 2 of Serine/arginine-rich splicing factor 7 OS=Homo sapiens GN=SRSF7	sp|Q16629-2|SRSF7_HUMAN,sp|Q16629-3|SRSF7_HUMAN,sp|Q16629-4|SRSF7_HUMAN,sp|Q16629|SRSF7_HUMAN,tr|C9JAB2|C9JAB2_HUMAN	27367.5	0.999	1	1	2	7.68e-06	0.0667
	60S ribosomal protein L23 OS=Homo sapiens GN=RPL23 PE=1 SV=1	tr|J3KT29|J3KT29_HUMAN	13192.9	1	1	1	1	3.84e-06	0.164
	Keratin, type I cuticular Ha3-I OS=Homo sapiens GN=KRT33A PE=2 SV=2	sp|O76009|KT33A_HUMAN	45940.1	0.993	1	1	1	3.84e-06	0.438
	Ras GTPase-activating-like protein IQGAP2 (Fragment) OS=Homo sapiens GN=IQGAP2 PE=1 SV=1	tr|E9PDT6|E9PDT6_HUMAN	59174.3	0.991	1	1	1	3.84e-06	0.0196
	Isoform 3 of Histone-lysine N-methyltransferase 2D OS=Homo sapiens GN=KMT2D	sp|O14686-3|KMT2D_HUMAN,sp|O14686|KMT2D_HUMAN	593388	0.999	1	1	1	3.84e-06	0.00144
	Dystonin OS=Homo sapiens GN=DST PE=1 SV=1	tr|F8W9J4|F8W9J4_HUMAN	847984	1	1	1	1	3.84e-06	0.00174
	Importin subunit alpha-1 OS=Homo sapiens GN=KPNA2 PE=1 SV=1	sp|P52292|IMA1_HUMAN	57862.5	1	1	1	2	7.68e-06	0.034
	Isoform 2 of Guanylate cyclase soluble subunit alpha-2 OS=Homo sapiens GN=GUCY1A2	sp|P33402-2|GCYA2_HUMAN	85260.9	0.998	1	1	1	3.84e-06	0.0236
	RNA-binding motif, single-stranded-interacting protein 1 OS=Homo sapiens GN=RBMS1 PE=1 SV=1	tr|B4DN88|B4DN88_HUMAN	45969.2	1	1	1	2	7.68e-06	0.0358
	Cystatin-A OS=Homo sapiens GN=CSTA PE=1 SV=1	sp|P01040|CYTA_HUMAN	11006.6	0.985	1	1	1	3.84e-06	0.184
	Isoform Short of Splicing factor, proline- and glutamine-rich OS=Homo sapiens GN=SFPQ	sp|P23246-2|SFPQ_HUMAN	72263.3	0.999	1	1	1	3.84e-06	0.0344
	Keratin, type II cytoskeletal 6B OS=Homo sapiens GN=KRT6B PE=1 SV=5	sp|P04259|K2C6B_HUMAN	60068.6	1	1	1	1	3.84e-06	0.548
	Growth arrest and DNA damage-inducible proteins-interacting protein 1 OS=Homo sapiens GN=GADD45GIP1 PE=1 SV=1	sp|Q8TAE8|G45IP_HUMAN	25384.1	0.994	1	1	1	3.84e-06	0.0721
	Dynein heavy chain domain-containing protein 1 OS=Homo sapiens GN=DNHD1 PE=2 SV=2	sp|Q96M86|DNHD1_HUMAN	533642	0.999	1	1	1	3.84e-06	0.00274
	Histone deacetylase complex subunit SAP18 (Fragment) OS=Homo sapiens GN=SAP18 PE=1 SV=2	tr|H7BZW6|H7BZW6_HUMAN	16036.7	0.98	1	1	2	7.68e-06	0.112
	Keratin, type I cytoskeletal 39 OS=Homo sapiens GN=KRT39 PE=1 SV=2	sp|Q6A163|K1C39_HUMAN	55651.4	1	1	2	5	1.92e-05	0.053
	60S ribosomal protein L13 OS=Homo sapiens GN=RPL13 PE=1 SV=4	sp|P26373|RL13_HUMAN	24262.2	0.999	1	1	5	1.92e-05	0.0379
	Cartilage-associated protein OS=Homo sapiens GN=CRTAP PE=1 SV=1	tr|C9JP16|C9JP16_HUMAN	41434.6	1	1	1	2	7.68e-06	0.0363
	Isoform 5 of Maternal embryonic leucine zipper kinase OS=Homo sapiens GN=MELK	sp|Q14680-5|MELK_HUMAN	66548.5	0.998	1	1	1	3.84e-06	0.0241
	Interferon-induced protein with tetratricopeptide repeats 5 OS=Homo sapiens GN=IFIT5 PE=1 SV=1	sp|Q13325|IFIT5_HUMAN	55849.3	0.989	1	1	1	3.84e-06	0.0228
	Keratin, type II cytoskeletal 2 oral OS=Homo sapiens GN=KRT76 PE=1 SV=2	sp|Q01546|K22O_HUMAN	65841.4	0.999	1	2	6	2.3e-05	0.124
	Dynein heavy chain 17, axonemal OS=Homo sapiens GN=DNAH17 PE=1 SV=1	tr|K7EK91|K7EK91_HUMAN	508791	1	1	1	4	1.54e-05	0.00337
	GTPase Era, mitochondrial OS=Homo sapiens GN=ERAL1 PE=1 SV=2	sp|O75616|ERAL1_HUMAN	48349.4	0.991	1	1	1	3.84e-06	0.0389
	28S ribosomal protein S22, mitochondrial OS=Homo sapiens GN=MRPS22 PE=1 SV=1	sp|P82650|RT22_HUMAN,tr|G5E9V5|G5E9V5_HUMAN,tr|G5E9W7|G5E9W7_HUMAN	41281.5	1	1	1	4	1.54e-05	0.075
	Isoform 2 of Polypyrimidine tract-binding protein 1 OS=Homo sapiens GN=PTBP1	sp|P26599-2|PTBP1_HUMAN,sp|P26599-3|PTBP1_HUMAN,sp|P26599|PTBP1_HUMAN	57222.5	1	1	1	4	1.54e-05	0.0418
	Endothelial differentiation-related factor 1 OS=Homo sapiens GN=EDF1 PE=1 SV=1	sp|O60869|EDF1_HUMAN	16369.1	0.992	1	2	5	1.92e-05	0.101
	Keratin, type II cuticular Hb3 OS=Homo sapiens GN=KRT83 PE=1 SV=2	sp|P78385|KRT83_HUMAN	54194.9	0.95	1	2	17	6.53e-05	0.379
	Isoform 3 of Protein FAM214A OS=Homo sapiens GN=FAM214A	sp|Q32MH5-3|F214A_HUMAN,sp|Q32MH5|F214A_HUMAN	121672	0.993	1	1	1	3.84e-06	0.00831
	40S ribosomal protein S5 OS=Homo sapiens GN=RPS5 PE=1 SV=1	tr|M0R0R2|M0R0R2_HUMAN	25333.8	0.95	1	1	4	1.54e-05	0.0667
	Serine/arginine-rich splicing factor 3 OS=Homo sapiens GN=SRSF3 PE=1 SV=1	sp|P84103|SRSF3_HUMAN,tr|B4E241|B4E241_HUMAN	19330	1	1	1	4	1.54e-05	0.0549
	Isoform 4 of E3 ubiquitin-protein ligase UBR3 OS=Homo sapiens GN=UBR3	sp|Q6ZT12-4|UBR3_HUMAN,sp|Q6ZT12|UBR3_HUMAN	212436	0.994	1	1	1	3.84e-06	0.00887
	Isoform 2 of E3 ubiquitin-protein ligase UBR5 OS=Homo sapiens GN=UBR5	sp|O95071-2|UBR5_HUMAN,sp|O95071|UBR5_HUMAN,tr|E7EMW7|E7EMW7_HUMAN	309354	1	1	1	1	3.84e-06	0.00715
	Probable ATP-dependent RNA helicase DDX27 OS=Homo sapiens GN=DDX27 PE=1 SV=2	sp|Q96GQ7|DDX27_HUMAN	89838.1	0.991	1	1	1	3.84e-06	0.0126
	Serine/arginine repetitive matrix protein 2 OS=Homo sapiens GN=SRRM2 PE=1 SV=2	sp|Q9UQ35|SRRM2_HUMAN	299622	1	1	1	1	3.84e-06	0.00763
	Serine/arginine-rich-splicing factor 11 (Fragment) OS=Homo sapiens GN=SRSF11 PE=1 SV=1	tr|Q5T760|Q5T760_HUMAN	42317.5	0.983	1	1	1	3.84e-06	0.0437
	60S ribosomal protein L30 (Fragment) OS=Homo sapiens GN=RPL30 PE=1 SV=1	tr|E5RI99|E5RI99_HUMAN	12656.5	0.999	1	1	1	3.84e-06	0.105
	Peroxiredoxin-2 OS=Homo sapiens GN=PRDX2 PE=1 SV=5	sp|P32119|PRDX2_HUMAN	21892.4	1	1	1	2	7.68e-06	0.0859
	Mitochondrial 2-oxoglutarate/malate carrier protein (Fragment) OS=Homo sapiens GN=SLC25A11 PE=1 SV=1	tr|I3L1P8|I3L1P8_HUMAN	32183.7	0.999	1	1	1	3.84e-06	0.0541
	Splicing factor 3B subunit 4 OS=Homo sapiens GN=SF3B4 PE=1 SV=1	sp|Q15427|SF3B4_HUMAN	44386.5	0.998	1	1	4	1.54e-05	0.033
	39S ribosomal protein L50, mitochondrial OS=Homo sapiens GN=MRPL50 PE=1 SV=1	tr|B7Z358|B7Z358_HUMAN	15523.8	0.993	1	1	1	3.84e-06	0.141
	Isoform 2 of Keratin, type II cytoskeletal 72 OS=Homo sapiens GN=KRT72	sp|Q14CN4-2|K2C72_HUMAN,sp|Q14CN4|K2C72_HUMAN	55879.1	0.999	1	1	1	3.84e-06	0.0706
	60S ribosomal protein L27 OS=Homo sapiens GN=RPL27 PE=1 SV=2	sp|P61353|RL27_HUMAN,tr|K7ELC7|K7ELC7_HUMAN	15798.4	0.998	1	1	7	2.69e-05	0.0662
	Isoform 2 of Protein CIP2A OS=Homo sapiens GN=KIAA1524	sp|Q8TCG1-2|CIP2A_HUMAN,sp|Q8TCG1|CIP2A_HUMAN	102189	0.992	1	1	1	3.84e-06	0.0161
	39S ribosomal protein L19, mitochondrial OS=Homo sapiens GN=MRPL19 PE=1 SV=2	sp|P49406|RM19_HUMAN	33535.6	1	1	1	1	3.84e-06	0.0308
	Cathepsin D OS=Homo sapiens GN=CTSD PE=1 SV=1	sp|P07339|CATD_HUMAN	44553	0.996	1	1	3	1.15e-05	0.0316
	A disintegrin and metalloproteinase with thrombospondin motifs 15 OS=Homo sapiens GN=ADAMTS15 PE=2 SV=1	sp|Q8TE58|ATS15_HUMAN	103287	0.995	1	1	1	3.84e-06	0.0137
	Phospholipid-transporting ATPase IK OS=Homo sapiens GN=ATP8B3 PE=2 SV=4	sp|O60423|AT8B3_HUMAN	146756	0.998	1	1	1	3.84e-06	0.00769
	DNA replication licensing factor MCM7 OS=Homo sapiens GN=MCM7 PE=1 SV=4	sp|P33993|MCM7_HUMAN	81309	1	1	1	1	3.84e-06	0.0209
	Ig gamma-1 chain C region OS=Homo sapiens GN=IGHG1 PE=1 SV=1	sp|P01857|IGHG1_HUMAN	36105	0.999	1	1	1	3.84e-06	0.0485
	Zinc-alpha-2-glycoprotein OS=Homo sapiens GN=AZGP1 PE=1 SV=2	sp|P25311|ZA2G_HUMAN,tr|C9JEV0|C9JEV0_HUMAN	34258.6	0.997	1	1	1	3.84e-06	0.0403
	60S ribosomal protein L14 OS=Homo sapiens GN=RPL14 PE=1 SV=4	sp|P50914|RL14_HUMAN,tr|E7EPB3|E7EPB3_HUMAN	23432.3	0.998	1	1	6	2.3e-05	0.0558
	Serine/threonine-protein kinase N1 OS=Homo sapiens GN=PKN1 PE=1 SV=2	sp|Q16512|PKN1_HUMAN	103935	0.996	1	1	1	3.84e-06	0.00849
	Pentatricopeptide repeat domain-containing protein 3, mitochondrial OS=Homo sapiens GN=PTCD3 PE=1 SV=3	sp|Q96EY7|PTCD3_HUMAN	78552.6	1	1	1	1	3.84e-06	0.0232
	Transcription initiation factor IIA beta chain OS=Homo sapiens GN=GTF2A1 PE=1 SV=1	tr|J3KNC0|J3KNC0_HUMAN	6741	0.95	1	1	6	2.3e-05	0.153
	Polymerase delta-interacting protein 2 OS=Homo sapiens GN=POLDIP2 PE=1 SV=1	tr|U3KQJ1|U3KQJ1_HUMAN	41933.9	0.992	1	1	1	3.84e-06	0.0327
	Isoform 2 of Replication factor C subunit 5 OS=Homo sapiens GN=RFC5	sp|P40937-2|RFC5_HUMAN,sp|P40937|RFC5_HUMAN	38498.4	0.999	1	1	2	7.68e-06	0.0439
	Nucleolar transcription factor 1 OS=Homo sapiens GN=UBTF PE=1 SV=1	tr|E9PKP7|E9PKP7_HUMAN	87440.5	0.992	1	1	1	3.84e-06	0.0188
	40S ribosomal protein S27-like OS=Homo sapiens GN=RPS27L PE=1 SV=3	sp|Q71UM5|RS27L_HUMAN,tr|C9JLI6|C9JLI6_HUMAN,tr|H0YMV8|H0YMV8_HUMAN	9477	0.971	1	1	1	3.84e-06	0.155
	60S ribosomal protein L5 (Fragment) OS=Homo sapiens GN=RPL5 PE=1 SV=2	tr|Q5T7N0|Q5T7N0_HUMAN	14114.6	1	1	1	11	4.22e-05	0.138
	Toll-like receptor 7 OS=Homo sapiens GN=TLR7 PE=1 SV=1	sp|Q9NYK1|TLR7_HUMAN	120929	0.997	1	1	2	7.68e-06	0.0143
	Isoform 2 of E3 ubiquitin-protein ligase RNF213 OS=Homo sapiens GN=RNF213	sp|Q63HN8-4|RN213_HUMAN,sp|Q63HN8|RN213_HUMAN	591407	0.988	1	1	1	3.84e-06	0.00228
	40S ribosomal protein S25 OS=Homo sapiens GN=RPS25 PE=1 SV=1	sp|P62851|RS25_HUMAN	13743	0.998	1	1	1	3.84e-06	0.088
	39S ribosomal protein L3, mitochondrial (Fragment) OS=Homo sapiens GN=MRPL3 PE=1 SV=1	tr|H0Y9G6|H0Y9G6_HUMAN	40581.9	0.95	1	1	1	3.84e-06	0.0248
	Isoform 2 of C-Jun-amino-terminal kinase-interacting protein 4 OS=Homo sapiens GN=SPAG9	sp|O60271-2|JIP4_HUMAN,sp|O60271-4|JIP4_HUMAN,sp|O60271|JIP4_HUMAN	146205	0.992	1	1	1	3.84e-06	0.00915
	7-dehydrocholesterol reductase (Fragment) OS=Homo sapiens GN=DHCR7 PE=1 SV=1	tr|E9PM00|E9PM00_HUMAN	29189.6	0.995	1	1	1	3.84e-06	0.0853
	DnaJ homolog subfamily C member 9 OS=Homo sapiens GN=DNAJC9 PE=1 SV=1	sp|Q8WXX5|DNJC9_HUMAN	29910.3	0.995	1	1	1	3.84e-06	0.0423
	Superkiller viralicidic activity 2-like 2 OS=Homo sapiens GN=SKIV2L2 PE=1 SV=3	sp|P42285|SK2L2_HUMAN	117808	1	1	1	1	3.84e-06	0.0106
	Creatine kinase B-type OS=Homo sapiens GN=CKB PE=1 SV=1	sp|P12277|KCRB_HUMAN	42645.1	0.994	1	1	1	3.84e-06	0.042
	Importin subunit beta-1 OS=Homo sapiens GN=KPNB1 PE=1 SV=2	sp|Q14974|IMB1_HUMAN	97171.3	0.996	1	1	1	3.84e-06	0.0171
	Coiled-coil domain-containing protein 86 OS=Homo sapiens GN=CCDC86 PE=1 SV=1	sp|Q9H6F5|CCD86_HUMAN	40236.1	0.95	1	1	1	3.84e-06	0.0639
	Isoform 2 of A-kinase anchor protein 13 OS=Homo sapiens GN=AKAP13	sp|Q12802-2|AKP13_HUMAN	307844	0.994	1	1	1	3.84e-06	0.00568
	Calmodulin-like protein 5 OS=Homo sapiens GN=CALML5 PE=1 SV=2	sp|Q9NZT1|CALL5_HUMAN	15892.9	0.999	1	1	3	1.15e-05	0.0753
	N-alpha-acetyltransferase 15, NatA auxiliary subunit OS=Homo sapiens GN=NAA15 PE=1 SV=1	sp|Q9BXJ9|NAA15_HUMAN	101278	0.996	1	1	1	3.84e-06	0.0115
	Elongation factor 1-gamma OS=Homo sapiens GN=EEF1G PE=1 SV=3	sp|P26641|EF1G_HUMAN,tr|B4DTG2|B4DTG2_HUMAN	50119.4	1	1	1	2	7.68e-06	0.0297
	La-related protein 1 OS=Homo sapiens GN=LARP1 PE=1 SV=2	sp|Q6PKG0|LARP1_HUMAN	123513	0.999	1	1	6	2.3e-05	0.0073
	Mitochondrial glutamate carrier 2 OS=Homo sapiens GN=SLC25A18 PE=2 SV=1	sp|Q9H1K4|GHC2_HUMAN	33850	0.995	1	1	1	3.84e-06	0.0254
	Nuclear pore complex protein Nup205 OS=Homo sapiens GN=NUP205 PE=1 SV=3	sp|Q92621|NU205_HUMAN	227928	0.999	1	1	1	3.84e-06	0.00497
	RNA-binding motif, single-stranded-interacting protein 2 OS=Homo sapiens GN=RBMS2 PE=1 SV=1	sp|Q15434|RBMS2_HUMAN	43959	0.998	1	1	1	3.84e-06	0.0369
	Peroxiredoxin-1 OS=Homo sapiens GN=PRDX1 PE=1 SV=1	sp|Q06830|PRDX1_HUMAN	22110.9	1	1	1	2	7.68e-06	0.0402
