# Supplementary material for: A conserved abundant cytoplasmic long noncoding RNA modulates repression by Pumilio proteins in human cells
Source: Nat Commun. 2016 Jul 13;7:12209. doi: 10.1038/ncomms12209 (PMC4947167; doi:10.1038/ncomms12209)
Supplement: Supplementary Data 2 — Differentially expressed genes following various perturbations. [file ncomms12209-s3.xlsx]

## Sheet: Sheet1
	Gene information					Pumilio target sites information				Read counts																							Fold-changes (log 2)
										24h NORAD siRNA and OE experiment						48 NORAD siRNA experiment				Pum1/2 KD and OE experiments										Ribo-seq experiment
Internal ID	Entrez Gene	RefSeq IDs	Position	Strand	Symbols	TGTA.ATA sites	TGTA.ATA expected	Pumilio target status	Pum2 PAR-CLIP 3'UTR PAR-CLIP sitez	Control siRNA	siRNA pool repeat 1	siRNA pool repeat 2	Control OE	NORAD OE repeat 1	NORAD OE repeat 2	Control for siRNA1	siRNA 1	Control for siRNA 2	siRNA 2	Control repeat 1	Control repeat 2	Pum1 siRNA repeat 1	Pum1 siRNA repeat 2	Pum2 siRNA repeat 1	Pum2 siRNA repeat 2	Pum1 OE repeat 1	Pum1 OE repeat 2	Pum2 OE repeat 1	Pum2 OE repeat 2	Control siRNA	NORAD siRNA 1	NORAD siRNA 2	NORAD 24h KD repeat 1	NORAD 24h KD repeat 2	NORAD 24h KD average	NORAD 48h siRNA 1	NORAD 48h siRNA 2	NORAD 48h siRNA average	NORAD 24h OE repeat 1	NORAD 24h OE repeat 2	NORAD 24h OE average	PUM1 KD repeat 1	PUM1 KD repeat 2	PUM1 KD average	PUM2 KD repeat 1	PUM2 KD repeat 2	PUM2 KD average	PUM1 OE repeat 1	PUM1 OE repeat 2
1	1	NM_130786	chr19:58858171-58864865	-	A1BG	0	0	Control	0	65	74	70	52	51	36	227	348	50	113	121	63	196	68	112	36	137	69	216	100	34	35	2	0.0520341	-0.32146	-0.134713	0.311234	0.166731	0.238982	-0.0634777	-0.224915	-0.144196	0.327764	0.277561	0.302662	0.199123	-0.360841	-0.0808588	0.419674	0.409873
2	10	NM_000015	chr8:18248754-18258723	+	NAT2	0	0.06	Control	0	6	2	0	0	4	0	3	7	2	3	2	2	10	1	6	1	9	4	7	4	0	0	0	-1.00515	-1.84104	-1.42309				1.49304	0	0.746519
3	100	NM_000022	chr20:43248162-43280376	-	ADA	0	0	Control	0	427	397	486	276	340	246	1303	1579	310	604	792	462	1034	414	661	346	688	398	841	452	111	156	13	-0.236921	-0.253077	-0.244999	-0.0198739	0.22029	0.100208	0.260867	0.128551	0.194709	0.028293	0.0199877	0.0241403	0.0569856	0.0113012	0.0341434	0.0518443	0.0785544
4	1000	NM_001308176, NM_001792	chr18:25530926-25757410	-	CDH2	1	0.1		3	2566	3167	3856	2762	2786	2074	5368	6280	1707	2152	5332	3077	6333	2290	3985	2091	4406	2384	6151	3086	377	270	26	0.170224	0.146155	0.15819	-0.0706802	0.0770688	0.00319427	-0.0256427	-0.117685	-0.0716639	-0.107881	-0.247567	-0.177724	-0.101816	-0.128722	-0.115269	-0.0199359	-0.0739381
5	10000	NM_001206729, NM_005465, NM_181690	chr1:243651534-244006886	-	AKT3	0.667	0.157		1	4319	4534	6178	4007	4077	3583	15913	19395	4664	3655	11153	6128	14844	5593	9491	4940	8937	4794	11524	5428	146	120	18	-0.0631042	0.0751	0.0059979	-0.0116643	-0.0503627	-0.0310135	-0.0131522	0.134094	0.0604708	0.0562271	0.0465535	0.0513903	0.0853468	0.117533	0.10144	-0.0642874	-0.0600246
6	100008586|100132399|645073|729422|729428|729431|729442	NM_001098405, NM_001098408, NM_001098409, NM_001098410, NM_001098418, NM_001127199, NM_001127345	chrX:49296745-49304154	+	GAGE12C	0	0	Control	0	0	0	0	0	0	0	0	0	0	0	0	0	0	0	0	0	0	0	0	0	0	0	0
7	100008587|100861532	NR_003285, NR_046235	chrUn_gl000220:105423-118780	+						0	0	0	0	0	0	0	0	0	0	0	0	0	0	0	0	0	0	0	0	0	0	0
8	100009613	NR_103835	chr11:69918539-69921454	-		0	0.01	Control		1	4	4	11	4	0	2	8	0	5	0	0	1	0	2	2	2	1	2	0	0	0	0
9	100009667	NR_131184	chr10:69769703-69770640	-						1	0	1	0	0	1	4	0	3	3	0	0	3	0	1	0	1	0	0	0	0	0	0
10	100009676	NR_024407	chr3:101395273-101398057	+	RP11-454H13.5					99	134	153	124	133	81	364	449	79	132	176	98	238	93	151	69	211	123	282	110	24	13	5	0.297217	0.182707	0.239962	0.00553016	0.375637	0.190584	0.061893	-0.312771	-0.125439	0.0770902	0.100103	0.0885967	0.0945962	-0.0755171	0.00953956	0.505044	0.608069
11	10001	NM_001284209, NM_001284210, NM_001284211, NM_005466	chr14:71049937-71067407	-	MED6	1.75	0.158		2	1550	2030	2580	1654	1582	1268	3644	4427	1217	1660	3109	1841	3908	1497	2570	1417	2488	1343	3590	1694	268	205	20	0.255634	0.293402	0.274518	-0.0163123	0.0125083	-0.00190201	-0.102217	-0.0877701	-0.0949935	-0.026175	-0.11986	-0.0730177	0.0434332	0.0507647	0.0470989	-0.0661041	-0.160642
12	10002	NM_014249, NM_016346	chr15:72102887-72110597	+		0.5	0.025		0	0	0	0	0	0	0	2	3	0	0	0	0	0	0	0	0	0	0	0	0	0	0	1
13	10003	NM_001300930, NM_005467	chr11:89867817-89925779	+	NAALAD2	0	0.195	Control	0	351	307	408	204	280	241	1088	1228	247	369	1326	699	1957	811	1341	735	1183	668	1298	572	15	26	2	-0.324052	-0.222611	-0.273331	-0.121755	-0.369459	-0.245607	0.414924	0.531312	0.473118	0.204658	0.391428	0.298043	0.333307	0.49928	0.416293	0.0902971	0.22786
14	100033413	NR_003316	chr15:25296622-25296719	+						1	4	0	1	1	1	5	3	4	0	4	4	3	1	1	1	5	4	0	0	0	0	0
15	100033414	NR_003317	chr15:25299355-25299452	+						0	3	0	3	0	1	2	13	2	0	2	1	2	0	1	1	2	1	1	0	0	0	0
16	100033415|100033421	NR_003318, NR_003324	chr15:25302005-25302102	+						0	0	0	1	0	0	0	2	1	0	1	1	1	1	1	1	0	0	0	0	0	0	0
17	100033416	NR_003319	chr15:25304683-25304781	+						14	14	6	11	11	11	66	71	21	12	60	33	60	15	46	31	34	19	51	27	0	0	0	-0.113497	-1.27568	-0.694586	-0.173481	-0.715452	-0.444466	-0.0318472	0.251213	0.109683	-0.325867	-0.857903	-0.591885	-0.0600987	0.314886	0.127394	-0.512727	-0.456797
18	100033417|100033419	NR_003320, NR_003322	chr15:25307478-25307575	+						0	0	0	0	0	0	0	0	0	1	0	0	0	0	1	0	0	0	0	0	0	0	0
19	100033420	NR_003323	chr15:25315577-25315674	+						0	0	0	1	0	0	0	2	1	0	1	0	0	0	0	0	0	0	1	1	0	0	0
20	100033422	NR_003325	chr15:25319259-25319363	+						0	0	0	0	0	0	0	0	0	0	0	0	0	0	0	0	0	0	0	0	0	0	0
21	100033423	NR_003326	chr15:25321074-25321168	+						0	0	0	0	0	0	0	0	0	0	0	0	0	0	0	0	0	0	0	0	0	0	0
22	100033424	NR_003327	chr15:25322196-25322290	+						1	0	1	1	1	0	5	3	0	0	4	2	1	1	1	0	0	0	2	1	0	0	0
23	100033425	NR_003328	chr15:25324203-25324297	+						0	1	1	1	0	0	6	8	0	1	2	1	5	3	1	1	1	0	1	1	0	0	0
24	100033426	NR_003329	chr15:25325287-25325381	+						0	1	0	0	0	4	6	4	1	3	3	2	4	1	3	1	4	2	8	8	0	0	0	0.477652	0	0.238826				0	1.71679	0.858394
25	100033427	NR_003330	chr15:25326432-25326526	+						0	0	0	0	0	0	0	0	1	0	2	2	0	0	1	1	1	1	1	1	1	0	3
26	100033428	NR_003331	chr15:25327913-25328007	+						0	0	1	0	0	0	1	0	1	0	0	0	0	0	0	0	0	0	1	0	0	0	0
27	100033429|727708	NR_001290, NR_003332	chr15:25328733-25328827	+						0	1	0	0	0	0	1	2	0	0	0	0	0	0	0	0	0	0	2	0	0	0	0
28	100033430	NR_003333	chr15:25330530-25330624	+						0	2	0	2	0	0	5	5	0	2	4	2	0	0	1	0	2	2	1	0	0	0	1
29	100033431	NR_003334	chr15:25332807-25332901	+						0	3	2	2	0	2	23	30	4	2	12	6	21	8	9	5	11	7	13	4	0	1	1	1.12262	0.708425	0.915525	0.0675943			-0.949884	0.150098	-0.399893
30	100033432	NR_003335	chr15:25333949-25334043	+						4	8	6	5	5	6	30	45	6	7	33	17	32	17	16	9	16	10	15	5	0	0	1	0.605012	0.0925252	0.348769	0.24049			-0.0265811	0.412273	0.192846
31	100033433	NR_003336	chr15:25335068-25335162	+						2	10	1	9	3	4	21	30	2	5	12	9	9	2	7	3	15	11	13	7	0	0	0	1.40406	-0.498727	0.452666	0.168823			-1.13703	-0.659704	-0.898366
32	100033434	NR_003337	chr15:25336931-25337025	+						4	9	2	2	3	5	9	16	4	1	9	6	14	5	13	6	9	4	14	5	0	0	0	0.735687	-0.736126	-0.000219655				0.28958	0.998268	0.643924
33	100033435	NR_003338	chr15:25339182-25339276	+						3	3	1	0	2	1	14	13	5	5	3	2	12	5	4	1	5	3	6	2	1	1	0	-0.0735642	-0.798923	-0.436244				0.931612	0.652381	0.791996
34	100033436	NR_003339	chr15:25342808-25342902	+						0	0	0	0	1	0	0	0	0	0	0	0	0	0	0	0	0	0	0	0	0	0	0
35	100033437	NR_003294	chr15:25417781-25417863	+						0	0	0	0	0	0	0	0	0	0	0	0	0	0	0	0	0	0	0	0	0	0	0
36	100033438	NR_003340	chr15:25344644-25344742	+						0	0	0	0	0	0	2	3	0	0	0	0	2	2	1	1	1	1	1	0	0	0	0
37	100033439	NR_003341	chr15:25346720-25346814	+						0	0	1	0	0	0	2	8	1	1	1	0	4	1	1	1	1	0	0	0	1	1	0
38	100033440	NR_003295	chr15:25420073-25420155	+						0	0	0	0	0	0	0	0	0	0	0	0	0	0	0	0	0	0	0	0	0	0	0
39	100033441	NR_003296	chr15:25421978-25422060	+						0	0	0	0	0	0	0	0	0	0	0	0	0	0	0	0	0	0	0	0	0	0	0
40	100033442|100033446|100033447|100033449	NR_003297, NR_003301, NR_003302, NR_003304	chr15:25423884-25423966	+						0	0	0	0	0	0	0	0	0	0	0	0	0	0	0	0	0	0	0	0	0	0	0
41	100033443	NR_003298	chr15:25425643-25425725	+						0	0	0	0	0	0	0	0	0	0	0	0	0	0	0	0	0	0	0	0	0	0	0
42	100033444	NR_003299	chr15:25427531-25427613	+						0	0	0	0	0	0	0	0	0	1	0	0	0	0	0	0	0	0	0	0	0	0	0
43	100033445	NR_003300	chr15:25429452-25429534	+						0	0	0	0	0	0	0	0	0	0	0	0	0	0	0	0	0	0	0	0	0	0	0
44	100033448|100033803|100033810|100033817	NR_003303, NR_003344, NR_003351, NR_003358	chr15:25434560-25434642	+						0	0	0	0	0	0	0	0	0	0	0	0	0	0	0	0	0	0	0	0	0	0	0
45	100033450	NR_003305	chr15:25438467-25438549	+						0	0	0	0	0	0	0	0	0	0	0	0	0	0	0	0	0	0	0	0	0	0	0
46	100033451	NR_003306	chr15:25440067-25440148	+						0	0	0	0	0	0	0	0	0	0	0	0	0	0	0	0	0	0	0	0	0	0	0
47	100033453|100033460|100033603|100033808	NR_003307, NR_003312, NR_003313, NR_003349	chr15:25451408-25477615	+						0	0	0	0	0	0	0	0	0	0	0	0	0	0	0	0	0	0	0	0	0	0	0
48	100033454	NR_003308	chr15:25444594-25444676	+						0	0	0	0	0	0	0	0	0	0	0	0	0	0	0	0	0	0	0	0	0	0	0
49	100033455|100033456|100033458	NR_003309, NR_003310, NR_003311	chr15:25446469-25446551	+						0	0	0	0	0	0	0	0	0	0	0	0	0	0	0	0	0	0	0	0	0	0	0
50	100033799	NR_003314	chr15:25455064-25455146	+						0	0	0	0	0	0	0	0	0	0	0	0	0	0	0	0	0	0	0	0	0	0	0
51	100033800|347745	NR_003315, NR_022010	chr15:25456838-25457180	+						0	0	0	0	0	0	1	0	0	0	0	0	0	0	0	0	0	0	0	0	0	0	0
52	100033801	NR_003342	chr15:25460687-25460769	+						0	0	0	0	0	0	0	0	0	0	0	0	0	0	0	0	0	0	0	0	0	0	0
53	100033802	NR_003343	chr15:25463763-25463845	+						0	0	0	0	0	0	0	0	0	0	0	0	0	0	0	0	0	0	0	0	0	0	0
54	100033804	NR_003345	chr15:25470349-25470431	+						0	0	0	0	0	0	0	0	0	0	0	0	0	0	0	0	0	0	0	0	0	0	0
55	100033805	NR_003346	chr15:25472255-25472337	+						0	0	0	0	0	0	0	0	0	0	0	0	0	0	0	0	0	0	0	0	0	0	0
56	100033806	NR_003347	chr15:25474113-25474195	+						0	0	0	0	0	0	0	0	0	0	0	0	0	0	0	0	0	0	0	0	0	0	0
57	100033807	NR_003348	chr15:25475984-25476066	+						0	0	0	0	0	0	0	0	0	0	0	0	0	0	0	0	0	0	0	0	0	0	0
58	100033809	NR_003350	chr15:25479393-25479475	+						0	0	0	0	0	0	0	0	0	0	0	0	0	0	0	0	0	0	0	0	0	0	0
59	100033811	NR_003352	chr15:25483132-25483214	+						0	0	0	0	0	0	0	0	0	0	0	0	0	0	0	0	0	0	0	0	0	0	0
60	100033812	NR_003353	chr15:25484984-25485066	+						0	0	0	0	0	0	0	0	0	0	0	0	0	0	0	0	0	0	0	0	0	0	0
61	100033813	NR_003354	chr15:25486892-25486974	+						0	0	0	0	0	0	0	0	0	0	0	0	0	0	0	0	0	0	0	0	0	0	0
62	100033814	NR_003355	chr15:25488760-25488842	+						0	0	0	0	0	0	0	0	0	0	0	0	0	0	0	0	0	0	0	0	0	0	0
63	100033815	NR_003356	chr15:25490624-25490706	+						0	0	0	0	0	0	0	0	0	0	0	0	0	0	0	0	0	0	0	0	0	0	0
64	100033818	NR_003359	chr15:25496005-25496087	+						0	0	0	0	0	0	0	0	0	0	0	0	0	0	0	0	0	0	0	0	0	0	0
65	100033819|283120	NR_002196, NR_030533, NR_131223, NR_131224	chr11:2016405-2022696	-		0	0	Control		28	12	23	9	17	11	172	246	63	78	115	61	172	73	106	46	130	71	148	72	0	0	4	-1.19283	-0.654666	-0.92375	0.211663	0.0131676	0.112416	0.746668	0.489299	0.617984	0.216011	0.42107	0.31854	0.192901	0.0204	0.10665	0.416712	0.494379
66	100033820	NR_003361	chr15:25349787-25349880	+						3	1	1	4	2	3	24	28	2	1	8	6	19	8	5	5	6	2	13	6	0	0	0	-0.718537	-0.798923	-0.75873	-0.0584658			-0.586135	-0.076646	-0.33139
67	100033821	NR_003360	chr15:25351666-25351751	+						0	0	0	0	0	0	1	1	0	0	0	0	0	0	3	2	0	0	1	0	0	2	5
68	100033822	NR_003362	chr15:25514929-25515005	+						0	0	0	0	0	0	0	0	0	0	0	0	0	0	0	0	0	0	0	0	0	0	0
69	100034743	NR_111936	chr1:145924387-145945477	-		0	0.1	Control		0	0	0	0	0	0	0	0	0	0	0	0	0	0	0	0	0	0	0	0	0	0	0
70	100036563	NR_003495	chr15:25458805-25458876	+						0	0	0	0	0	0	0	0	0	0	0	0	0	0	0	0	0	0	0	0	0	0	0
71	100036564	NR_003496	chr15:25465649-25465725	+						0	0	0	0	0	0	0	0	0	0	0	0	0	0	0	0	0	0	0	0	0	0	0
72	100036565	NR_003497	chr15:25467500-25467574	+						0	0	0	0	0	0	0	0	0	0	0	0	0	0	0	0	0	0	0	0	0	0	0
73	100036566	NR_003498	chr15:25509673-25509726	+						0	0	0	0	0	0	0	0	0	0	0	0	0	0	0	0	0	0	0	0	0	0	0
74	100036567	NR_003499	chr15:25513663-25513696	+						0	0	0	0	0	0	0	0	0	0	0	0	0	0	0	0	0	0	0	0	0	0	0
75	100037417	NM_001084393	chr22:24309025-24314748	+	DDTL	1	0.09		0	3	11	26	7	16	10	31	42	10	15	31	21	29	8	21	18	25	10	30	14	0	0	1	1.21449	2.01206	1.61327	0.117457			0.954814	0.65675	0.805782
76	100038246	NR_130722, NR_130723, NR_130724	chr10:102849077-102901023	-						5	0	1	0	3	4	5	9	3	4	2	0	7	2	3	1	3	3	4	2	1	0	0
77	10004	NM_005468	chr11:64812294-64826009	-	NAALADL1	0	0	Control	0	0	1	0	0	1	1	1	2	0	0	5	5	0	0	1	0	1	1	3	3	0	0	0
78	100048912	NR_003529, NR_047532, NR_047533, NR_047534, NR_047535, NR_047536, NR_047537, NR_047538, NR_047539, NR_047540, NR_047541, NR_047542, NR_047543, NR_120536	chr9:21994789-22121093	+	RP11-145E5.5					1	3	6	1	1	1	2	6	0	0	7	4	3	2	2	1	2	2	3	3	0	1	0
79	100049076	NR_033968	chr5:69812078-69851150	-		0	0	Control		0	0	0	0	0	0	0	0	0	0	0	0	0	0	0	0	0	0	0	0	0	0	0
80	100049587	NM_001098612	chr19:52145805-52150132	-	SIGLEC14, SIGLEC5	0	0.01	Control	0	11	3	4	2	3	5	14	27	18	8	20	12	42	17	20	15	17	10	31	19	1	0	0	-1.39714	-1.33832	-1.36773	0.473727			0.28958	0.998268	0.643924
81	100049716	NR_122124	chr12:740056-755044	+						194	188	274	163	156	165	1129	1427	313	281	594	333	846	340	562	313	448	245	562	260	4	1	3	-0.176303	0.0561567	-0.060073	0.040561	-0.102506	-0.0309724	-0.100105	0.309448	0.104671	0.152796	0.206789	0.179793	0.236483	0.33665	0.286566	-0.150396	-0.147323
82	10005	NM_005469	chr20:44470359-44486048	-	ACOT8	0	0	Control	0	270	273	349	224	225	175	634	815	140	347	497	265	710	295	489	240	502	270	667	307	55	48	6	-0.116243	-0.0704145	-0.0933285	0.0645209	0.459527	0.262024	-0.0314141	-0.0600393	-0.0457267	0.156904	0.33003	0.243467	0.292153	0.282866	0.287509	0.267278	0.318139
83	10006	NM_001012750, NM_001012751, NM_001012752, NM_001178116, NM_001178119, NM_001178120, NM_001178121, NM_001178122, NM_001178123, NM_001178124, NM_001178125, NM_005470	chr10:27035524-27150016	-	ABI1	1	0.405		2	2954	3183	4049	2885	2927	2380	8005	9323	2336	3726	6099	3460	7970	2983	4914	2669	4931	2738	6478	3190	442	338	36	-0.0254885	0.013582	-0.00595322	-0.0771906	-0.0139224	-0.0455565	-0.0172804	0.0178939	0.000306783	0.0297865	-0.0356113	-0.0029124	0.00650313	0.0539742	0.0302387	-0.0513973	-0.0434802
84	10007	NM_005471	chr5:141380233-141392620	-	GNPDA1	0	0.02	Control	0	1684	2300	2633	1831	1936	1484	4539	5581	1064	1703	3670	2146	4630	1767	2987	1588	3172	1692	4518	2203	222	167	7	0.316124	0.203251	0.259687	0.000999679	-0.0942726	-0.0466365	0.0422536	-0.00761483	0.0173194	-0.0209362	-0.101845	-0.0613904	0.0210723	-0.00594242	0.00756496	0.0448064	-0.0487227
85	100073347	NR_024059	chr19:57352269-57359922	+						9	4	5	0	3	9	53	60	15	23	19	11	28	11	14	8	18	8	18	9	1	1	0	-0.923394	-0.914917	-0.919156	-0.104758			1.23946	2.61961	1.92954
86	10008	NM_005472	chr11:74165885-74178600	-	KCNE3	0	0.13	Control	0	0	2	4	0	0	2	7	4	0	1	6	6	12	6	5	3	3	2	5	0	0	0	0	0.835885	1.18145	1.00867				0	1.09998	0.549991
87	10009	NM_001184742, NM_006777	chrX:119384606-119392251	+	ZBTB33	2	0.35		5	879	865	1188	801	838	765	3737	4155	745	777	2442	1356	3238	1199	2064	1156	1825	1017	2438	1168	82	73	3	-0.155954	-0.00668568	-0.0813197	-0.143916	-0.0337869	-0.0888516	0.0269318	0.228608	0.12777	0.0507426	0.000840815	0.0257917	0.0754148	0.197898	0.136656	-0.164562	-0.120648
88	100093630	NR_003584, NR_034010, NR_034011	chr4:119199916-119200978	+						1178	1796	2006	1457	1400	826	1484	1807	379	465	1595	942	2046	756	1323	756	1397	673	2081	1072	75	59	16	0.474425	0.326103	0.400264	-0.0129854	-0.248343	-0.130664	-0.0955732	-0.522343	-0.308958	0.00304368	-0.138548	-0.0677521	0.0482932	0.110837	0.0795649	0.0638356	-0.190391
89	100093631|2970	NR_002206, NR_003580	chr7:72569011-72621336	+		1	0.11			5	6	4	2	6	3	24	13	94	85	14	9	8	3	11	7	7	4	3	2	9	4	0	0.0898793	-0.474926	-0.192523	-0.835912	0.0267605	-0.404576	0.946278	0.491217	0.718747	-0.760018	-0.934932	-0.847475	-0.0219407	0.050748	0.0144036	-0.51104	-0.618093
90	100093698	NR_046087	chrX:13328770-13338052	+						0	0	0	0	0	0	0	0	0	0	0	0	0	0	0	0	0	0	0	0	0	1	0
91	1001	NM_001793	chr16:68678150-68732957	+	CDH3	0	0	Control	0	3	2	2	0	2	3	8	19	5	1	6	3	5	0	4	1	8	4	5	2	2	1	0
92	10010	NM_001199135, NM_004180, NM_133484	chr2:161993465-162092683	+	TANK	0.667	0.133		1.33	795	909	1134	684	747	653	2776	3162	812	870	1994	1073	2729	984	1611	911	1388	758	1867	894	87	80	5	0.0599279	0.0708886	0.0654082	-0.109052	-0.221195	-0.165124	0.0886972	0.227942	0.15832	0.0962803	0.0533139	0.0747971	0.0104486	0.191901	0.101175	-0.266681	-0.206676
93	100101115|252953	NR_001535, NR_003588	chrY:6311474-6315118	+		0	0	Control		0	0	0	0	0	0	0	0	0	0	0	0	0	0	0	0	0	0	0	0	0	0	0
94	100101116|50858	NR_001538, NR_003589	chrY:6258441-6279605	+		0	0.025	Control		0	0	0	0	0	0	0	0	0	0	0	0	0	0	0	0	0	0	0	0	0	0	0
95	100101117|60439	NR_001536, NR_003590	chrY:6274284-6296485	-		0	0.02	Control		0	0	0	0	0	0	0	0	0	0	0	0	0	0	0	0	0	0	0	0	0	0	0
96	100101118|84673	NR_001533, NR_003591	chrY:6339071-6341671	-		0	0.005	Control		0	0	0	0	0	0	0	0	0	0	0	0	0	0	0	0	0	0	0	0	0	0	0
97	100101120|246122	NR_001534, NR_003592	chrY:6317508-6325947	+		0	0.025	Control		0	0	0	0	0	0	0	0	0	0	0	0	0	0	0	0	0	0	0	0	0	0	0
98	100101121|252955	NR_001540, NR_003593	chrY:6110486-6111651	-		0	0.02	Control		0	0	0	0	0	0	0	0	0	0	0	0	0	0	0	0	0	0	0	0	0	0	0
99	100101148|541473	NR_003602, NR_104007	chr7:72440164-72443674	+						0	0	0	0	0	0	0	0	0	0	0	0	0	0	0	0	0	0	0	0	0	0	0
100	100101266	NR_003603	chr19:24344994-24346249	-		0	0.08	Control		0	0	0	0	0	0	0	0	0	0	0	0	0	0	0	0	0	0	0	0	0	1	0
101	100101267	NM_001099415	chr7:75046059-75115565	-	POM121C	1	0.01		0	898	942	1163	817	807	666	2175	2892	728	717	1573	877	1975	792	1162	555	1475	742	1876	900	55	47	15	-0.064045	-0.0680591	-0.066052	0.113577	0.154732	0.134154	-0.0557628	0.000701177	-0.0275308	-0.0277749	0.0311948	0.00170996	-0.118339	-0.230814	-0.174577	0.161969	0.0528139
102	100101440|5380|5383	NR_003614, NR_027776, NR_130940	chr7:72476602-72520245	+		0	0.04	Control		5	6	6	5	2	4	11	19	1	5	15	8	10	5	2	0	5	1	5	3	0	0	0	0.0898793	-0.119295	-0.0147078				-0.803604	-0.0184273	-0.411016
103	100101467	NM_001112734, NM_001166012, NM_001288711	chr18:32831021-32870209	-	ZSCAN30	1	0.187		0	157	180	217	149	142	160	562	656	136	150	452	238	559	222	350	178	375	189	430	186	16	13	0	0.0630931	0.0252569	0.044175	-0.0731522	-0.339974	-0.206563	-0.105981	0.393325	0.143672	-0.0491265	0.0770981	0.0139858	-0.0502275	0.00929759	-0.020465	-0.0140257	-0.0379957
104	100101478|767811	NR_003238, NR_130172	chrX:103230501-103232935	+		0	0.005	Control		0	0	0	0	0	0	0	0	0	0	0	0	0	0	0	0	0	0	0	0	0	0	0
105	100101490	NR_003677	chr20:30135184-30136019	+	HM13					321	370	516	305	318	255	615	804	183	236	509	283	638	249	412	226	493	263	629	306	20	27	2	0.0712231	0.241884	0.156553	0.0885514	-0.027476	0.0305377	0.0219197	0.0369482	0.0294339	-0.0300124	-0.00622757	-0.01812	0.0130363	0.103043	0.0580396	0.207307	0.186693
106	100101938	NR_027248	chr13:19836939-19919113	-		0	0.16	Control		6	7	2	1	0	2	25	36	4	0	13	8	23	14	10	7	8	4	6	3	1	0	0	0.0648275	-1.13261	-0.533892	0.18448			-0.551746	0.548236	-0.00175518
107	10011	NM_001035235, NM_001253764, NR_045586, NR_045587	chr5:139929651-139937678	-	SRA1	0	0.0225	Control	0	607	812	935	654	646	442	1300	1574	390	638	1096	629	1333	522	781	395	965	481	1402	706	101	77	10	0.285566	0.181315	0.23344	-0.0211175	0.00155027	-0.00978362	-0.0557148	-0.268757	-0.162236	-0.0734291	-0.0902346	-0.0818319	-0.16986	-0.241567	-0.205713	0.0712933	-0.0924709
108	100113378	NR_003684	chr20:2443597-2443693	-		0	0	Control		1	0	2	3	2	0	4	7	2	0	2	1	1	0	9	4	2	2	2	1	0	0	0
109	100113379	NR_003685	chr9:33952761-33952852	-		0	0	Control		0	0	1	1	1	0	1	0	0	1	2	0	2	0	3	2	1	1	3	2	0	0	0
110	100113380|100500833	NR_003686, NR_037426	chr22:29729146-29729256	-		0	0	Control		7	12	18	11	11	6	8	28	4	6	20	12	12	3	10	5	15	11	24	16	0	2	0	0.508694	0.740767	0.62473				-0.0318472	-0.46709	-0.249469
111	100113381	NR_003687	chr3:52724753-52724846	+	GNL3					16	23	15	9	10	18	34	28	4	5	29	12	28	10	14	8	23	11	35	18	0	0	1	0.346311	-0.454647	-0.0541683	-0.467398			0.0926192	1.1207	0.606657
112	100113382	NR_003688	chr19:10220424-10220516	+						0	0	0	0	0	0	0	0	1	0	0	0	0	0	0	0	0	0	0	0	0	0	1
113	100113384	NR_003689	chr5:9548938-9549026	+						3	2	0	1	0	2	9	8	1	0	8	6	13	5	6	3	4	1	5	2	0	0	0	-0.360304	-1.19619	-0.778246				-0.551746	0.548236	-0.00175518
114	100113386	NR_027287	chr20:62584736-62588338	+	AL118506.1					8	4	5	2	3	4	25	13	4	4	11	6	9	4	7	2	8	6	9	2	0	2	0	-0.790003	-0.781526	-0.785764	-0.882432			0.28958	0.766905	0.528242
115	100113389	NR_003691	chr14:45580077-45580176	+						3	2	2	0	0	0	8	8	1	0	2	2	5	1	1	1	2	0	3	1	0	0	0
116	100113391	NR_003693	chr14:20794599-20794698	-		0	0	Control		0	0	2	0	1	0	1	1	0	0	0	0	0	0	0	0	0	0	0	0	0	0	0
117	100113392	NR_003694	chr2:203156039-203156151	+						0	0	1	2	0	0	1	1	0	3	1	0	0	0	0	0	0	0	2	2	0	0	0
118	100113393	NR_003695	chr20:47896849-47896952	+						12	18	22	19	12	15	18	35	4	1	28	21	41	10	18	10	26	20	30	14	0	2	4	0.387415	0.371161	0.379288	0.513686			-0.612263	-0.0408332	-0.326548
119	100113402	NR_037420	chr16:70563401-70563502	+						0	0	0	0	0	0	0	0	0	0	1	1	0	0	1	0	0	0	0	0	0	0	0
120	100113403	NR_046407	chr6:105384168-105388402	-		0	0.01	Control		0	0	0	0	0	0	0	0	0	0	0	0	0	0	0	0	0	0	0	0	0	0	0
121	100113404	NR_038194	chr9:13927969-13945606	+	LINC00583					0	0	0	0	0	0	0	0	0	0	0	0	0	0	0	0	0	0	0	0	0	0	0
122	100113407	NM_001100829	chr6:11538459-11583757	+	TMEM170B	2	1.33		5	262	229	302	220	240	193	2577	2817	560	481	1135	600	1434	579	931	529	812	465	1047	491	11	12	2	-0.324218	-0.234066	-0.279142	-0.16823	0.0273174	-0.0704562	0.0865666	0.105621	0.0960937	-0.018762	0.126414	0.0538259	0.0322058	0.245758	0.138982	-0.226821	-0.0732527
123	100124412	NR_026819	chr15:102495087-102496558	+						0	0	0	1	0	1	2	0	0	0	1	0	1	0	0	0	1	0	1	1	0	0	0
124	100124516	NR_003701	chr18:47015604-47015694	-	RPL17	0	0.01	Control		18	20	28	18	10	17	43	58	10	1	37	23	43	19	22	14	31	13	24	11	1	0	0	0.016643	0.175011	0.0958268	0.117562			-0.761315	0.191795	-0.28476
125	100124533	NR_003703	chr6:8086640-8086766	-		0	0	Control		6	4	15	4	6	2	24	22	7	1	17	13	18	7	14	10	11	7	21	8	86	174	82	-0.479322	0.683816	0.102247	-0.321455			0.378415	-0.417765	-0.0196748
126	100124534|100500918	NR_003704, NR_037424	chr9:95054739-95054875	-		0	0	Control		2	0	1	1	0	4	5	5	2	1	8	7	4	0	1	0	2	1	3	2	0	1	0
127	100124535	NR_003705	chr2:69747176-69747303	-		0	0	Control		0	0	0	0	0	0	0	0	0	0	0	0	0	0	0	0	0	0	0	0	0	0	0
128	100124536	NR_003706	chr17:65736785-65736917	+						0	0	1	0	2	1	3	5	3	0	8	6	1	1	1	1	1	1	0	0	4	0	1
129	100124537	NR_003707	chr2:61644378-61644512	-		0	0	Control		0	0	0	0	0	0	0	0	0	0	0	0	0	0	0	0	1	1	0	0	0	0	0
130	100124538	NR_003708	chr9:119943344-119943480	-		0	0.01	Control		0	0	0	0	0	0	0	0	0	0	0	0	0	0	0	0	0	0	0	0	0	0	0
131	100124539	NR_003709	chr14:91592769-91592896	+						0	0	0	0	0	0	0	0	0	0	0	0	0	0	0	0	0	0	0	0	0	0	0
132	100124540	NR_003710	chrX:47248048-47248175	+						0	0	0	0	0	0	0	0	0	0	0	0	0	0	0	0	0	0	0	0	0	0	0
133	100124541|101340250	NR_003711, NR_102368	chrX:51806442-51806569	-	MAGED4B	0	0.005	Control		0	0	0	0	0	0	0	0	0	0	0	0	0	0	0	0	0	0	0	0	0	0	0
134	100124700	NR_003716, NR_047517, NR_047518	chr12:54356091-54368740	-		3	0.0867	Pumilio target		182	161	197	81	112	130	674	828	127	145	542	303	690	283	452	251	417	235	552	281	8	6	1	-0.30575	-0.322427	-0.314088	-0.000263323	-0.3305	-0.165382	0.419741	0.95958	0.68966	-0.00782187	0.0791528	0.0356655	0.0557166	0.15552	0.105618	-0.121837	-0.0718533
135	100125288	NM_001103167	chr19:10415478-10420233	-	ZGLP1, FDX1L	0	0	Control	0	87	80	100	67	83	56	113	148	24	32	108	55	147	59	89	40	137	73	140	69	3	6	1	-0.247029	-0.233603	-0.240316	0.0872528	0.00834187	0.0477973	0.26312	0.0356548	0.149387	0.0848355	0.267484	0.17616	0.0373486	-0.0294526	0.00394803	0.576873	0.675843
136	100125556	NR_024250, NR_024251	chr3:125635443-125648867	+						175	279	359	270	233	173	216	246	68	76	273	161	338	126	210	106	268	146	401	195	4	1	0	0.533773	0.588921	0.561347	-0.106193	0.495254	0.194531	-0.248615	-0.343583	-0.296099	-0.0472083	-0.17214	-0.109674	-0.059237	-0.171393	-0.115315	0.224834	0.150599
137	100126270	NR_024499, NR_024501, NR_024502, NR_024503	chrX:146990948-146993335	-		0	0.0825	Control		6	0	3	0	0	0	11	8	0	1	6	2	11	5	3	1	2	1	4	2	0	0	0	-1.84104	-0.876801	-1.35892				0	0	0
138	100126296	NR_030580	chr20:57393280-57393368	-		0	0	Control		0	0	0	0	0	1	1	3	1	2	2	1	2	1	1	0	0	0	1	0	0	0	0
139	100126297	NR_030582	chr14:101507699-101507781	+						0	0	0	0	0	0	0	0	0	0	0	0	0	0	0	0	0	0	0	0	0	0	0
140	100126299	NR_030583	chr5:135416186-135416286	-		0	0	Control		0	0	0	0	0	0	0	0	0	0	0	0	0	0	0	0	0	0	0	0	0	0	0
141	100126301|100126337|574514	NR_030236, NR_030586, NR_030629	chrX:146340277-146340368	-		0	0.0633	Control		0	0	0	0	0	0	0	0	0	0	0	0	0	0	0	0	0	0	0	0	0	0	0
142	100126302	NR_030587	chrX:133674214-133674292	-		0	0.01	Control		0	0	0	0	0	0	0	0	0	0	0	0	0	0	0	0	0	0	0	0	0	0	0
143	100126303	NR_030589	chrX:145075792-145075869	-		0	0.01	Control		0	0	0	0	0	0	0	0	0	0	0	0	0	0	0	0	0	0	0	0	0	0	0
144	100126304	NR_030590	chrX:145082570-145082649	-		0	0	Control		0	0	0	0	0	0	0	0	0	0	0	0	0	0	0	0	0	0	0	0	0	0	0
145	100126306	NR_030592	chrX:145076301-145076378	-		0	0	Control		0	0	0	0	0	0	0	0	0	0	0	0	0	0	0	0	0	0	0	0	0	0	0
146	100126307	NR_030593	chrX:145078715-145078792	-		0	0.02	Control		0	0	0	0	0	0	0	0	0	0	0	0	0	0	0	0	0	0	0	0	0	0	0
147	100126308	NR_030594	chr14:101530831-101530915	+						0	0	0	0	0	0	0	0	0	0	0	0	0	0	0	0	0	0	0	0	0	0	0
148	100126309	NR_030596	chr8:100549013-100549089	-		0	0.01	Control		0	0	0	0	0	0	0	0	0	0	0	0	0	0	0	0	0	0	0	0	0	0	0
149	100126310	NR_030597	chr9:28863623-28863704	-		0	0.02	Control		0	0	0	0	0	0	0	0	0	0	0	0	0	0	0	0	0	0	0	0	0	0	0
150	100126311|84419	NM_032413, NM_197955, NR_030599	chr15:45722726-45725647	+	C15orf48	0	0.045	Control	1	1	1	1	1	2	1	4	6	1	2	3	2	5	3	0	0	2	0	3	1	0	2	0
151	100126313	NR_030613	chr17:11985215-11985313	+						0	0	0	0	0	0	0	0	0	0	0	0	1	1	0	0	0	0	0	0	0	1	0
152	100126314	NR_030615	chr6:30552108-30552194	+						0	0	0	0	0	0	0	0	0	0	0	0	0	0	0	0	0	0	0	0	0	2	0
153	100126315	NR_030617	chr14:101341369-101341441	+						0	0	0	0	0	0	0	0	0	0	0	0	0	0	0	0	0	0	0	0	0	0	0
154	100126316	NR_030618	chr9:28888876-28888953	-		0	0	Control		0	0	0	0	0	0	0	0	0	0	0	0	0	0	0	0	0	0	0	0	0	0	0
155	100126317	NR_030620	chrX:73438381-73438453	-		0	0.04	Control		1	5	5	3	1	3	7	9	0	0	5	1	9	3	3	2	4	2	4	2	0	2	1	1.05029	0.853727	0.952009				-0.721844	0.179524	-0.27116
156	100126318	NR_030622	chr22:22007269-22007347	+						0	0	0	0	0	0	0	0	0	0	0	0	0	0	0	0	0	0	0	0	0	1	0
157	100126319	NR_030623	chr2:56227848-56227930	-		0	0	Control		0	0	0	0	0	0	0	0	0	0	0	0	0	0	0	0	0	0	0	0	0	0	0
158	100126320	NR_030625	chr12:24365354-24365429	+						0	0	0	0	0	0	0	0	0	0	0	0	0	0	0	0	0	0	0	0	0	0	0
159	100126321|9711	NM_001145642, NM_014687, NR_030627	chr3:197398264-197476570	-	KIAA0226	0	0.0533	Control	0	908	1070	1229	895	886	704	2679	3392	722	901	1989	1119	2354	892	1463	723	1682	871	2152	1013	85	90	26	0.103365	-0.00457073	0.0493973	0.0431901	0.0474992	0.0453446	-0.0525972	-0.0506716	-0.0516344	-0.112835	-0.148342	-0.130588	-0.124608	-0.201122	-0.162865	0.0133544	-0.067162
160	100126323	NR_030628	chr18:37202086-37202139	-		0	0.02	Control		0	0	0	0	0	0	0	0	0	0	0	0	0	0	0	0	0	0	0	0	0	0	0
161	100126324	NR_030631	chrX:135633036-135633119	+						0	0	0	0	0	0	0	0	0	0	0	0	0	0	0	0	0	0	0	0	0	0	0
162	100126325|59283	NM_031895, NR_030632	chr19:54466289-54493469	+	CACNG8	1	0.09		0	108	77	98	60	76	63	438	465	108	82	188	104	299	118	202	103	199	94	232	112	23	24	24	-0.605066	-0.566479	-0.585772	-0.207524	0.250206	0.021341	0.293424	0.3547	0.324062	0.30601	0.352321	0.329166	0.412438	0.405229	0.408834	0.329589	0.144645
163	100126326|1308	NM_000494, NR_030760	chr10:105791045-105845638	-	COL17A1	0	0.03	Control	0	220	313	344	297	250	172	180	185	77	62	405	210	425	164	305	144	377	174	593	265	9	7	7	0.371975	0.201616	0.286796	-0.2478	-0.499419	-0.37361	-0.284406	-0.488331	-0.386368	-0.28285	-0.175872	-0.229361	-0.0898021	-0.114272	-0.102037	0.150162	0.0225391
164	100126327	NR_030634	chr10:29891192-29891275	-		0	0	Control		0	0	0	0	0	0	0	0	0	0	0	0	0	0	0	0	0	0	0	0	0	0	1
165	100126328	NR_030636	chr16:2321747-2321841	+						1	1	0	0	0	0	5	6	0	0	3	2	0	0	0	0	2	2	4	2	0	1	0
166	100126329	NR_030637	chr20:62550801-62550873	+						0	0	1	0	1	0	1	0	0	0	0	0	0	0	0	0	0	0	0	0	0	0	0
167	100126330|100126339|100126352|103504732	NR_030638, NR_030639, NR_040032, NR_128719	chr20:62550913-62550985	+						0	0	0	0	0	0	0	0	0	0	0	0	0	0	0	0	0	0	0	0	0	0	0
168	100126331	NR_030640	chr1:117637264-117637350	+						1	0	1	1	0	0	0	2	2	0	0	0	6	2	0	0	1	1	2	2	0	0	0
169	100126332|7469	NM_005663, NR_030641	chr4:1984440-2010962	-	NELFA	0	0.01	Control	0	747	804	993	680	679	439	1204	1485	255	524	1171	658	1389	509	931	443	1161	603	1731	764	163	108	40	-0.0270538	-0.0305217	-0.0287878	0.00545006	0.283309	0.144379	-0.0401394	-0.334608	-0.187374	-0.109413	-0.191198	-0.150306	-0.0126513	-0.141669	-0.0771601	0.241943	0.167543
170	100126333	NR_030598	chr11:79113065-79113153	-		0	0	Control		0	0	0	0	0	0	1	3	0	1	0	0	0	0	0	0	1	1	1	1	0	5	6
171	100126334	NR_030614	chr3:10436172-10436246	-		0	0	Control		0	0	0	0	0	0	0	0	0	0	0	0	0	0	0	0	0	0	0	0	0	0	0
172	100126335	NR_030619	chr14:101498323-101498401	+						0	0	0	0	0	0	0	0	0	0	0	0	0	0	0	0	0	0	0	0	0	0	0
173	100126336	NR_030624	chr14:23887195-23887272	-		0	0	Control		0	0	0	0	0	0	0	0	0	0	0	0	0	0	0	0	0	0	0	0	0	0	0
174	100126338|23513	NM_015356, NM_182706, NR_030633	chr8:144873089-144897549	-	SCRIB	0	0	Control	0	4411	4729	4894	3409	3590	2482	9327	12927	2056	4273	5851	3041	8166	2916	5259	2216	6935	3404	10210	4779	914	762	536	-0.0327792	-0.291225	-0.162002	0.17364	0.159552	0.166596	0.0364678	-0.16222	-0.0628763	0.124649	0.117711	0.12118	0.164158	-0.0280732	0.0680424	0.50011	0.456465
175	100126340	NR_030642	chr3:189547710-189547798	+						0	0	0	0	0	0	0	0	0	0	0	0	0	0	0	0	0	0	0	0	0	0	0
176	100126341	NR_030581	chrX:145109311-145109390	-		0	0	Control		0	0	0	0	0	0	0	0	0	0	0	0	0	0	0	0	0	0	0	0	0	0	0
177	100126342	NR_030584	chrX:145078186-145078261	-		0	0	Control		0	0	0	0	0	0	0	0	0	0	0	0	0	0	0	0	0	0	0	0	0	0	0
178	100126343	NR_030588	chr5:136983260-136983338	-		0	0	Control		0	0	0	0	0	0	0	0	0	0	0	0	0	0	0	0	0	0	0	0	0	0	0
179	100126345	NR_030595	chr14:101514237-101514316	+						0	0	0	0	0	0	0	0	0	0	0	0	0	0	0	0	0	0	0	0	0	0	0
180	100126346	NR_030600	chr1:154166140-154166219	-		0	0.03	Control		0	0	0	0	0	0	0	0	0	0	0	0	0	0	0	0	0	0	0	0	0	0	0
181	100126347	NR_030616	chr5:15935290-15935369	+						0	0	0	0	0	0	0	0	0	0	1	1	0	0	0	0	0	0	0	0	0	1	1
182	100126348	NR_030621	chr1:94312387-94312467	+						0	0	0	0	0	0	1	1	0	0	0	0	0	0	0	0	0	0	0	0	1	0	0
183	100126349	NR_030626	chr1:166123979-166124035	-		0	0	Control		0	0	0	0	1	0	1	2	0	0	0	0	0	0	0	0	0	0	2	1	0	0	0
184	100126350	NR_030630	chr2:176032360-176032437	-		0	0	Control		0	0	0	0	1	0	0	0	0	0	0	0	0	0	0	0	0	0	1	1	0	0	0
185	100126351|29894	NM_013291, NR_030635	chr8:145618445-145634733	-	CPSF1	0	0.005	Control	0	5009	4879	5638	3893	4099	2994	13061	16651	3446	7629	8468	4605	11051	4411	6650	3077	8157	4307	10943	5309	1467	1161	273	-0.171079	-0.270504	-0.220792	0.0531694	0.133489	0.0933292	0.0362252	-0.083244	-0.0235094	0.027871	0.116206	0.0720385	-0.0304658	-0.153091	-0.0917784	0.201161	0.197506
186	100126355	NR_029854	chr16:14403141-14403228	+						0	0	0	0	0	0	0	1	0	1	0	0	0	0	0	0	0	0	0	0	0	0	0
187	100126356	NR_029856	chr17:29902429-29902540	+						0	0	0	0	0	0	0	0	0	0	0	0	0	0	0	0	0	0	0	0	0	0	0
188	100126693	NR_103713	chr21:44742088-44751919	-		0	0	Control		0	0	1	0	0	0	0	3	0	1	1	0	4	4	0	0	0	0	3	0	0	0	0
189	100126780	NR_004383	chr19:49540276-49540404	+						0	1	0	0	0	1	0	0	0	0	0	0	0	0	0	0	0	0	0	0	0	0	0
190	100126781	NR_004384	chr19:51108219-51108342	+						0	0	0	0	0	0	0	0	0	0	0	0	0	0	0	0	0	0	0	0	0	0	0
191	100126784	NR_015384	chr11:19732479-19736218	-		0	0.04	Control		16	22	39	16	26	5	28	47	10	7	35	21	50	22	33	14	31	9	35	19	1	0	0	0.288706	0.760713	0.524709	0.375189			0.598062	-1.13144	-0.266688
192	100126791	NR_004428	chr3:4790877-4793274	-		0	0.06	Control		12	13	18	13	11	10	11	15	10	7	21	15	31	16	11	6	18	14	32	19	2	1	0	-0.0148551	0.121309	0.0532267		0.782353		-0.236152	-0.0709383	-0.153545	0.168795	0.232588	0.200692	-0.47598	-0.713326	-0.594653	0.0266746	0.166092
193	100126793	NR_004431, NR_024144, NR_024145, NR_073566, NR_073567, NR_073568	chr3:10322635-10335133	+	TATDN2					16	19	17	15	18	6	46	41	19	11	25	11	40	18	28	17	14	12	29	14	1	2	1	0.100654	-0.303872	-0.101609	-0.396943	-0.0340057	-0.215474	0.198582	-0.850324	-0.325871	0.273591	0.749529	0.51156	0.412652	0.89822	0.655436	-0.467998	0.344877
194	100126798|100126799	NR_004435, NR_004436	chr19:48421685-48421807	+						0	0	0	0	0	0	0	0	0	0	0	0	0	0	0	0	0	0	0	0	0	0	0
195	100126800|100169959	NR_004437, NR_024216	chr19:48410934-48411056	+						0	0	0	0	0	0	0	0	0	0	0	0	0	0	0	0	0	0	0	0	0	0	0
196	100127206	NM_001257308	chr5:129083883-129100756	+	KIAA1024L					0	0	0	0	0	0	0	0	0	0	0	0	0	0	0	0	0	0	0	0	0	0	0
197	100127888	NR_024470	chr20:61294378-61297973	-		0	0	Control		0	0	0	0	0	0	1	3	3	2	0	0	0	0	0	0	0	0	0	0	0	1	0
198	100127889	NM_001130446	chr10:97667721-97698415	+	C10orf131, RP11-248J23.7	1	0.13		0	3	1	3	2	3	3	5	4	1	8	6	2	2	1	3	2	3	0	7	2	0	0	0
199	100127967	NR_126005	chr12:53003634-53009089	+						0	0	3	0	3	1	2	0	0	0	1	1	3	0	0	0	1	1	5	3	0	0	0
200	100127983	NM_001190972	chr8:91970705-91997485	-	RP11-122A3.2	1	0.08		0	985	1095	1442	1035	944	658	3366	3642	980	1260	2271	1294	3017	1113	1949	1064	1850	1020	2428	1178	105	99	12	0.0194636	0.108326	0.0638949	-0.183074	-0.172434	-0.177754	-0.170541	-0.357114	-0.263827	0.0534765	-0.038932	0.00727222	0.0973854	0.145855	0.12162	-0.0404606	-0.0490281
201	100128006	NR_104607	chr17:12663450-12693601	-		0	0.08	Control		0	0	0	0	0	0	0	0	0	0	3	3	2	2	0	0	0	0	0	0	0	0	0
202	100128023	NR_027764	chr3:193710882-193712027	-		0	0.09	Control		0	0	0	0	0	0	0	3	0	0	1	0	0	0	0	0	1	1	0	0	0	0	0
203	100128025	NR_040250	chr3:149375996-149379149	+						2	9	15	6	5	5	19	21	8	8	10	6	24	7	10	4	6	4	8	5	0	1	0	1.28424	1.62886	1.45655	-0.112187			-0.215523	0.0239943	-0.0957642
204	100128054	NR_033969	chr10:96039046-96046827	-		0	0.04	Control		1	1	4	2	0	1	1	3	1	3	5	4	8	3	1	1	2	2	7	1	0	0	0	-0.038812	0.664981	0.313084				-0.949884	-0.297503	-0.623694
205	100128055	NR_104027	chr4:144434624-144435990	-		0	0	Control		0	0	0	1	0	0	2	7	2	3	6	6	3	1	2	0	3	2	2	1	1	2	0
206	100128071	NM_001167676	chr1:32826870-32827844	-	FAM229A	0	0	Control	0	7	6	5	4	2	0	20	34	6	3	7	5	17	9	7	0	17	11	18	5	3	2	0	-0.258473	-0.634532	-0.446502	0.366601			-0.586135	-1.51775	-1.05194
207	100128076	NR_015444	chr9:94895115-94900911	+						11	3	10	1	7	6	19	24	3	3	24	17	20	9	10	6	14	10	15	7	0	0	1	-1.39714	-0.459687	-0.928415	0.029806			1.51035	1.59574	1.55305
208	100128081	NR_034097	chr7:28220075-28280996	+						7	0	0	0	1	1	7	7	3	2	6	2	2	1	1	0	1	0	2	0	0	0	0
209	100128098	NR_034129	chr10:17428934-17450285	+						0	0	0	0	0	0	0	0	1	0	2	2	0	0	0	0	1	1	1	1	0	0	0
210	100128124	NM_001129895	chr6:168376603-168377619	-		0	0.06	Control	0	1	0	0	0	0	0	0	0	0	0	0	0	0	0	0	0	0	0	0	0	0	0	0
211	100128126	NR_038406	chr8:74332308-74353753	+						0	0	0	0	0	0	0	1	0	0	0	0	0	0	0	0	0	0	0	0	0	0	0
212	100128127	NR_111905	chr10:134898752-134900201	-		0	0	Control		0	0	0	0	0	0	0	0	0	0	0	0	0	0	0	0	0	0	0	0	0	0	0
213	100128139	NR_110663, NR_110664	chr19:22715427-22716296	+						0	0	0	0	0	0	0	0	0	0	0	0	0	0	0	0	0	0	0	0	0	3	2
214	100128164	NR_024409, NR_027622	chr3:169661771-169684522	-		0	0.165	Control		11	5	6	5	5	3	23	18	4	6	10	6	24	13	6	4	3	2	13	7	1	0	0	-0.953012	-0.982692	-0.967852	-0.479795			-0.0265811	-0.294115	-0.160348
215	100128176	NR_038408	chr6:149275396-149285820	-		1	0.15			0	0	0	0	0	0	0	0	0	0	0	0	0	0	0	0	0	0	0	0	0	0	0
216	100128191	NR_027157	chr12:98906750-98910004	-		0	0.07	Control		65	54	86	50	50	42	212	227	79	86	127	68	194	64	147	84	119	61	158	79	8	5	3	-0.384855	-0.0360991	-0.210477	-0.192188	-0.305074	-0.248631	-0.0365545	0.042194	0.00281978	0.246277	0.0874736	0.166875	0.512536	0.710802	0.611669	0.155674	0.132301
217	100128233	NR_103769	chr14:65679610-65689065	-		0	0.04	Control		0	0	0	1	0	0	0	1	1	0	1	0	1	0	1	0	0	0	3	3	0	0	0
218	100128239	NR_027276	chr11:133902166-133911236	+						1	4	2	0	2	0	5	10	1	7	4	2	5	5	6	0	3	2	3	0	0	0	0
219	100128252	NR_036521, NR_036522	chr19:56989242-57006805	+						324	328	446	329	295	197	842	1145	248	406	767	442	896	351	591	283	596	307	819	404	13	13	0	-0.114668	0.0196071	-0.0475304	0.145239	0.00428212	0.0747604	-0.194161	-0.441006	-0.317583	-0.131043	-0.1532	-0.142122	-0.0575084	-0.213323	-0.135416	-0.107941	-0.230119
220	100128264	NR_038945	chr7:154858778-154863267	-	AC093726.4	0	0.12	Control		0	0	0	0	0	0	0	0	0	0	0	0	0	0	0	0	0	0	0	0	1	1	7
221	100128285	NR_024595	chr15:76020010-76032418	-		0	0.03	Control		5	3	10	8	4	9	50	55	5	13	28	12	33	19	27	9	21	11	31	18	1	0	1	-0.533746	0.40371	-0.0650185	-0.140313			-0.747847	0.378725	-0.184561
222	100128288	NR_024447	chr17:8261730-8263859	-	AC135178.1	0	0.1	Control		81	59	91	64	50	54	214	266	33	30	156	85	188	72	116	60	126	69	127	55	0	0	0	-0.570234	-0.264991	-0.417612	0.0161777	0.0969043	0.056541	-0.379648	0.0487961	-0.165426	-0.0842675	-0.0591416	-0.0717045	-0.105769	-0.0716311	-0.0886999	-0.0512221	-0.00652055
223	100128292	NR_024585	chr10:79686569-79689583	+						33	48	49	53	41	26	163	163	36	42	86	55	109	46	65	35	83	56	92	40	3	4	6	0.383811	0.120873	0.252342	-0.284521	0.0683275	-0.108097	-0.390248	-0.695319	-0.542784	-0.0135	-0.0755431	-0.0445215	-0.0809377	-0.212107	-0.146522	0.193684	0.306381
224	100128317	NR_126025, NR_126026	chr7:81205701-81320722	-		0	0.53	Control		0	0	0	0	0	0	0	0	0	0	0	0	0	0	0	0	0	0	1	0	0	0	0
225	100128327	NM_001139444	chr6:116817650-116866773	-	BET3L	0	0.07	Control	0	0	0	0	2	0	0	4	0	0	0	0	0	0	0	1	0	0	0	0	0	0	0	0
226	100128338	NR_033849	chr8:144816309-144828507	+						52	40	60	22	38	34	156	200	58	34	103	62	133	49	70	34	101	53	110	44	2	4	2	-0.485705	-0.223986	-0.354845	0.0588976	-0.507776	-0.224439	0.697379	0.861601	0.77949	0.0120133	-0.15389	-0.0709386	-0.227218	-0.416638	-0.321928	0.217347	0.0650378
227	100128361	NR_036505	chr9:95380331-95382817	+	CENPP					113	111	114	79	77	70	227	334	74	34	174	88	272	100	178	83	157	94	198	91	0	0	2	-0.155607	-0.418574	-0.28709	0.253354	-0.507316	-0.126981	-0.0731001	0.117945	0.0224226	0.28111	0.35303	0.31707	0.342371	0.334782	0.338576	0.10409	0.378906
228	100128378	NR_027331	chr3:52096109-52099128	-	LINC00696	0	0	Control		2	2	4	1	0	3	9	8	0	1	3	2	16	9	9	4	7	4	11	3	0	0	0	-0.0601082	0.285452	0.112672				-0.551746	0.889355	0.168804
229	100128385	NR_024376	chr9:115867002-115873957	-		0	0.01	Control		35	21	21	17	31	38	179	164	24	24	65	36	82	26	43	25	43	26	44	19	0	0	0	-0.797698	-1.06908	-0.933391	-0.406232	0.00834187	-0.198945	0.75613	1.34935	1.05274	-0.0195223	-0.268385	-0.143954	-0.25649	-0.0904266	-0.173458	-0.314018	-0.162168
230	100128398	NR_036508	chr19:58514261-58518574	+	CTD-2368P22.1					66	35	44	47	41	44	173	219	51	42	116	68	182	78	144	89	138	72	144	71	1	2	1	-0.996868	-0.976283	-0.986576	0.0414719	0.377801	0.209637	-0.224068	0.192166	-0.015951	0.282755	0.363363	0.323059	0.60918	0.79229	0.700735	0.488313	0.363643
231	100128420	NR_038461, NR_038462	chrX:135721701-135724588	+						0	0	0	0	0	0	0	0	0	0	0	0	0	0	0	0	0	0	0	0	0	0	0
232	100128494	NR_104178	chr11:71725336-71731956	+						30	24	28	17	23	18	96	124	22	19	154	123	82	26	53	25	66	27	50	31	0	0	1	-0.417196	-0.494433	-0.455814	0.0676099	-1.15741	-0.5449	0.358427	0.340209	0.349318	-1.20398	-1.96661	-1.5853	-1.16238	-1.78865	-1.47552	-0.92506	-1.8102
233	100128496	NM_001242671, NM_001302818	chr20:18789994-18810847	-	C20orf78	0	0.005	Control	0	0	0	0	1	0	1	1	2	0	0	0	0	0	0	0	0	0	0	1	1	0	0	0
234	100128505	NR_033973	chr9:119266561-119324572	+						0	0	0	0	0	0	0	0	0	0	0	0	0	0	0	0	0	0	0	0	0	0	0
235	100128511	NR_046283, NR_046284	chr10:21462918-21463852	+						0	1	1	0	0	0	0	5	0	1	1	1	3	1	4	1	0	0	1	1	1	0	0
236	100128531	NR_038941	chr22:25498383-25508659	-		0	0.01	Control		1	3	8	4	2	2	9	14	5	3	7	4	11	3	7	4	7	4	8	2	0	0	0	0.60616	1.30569	0.955923				-0.586135	-0.417765	-0.50195
237	100128553	NM_198495	chr7:143880547-143883173	+	CTAGE4	0	0.04	Control	0	0	0	0	0	0	1	1	1	1	0	1	1	3	0	1	0	1	0	1	1	0	0	0
238	100128554	NR_130748	chr12:126927026-126957331	+						0	0	0	0	0	0	0	0	0	0	0	0	0	0	0	0	0	0	0	0	0	0	0
239	100128560	NR_125367	chr17:10286448-10528857	+						154	183	204	128	154	117	430	496	97	106	223	119	301	141	178	87	169	93	260	117	5	0	1	0.114034	-0.0351278	0.0394532	-0.0897409	0.0405769	-0.024582	0.22515	0.163295	0.194222	0.0749116	0.414787	0.244849	-0.00683197	-0.0228523	-0.0148421	-0.141481	-0.0601043
240	100128568	NR_046376	chr19:5978413-6020374	+						6	2	0	0	6	0	13	16	3	4	9	3	7	2	6	2	12	9	6	4	0	0	0	-1.00515	-1.84104	-1.42309				1.89616	0	0.948081
241	100128569	NM_001135580	chr19:3539154-3544028	+	C19orf71	0	0	Control	0	13	10	9	13	6	12	45	41	6	10	23	11	35	13	14	3	19	12	25	16	1	1	4	-0.421492	-0.775531	-0.598511	-0.369206			-0.922722	0.155851	-0.383436
242	100128573	NR_024491	chr19:7537722-7538247	-		0	0.01	Control		0	1	2	2	1	0	0	2	1	0	1	1	0	0	0	0	2	0	0	0	0	0	0
243	100128590	NR_038441	chr2:40144773-40482349	+						0	0	0	1	3	0	20	14	5	8	4	3	7	5	8	6	8	5	3	0	2	0	0	0	0	0				0.687718	-0.551746	0.0679861
244	100128593	NR_033913	chr9:139640612-139644363	+						0	0	0	0	0	0	0	0	0	0	0	0	0	0	0	0	0	0	0	0	0	0	0
245	100128627	NR_102426	chr8:144077244-144079080	+						0	0	1	0	0	0	3	3	0	0	2	1	2	2	0	0	1	1	0	0	0	0	0
246	100128640	NR_028389	chr3:38492517-38496311	-		0	0.04	Control		54	56	68	37	41	31	235	286	43	64	130	65	182	72	113	53	121	61	118	59	1	1	2	-0.0773366	-0.104077	-0.0907069	-0.0134198	0.355964	0.171272	0.104137	0.0380811	0.071109	0.124711	0.314024	0.219367	0.11192	0.128832	0.120376	0.14648	0.194808
247	100128675	NR_024561, NR_024562	chr19:35549962-35597208	-		0	0.01	Control		0	0	0	0	0	0	8	3	2	2	3	2	0	0	0	0	0	0	1	1	0	0	0
248	100128682	NR_040046	chr19:35896508-35907742	+						2	0	1	2	1	0	2	1	3	0	3	2	1	1	3	0	3	1	1	1	0	0	0
249	100128714	NR_040082	chr15:26147506-26298267	+						6	2	2	2	1	4	0	1	0	2	4	3	8	3	3	1	2	2	2	2	0	0	0	-1.00515	-1.13261	-1.06888				-0.410152	0.766905	0.178377
250	100128731	NM_001134693	chr2:27293341-27294567	-	OST4	0	0	Control	0	2813	3114	3858	2382	2332	1761	8589	10736	2878	4495	6605	3980	8567	3404	5046	2467	5679	3163	7187	3685	481	424	42	0.0134223	0.0144286	0.0139255	0.0247279	-0.0224299	0.00114897	-0.068687	-0.140129	-0.104408	0.0190208	-0.0471362	-0.0140577	-0.0701815	-0.261323	-0.165752	0.0373037	-0.0373145
251	100128750	NR_046205	chr8:30239634-30242917	-		0	0.01	Control		2	2	7	0	6	0	11	8	7	5	9	7	10	5	7	4	7	5	4	2	0	0	0	-0.0601082	0.79065	0.365271				1.89616	0	0.948081
252	100128770	NR_047572	chr16:3082481-3089133	+						2	3	0	7	2	0	0	1	2	11	1	1	4	2	0	0	0	0	1	0	0	1	9
253	100128782	NR_023389, NR_023390	chr9:98568369-98638259	-		0	0.16	Control		352	347	448	275	331	252	1143	1315	306	356	830	465	1228	443	660	354	704	395	921	460	20	7	3	-0.152802	-0.0927475	-0.122775	-0.0943547	-0.143177	-0.118766	0.227612	0.16827	0.197941	0.207783	0.107829	0.157806	-0.0123882	0.0348042	0.011208	0.0176131	0.0584174
254	100128787	NR_038914	chr1:101092605-101112560	-		0	0.04	Control		0	0	0	0	0	0	0	0	0	0	0	0	0	0	0	0	0	0	0	0	0	0	0
255	100128788	NR_027274, NR_027275	chr16:2787076-2802601	-		0	0.015	Control		7	14	14	5	8	8	24	31	6	5	20	11	29	14	21	14	17	11	26	15	0	0	0	0.694531	0.438389	0.56646	0.056994			0.475679	0.743517	0.609598
256	100128811	NR_027333	chr10:25447000-25465205	-		0	0.08	Control		0	0	0	0	0	0	0	0	0	0	0	0	0	0	0	0	0	0	0	0	0	0	0
257	100128822	NR_027387	chr7:152161208-152162630	+						23	22	24	29	27	22	129	142	26	42	69	46	83	41	74	37	66	36	80	39	7	3	3	-0.178083	-0.340571	-0.259327	-0.150589	0.028986	-0.0608014	-0.131048	-0.0956906	-0.113369	-0.0835298	0.0116632	-0.0359333	0.394672	0.108159	0.251415	0.179146	-0.056077
258	100128881	NR_036480	chr16:89778263-89784573	+						2	3	3	0	1	4	6	12	0	1	16	10	9	1	3	2	5	2	7	7	2	4	0	0.226631	0.0682419	0.147437				0.539732	1.71679	1.12826
259	100128885	NR_077227	chr7:64035072-64078967	+						0	0	0	0	0	0	0	0	0	0	0	0	0	0	0	0	0	0	0	0	0	0	0
260	100128890	NR_027423	chr8:7159132-7212876	-		0	0.01	Control		11	6	5	6	1	6	26	36	3	2	10	7	16	6	7	4	13	7	19	6	2	2	0	-0.773517	-1.14958	-0.961547	0.139414			-1.38443	0.223331	-0.580547
261	100128893	NR_102763	chr18:19746858-19748929	-		0	0.02	Control		1	1	10	3	2	0	21	12	2	4	16	8	19	6	6	2	9	2	8	4	1	0	0	-0.038812	1.54362	0.752402	-0.756984			-0.329965	-1.26158	-0.795771
262	100128927	NM_001137601	chr14:105267517-105271048	+	ZBTB42	1	0.01		0	115	91	145	87	81	72	502	617	122	128	268	149	309	132	223	110	276	164	284	137	11	8	7	-0.459936	-0.104689	-0.282313	0.000429507	0.171739	0.0860843	-0.13767	0.0219608	-0.0578545	-0.147956	0.00352854	-0.0722139	0.0520546	-0.00915012	0.0214522	0.292826	0.425723
263	100128946	NR_038944	chr22:49262581-49294198	+						7	5	10	5	7	7	49	77	9	5	19	9	19	8	13	10	16	7	17	9	1	1	1	-0.437967	0.0553575	-0.191305	0.317521			0.326878	0.587381	0.457129
264	100128977	NR_024559	chr17:43920721-43972879	-		0	0	Control		0	0	0	0	0	0	0	0	0	0	0	0	0	0	0	0	0	0	0	0	0	0	0
265	100128993	NR_038919	chr8:19041185-19103032	-		0	0	Control		0	0	0	1	1	0	0	0	0	0	0	0	0	0	3	2	0	0	0	0	1	0	0
266	100129027	NR_038876	chr21:47247754-47256333	-		0	0.01	Control		0	0	0	0	0	0	0	0	0	0	0	0	0	0	0	0	0	0	0	0	0	0	0
267	100129034	NR_027406	chr9:127115751-127121463	+						1476	1395	1716	1050	1172	977	5389	7249	1496	1118	4133	2139	5454	2008	3442	1587	3620	1894	4254	1912	20	7	47	-0.21429	-0.223566	-0.218928	0.130466	0.0730184	0.101742	0.120203	0.191192	0.155697	0.0438772	0.0870821	0.0654796	0.0541776	-0.00214249	0.0260176	0.0639786	0.118488
268	100129046	NR_034091	chr1:94057524-94065587	+						0	0	1	0	0	0	3	4	0	2	4	3	2	0	4	1	0	0	1	1	0	0	0
269	100129055	NR_024524	chr10:38464598-38503273	+						0	0	3	1	0	0	0	3	0	0	2	1	1	1	0	0	2	1	0	0	0	0	0
270	100129066	NR_024280	chr9:92254697-92334674	+						0	0	0	0	0	0	0	0	0	0	0	0	0	0	0	0	0	0	0	0	0	0	0
271	100129075	NR_027123	chr14:56042874-56046810	-	KTN1-AS1	0	0.02	Control		81	83	117	61	77	72	194	171	35	63	168	106	238	90	161	88	131	75	200	97	8	6	1	-0.0952109	0.0867975	-0.0042067	-0.460857	-0.220303	-0.34058	0.288726	0.519436	0.404081	0.142335	-0.0562101	0.0430626	0.250067	0.156162	0.203114	-0.100584	-0.199404
272	100129083	NM_001256795	chr19:51919159-51920679	+		0	0	Control	0	15	8	6	6	11	10	27	30	11	6	14	8	36	20	14	7	9	7	17	7	0	0	2	-0.84897	-1.36146	-1.10521	-0.115762			0.658574	0.823788	0.741181
273	100129094	NM_001287262	chr1:228698059-228699989	-						0	0	0	0	0	0	0	0	0	1	0	0	2	0	0	0	0	0	0	0	0	0	0
274	100129128	NM_001126063	chr6:73933267-73935175	-	KHDC1L	0	0	Control	0	14	19	19	15	11	9	53	43	21	18	38	22	38	14	19	9	28	19	28	16	3	3	1	0.267401	-0.000626567	0.133387	-0.519756			-0.415081	-0.378203	-0.396642
275	100129138	NR_033990	chr1:104615644-104619693	+						0	3	0	0	0	0	0	0	0	5	0	0	1	1	3	3	2	2	2	0	0	0	0
276	100129148	NR_033999	chr7:139102208-139112272	-		0	0	Control		3	2	1	2	2	2	2	10	2	2	26	20	5	3	2	0	5	3	1	1	0	0	0	-0.360304	-0.798923	-0.579613				-0.0182723	0.150098	0.0659127
277	100129175	NR_046086	chr2:219866936-219880444	+						0	0	0	0	1	0	0	1	0	0	0	0	1	1	0	0	1	1	1	0	0	0	0
278	100129195	NR_103455, NR_103456	chr6:28089572-28105094	-		0	0.055	Control		83	85	119	65	53	47	328	459	80	148	261	141	326	129	262	131	209	118	238	129	18	11	3	-0.0960907	0.076394	-0.00984831	0.184219	0.312904	0.248562	-0.320683	-0.166425	-0.243554	-0.0347113	0.0491018	0.00719525	0.31832	0.316819	0.317569	-0.0640574	0.0365221
279	100129196	NR_034182	chr1:31191618-31199593	+						26	29	20	23	17	11	58	73	26	26	26	13	45	18	23	10	24	12	27	14	2	4	4	0.0223362	-0.731995	-0.354829	0.0312292	-0.144677	-0.0567239	-0.427093	-0.684462	-0.555778	0.374101	0.553643	0.463872	0.119706	0.0413684	0.080537	0.1184	0.148991
280	100129203	NR_110295	chr11:94963349-94967568	+						28	16	25	7	17	17	169	152	33	52	50	24	101	38	51	29	48	26	55	30	3	1	1	-0.842389	-0.54836	-0.695374	-0.430623	-0.103468	-0.267046	1.03197	1.33103	1.1815	0.60997	0.774204	0.692087	0.318843	0.643185	0.481014	0.179801	0.372447
281	100129213	NR_038419	chr10:18290714-18299491	-		0	0.06	Control		0	0	0	0	0	0	0	0	0	0	0	0	0	0	0	0	0	0	0	0	0	0	0
282	100129216	NM_001242853	chr11:71589498-71595607	+						0	0	0	0	0	0	0	0	0	0	1	1	0	0	0	0	0	0	0	0	0	0	0
283	100129223	NR_126055	chr12:3592877-3601985	-		1	0.36			0	0	0	0	2	2	10	4	1	0	3	3	6	3	3	1	1	1	4	2	0	0	0
284	100129239|100133053	NM_001144064, NM_001244892	chrX:145891301-145891929	+		0	0.02	Control	0	0	0	0	0	0	0	0	0	0	0	0	0	0	0	0	0	0	0	0	0	0	0	0
285	100129250	NR_033991, NR_033992, NR_102376, NR_102377	chr9:32551141-32566858	+	TIGD1L2					116	93	109	72	69	69	237	289	97	116	215	123	235	91	142	67	173	90	222	116	45	35	2	-0.441662	-0.518549	-0.480105	-0.0106711	-0.365842	-0.188256	-0.0965647	0.227846	0.0656408	-0.222354	-0.250224	-0.236289	-0.273351	-0.436484	-0.354918	-0.0569796	-0.152913
286	100129269	NR_034126	chr1:112141628-112150940	-		0	0.03	Control		5	2	11	2	8	7	5	22	4	6	12	6	8	2	7	4	8	5	16	13	0	0	0	-0.820486	0.509414	-0.155536				1.26101	1.37271	1.31686
287	100129271	NM_001024679	chr1:152691997-152692905	+	C1orf68	0	0	Control	0	0	0	0	0	0	0	0	0	0	0	0	0	0	0	0	0	0	0	0	0	0	0	0
288	100129278	NM_001306137	chr2:21346857-21367238	+	TDRD15				0	30	26	45	30	33	37	155	167	58	74	128	78	187	65	93	52	73	39	121	56	0	5	0	-0.312409	0.133798	-0.0893055	-0.181419	-0.74743	-0.464425	0.0929332	0.56501	0.328972	0.184063	-0.0816971	0.0511831	-0.137112	-0.150851	-0.143981	-0.530061	-0.675158
289	100129307	NM_001310140	chr13:78235508-78236938	-					0	0	0	0	0	0	0	0	0	0	0	0	0	0	0	0	0	0	0	0	0	0	0	0
290	100129316	NR_033912	chr9:93825575-93837414	-		0	0.08	Control		1	0	0	2	1	1	5	2	1	2	3	2	5	3	3	3	3	3	1	1	0	0	0
291	100129345	NR_033943	chr14:98098983-98152995	-		0	0.07	Control		0	0	0	0	0	0	0	0	0	0	0	0	0	0	0	0	0	0	0	0	0	0	0
292	100129354	NR_024046	chr3:47053031-47054957	+						1	1	3	4	0	0	7	3	1	0	6	5	5	1	2	0	3	3	4	1	0	0	0
293	100129361	NM_001271592	chr12:11323779-11328619	+		5	0.82	Pumilio target	3	1574	1775	2219	1449	1502	1207	5129	6335	1384	1773	3293	1790	4208	1643	2778	1414	2747	1522	3757	1708	145	117	18	0.0400991	0.0540926	0.0470959	0.00750949	-0.0162407	-0.00436562	0.0136623	0.0318384	0.0227503	-0.00246078	0.0546585	0.0260988	0.0727212	0.0881801	0.0804507	-0.00628333	0.0600526
294	100129385	NM_001271829, NR_073471	chr9:16203932-16276311	-	C9orf92	0	0	Control	0	2	1	4	1	1	2	2	2	1	3	2	1	1	0	1	0	0	0	1	1	0	0	0
295	100129387	NR_024490	chr15:50646370-50650503	+						221	262	342	264	253	218	657	786	174	144	529	306	676	253	442	249	400	228	624	321	10	3	4	0.11117	0.186806	0.148988	-0.0381289	-0.301164	-0.169647	-0.0987143	0.0191524	-0.0397809	-0.00241859	-0.0951413	-0.0487799	0.0584288	0.129985	0.0942072	-0.146578	-0.129148
296	100129396	NR_026810	chr17:16692056-16693815	+						0	0	0	0	0	0	1	0	0	0	1	1	0	0	1	0	4	2	2	1	0	0	0
297	100129405|55154	NM_001256532, NM_001256533, NM_018116, NR_024117, NR_046292, NR_046293, NR_046294, NR_046295	chr1:155579960-155584758	+	MSTO1	0	0.0333	Control	0	374	377	440	298	291	211	641	886	151	277	638	373	728	305	449	236	534	297	658	354	21	15	2	-0.120916	-0.205466	-0.163191	0.168221	0.214417	0.191319	-0.0719067	-0.200998	-0.136452	-0.164469	-0.111145	-0.137807	-0.187114	-0.230058	-0.208586	-0.00145261	-0.0343221
298	100129407|100132304	NR_034116, NR_120493, NR_120494, NR_120499	chrX:72001688-72002484	-		0	0.005	Control		0	0	0	0	0	0	0	0	0	0	0	0	0	0	0	0	0	0	0	0	0	0	0
299	100129424	NR_026660	chr7:102781716-102782850	-		1	0.03			26	36	43	28	31	19	72	100	43	60	20	9	17	10	11	8	21	11	17	8	3	3	0	0.311444	0.263184	0.287314	0.16291	-0.0913488	0.0357805	0.101222	-0.243436	-0.0711071	-0.453186	0.259502	-0.0968418	-0.41923	0.202029	-0.108601	0.266856	0.466594
300	100129427	NR_033845	chr7:50599456-50611161	+						0	0	0	0	1	0	0	0	0	0	0	0	0	0	0	0	0	0	0	0	0	0	0
301	100129434	NR_125368	chr2:56400668-56412905	-		0	0.1	Control		79	66	106	48	60	66	149	142	34	25	325	166	435	140	263	118	240	117	294	113	0	0	0	-0.37978	-0.0166703	-0.198225	-0.349189	-0.0743799	-0.211785	0.272713	0.729565	0.501139	0.0634387	-0.0662635	-0.00141241	0.012616	-0.0628418	-0.0251129	-0.179257	-0.206848
302	100129460	NR_036680	chr7:32620552-32758780	-		0	0.13	Control		23	34	50	35	39	28	84	142	35	37	70	47	93	48	71	40	53	33	77	43	1	1	0	0.396105	0.62843	0.512267	0.431632	-0.800317	-0.184342	0.111414	-0.0248717	0.0432709	0.050211	0.197949	0.12408	0.318667	0.185661	0.252164	-0.136037	-0.203223
303	100129461	NR_126015, NR_126016, NR_126017, NR_126018, NR_126019	chr6:5004049-5240729	+						38	19	24	18	20	22	41	68	18	23	41	24	49	15	29	23	31	15	36	15	1	0	1	-1.03729	-1.01172	-1.0245	0.380561			0.102146	0.532848	0.317497
304	100129464	NR_038428	chrX:3189860-3202694	+	CXorf28					0	6	2	1	1	1	44	62	8	16	4	3	5	3	3	1	4	2	10	6	3	0	1	1.74625	0.708425	1.22734	0.173598			-0.0120136	0.100635	0.0443106
305	100129480	NM_001195279	chr3:12581279-12586963	-	C3orf83, MKRN2-AS1	0	0.06	Control	0	0	0	0	0	0	0	0	0	0	0	0	0	1	0	0	0	0	0	0	0	0	0	0
306	100129482	NR_026777	chr10:43008960-43048318	-		2	0.62			854	876	1112	757	768	656	2769	2991	672	688	2003	1053	2774	1080	1684	935	1624	929	2085	1001	7	10	3	-0.0962604	-0.0602869	-0.0782736	-0.18542	-0.314147	-0.249783	-0.0172824	0.0886756	0.0356966	0.113341	0.214373	0.163857	0.0677502	0.256408	0.162079	-0.0472398	0.113095
307	100129515	NR_033941	chrX:134252881-134254405	-		0	0.04	Control		0	0	0	0	0	0	0	0	0	0	0	0	0	0	0	0	0	0	0	0	0	0	0
308	100129518	NR_037166	chr6:160181290-160183364	-	SOD2	0	0.02	Control		18	17	11	13	10	9	72	111	23	42	41	24	56	18	39	25	30	20	21	10	0	2	1	-0.189336	-0.96317	-0.576253	0.302833	-0.34571	-0.0214384	-0.349772	-0.199274	-0.274523	0.0838527	-0.210447	-0.0632971	0.221567	0.444188	0.332877	-0.173138	0.0279308
309	100129520	NM_001195272	chrX:124453968-124456950	+						2	8	6	1	4	2	23	19	3	10	17	12	33	15	7	2	9	5	24	14	1	0	0	1.15357	0.641083	0.897327	-0.425359			0.941292	0.548236	0.744764
310	100129534	NR_024489	chr1:2281852-2284100	-		0	0	Control		49	45	50	55	45	40	145	238	38	18	115	64	168	52	101	46	116	58	143	59	1	1	1	-0.243454	-0.390722	-0.317088	0.402078	0.133443	0.267761	-0.3139	-0.157409	-0.235654	0.183278	-0.115988	0.0336447	0.125756	-0.0459399	0.0399079	0.257672	0.14615
311	100129543	NM_001277403	chr19:23299776-23330014	+	ZNF730	0	0.07	Control	0	35	8	19	6	8	25	83	70	16	14	42	25	65	31	36	19	39	19	41	16	0	0	1	-1.95634	-1.19378	-1.57506	-0.495707			0.286737	2.01074	1.14874
312	100129550	NR_024618	chr3:122605359-122611263	+						125	135	141	92	88	96	273	380	59	68	200	113	282	89	190	101	175	99	208	112	3	8	7	-0.0217867	-0.262183	-0.141985	0.176001	0.10505	0.140526	-0.0998605	0.34969	0.124915	0.136299	-0.161898	-0.0127995	0.238773	0.260723	0.249748	0.0611344	0.100939
313	100129583|100631383|8987	NM_001136570, NM_001242936, NM_001242939, NM_003943	chr4:77135192-77232283	+	STBD1, FAM47E	0.5	0.09		0	400	476	572	313	350	330	1329	1658	268	420	1282	784	1526	608	990	541	1096	631	1407	669	42	44	9	0.117083	0.0742915	0.095687	0.0218486	-0.232662	-0.105407	0.122244	0.369586	0.245915	-0.104422	-0.18771	-0.146066	-0.0544992	-0.106348	-0.0804238	0.0289941	-0.0190122
314	100129597	NR_051983	chr13:49151109-49155037	-		0	0.03	Control		2	0	0	0	0	0	3	0	0	0	0	0	0	0	0	0	0	0	0	0	0	0	0
315	100129603	NR_126024	chr7:3180564-3198206	-	AC091801.1	0	0	Control		3	3	4	3	6	2	10	20	5	4	22	13	19	6	12	5	9	5	17	7	1	2	0	-0.0735642	-0.0147438	-0.044154				0.634586	-0.161595	0.236495
316	100129617	NR_045112	chr16:81698958-81700879	+						9	11	9	6	7	7	25	30	10	5	11	5	16	9	18	12	18	9	26	14	1	0	1	0.125568	-0.339094	-0.106763	-0.0269946			0.137936	0.398439	0.268188
317	100129620	NR_033940	chr1:99469831-99614408	+						0	0	0	0	0	4	0	0	0	0	0	0	0	0	1	0	0	0	0	0	0	0	0
318	100129636	NR_125387	chr6:29003797-29044517	+						0	0	0	1	0	0	3	1	0	0	0	0	0	0	0	0	1	1	0	0	0	0	0
319	100129654	NM_001193502	chr8:67858735-67874825	-	TCF24	1	0.4		0	1	1	3	3	2	0	8	13	2	2	9	6	15	3	7	6	4	2	11	4	0	0	0	-0.038812	0.447771	0.204479				-0.329965	-1.26158	-0.795771
320	100129662	NR_038405	chrX:137794268-137798763	+						9	8	12	2	9	13	42	43	14	9	31	20	30	16	17	10	20	12	28	13	0	0	0	-0.235545	-0.0208376	-0.128191	-0.224936			1.39589	2.12614	1.76101
321	100129669	NM_001271706	chr9:24543212-24545674	-	IZUMO3	0	0	Control	0	0	0	0	0	0	0	0	0	0	0	0	0	0	0	0	0	0	0	1	0	0	0	0
322	100129697	NM_001290330	chr16:89006446-89017932	+	RP11-830F9.6	0	0.01	Control	0	0	0	0	0	0	0	1	0	0	0	0	0	0	0	0	0	0	0	0	0	0	0	1
323	100129716	NR_027435	chr5:90676163-90716532	+						14	15	14	14	18	12	44	61	17	13	26	14	38	14	23	15	36	21	35	20	1	1	0	-0.0288471	-0.36964	-0.199243	0.152841	-0.437517	-0.142338	0.285274	0.0636141	0.174444	0.162471	0.150533	0.156502	0.119706	0.453478	0.286592	0.63102	0.766665
324	100129722	NR_038389	chr9:140144670-140147949	-		0	0.01	Control		25	11	14	10	9	9	22	37	0	4	23	9	39	15	19	11	26	21	32	19	0	1	0	-1.14528	-1.11284	-1.12906	0.361213			-0.154669	0.119168	-0.0177506
325	100129726	NR_027251	chr2:43454349-43455994	+						11	13	18	11	7	9	82	70	6	5	38	24	68	28	51	30	48	31	42	23	0	0	1	0.0895583	0.225722	0.15764	-0.479499			-0.552485	0.00503065	-0.273727
326	100129792	NM_001134848	chr5:42756919-42802539	+	CCDC152	0	0.47	Control	0	1628	1500	2232	1598	1728	1379	4067	4934	975	1258	3705	2067	4691	1654	3055	1780	2768	1456	4027	1839	99	97	2	-0.250973	0.0139134	-0.11853	-0.0183258	-0.48624	-0.252283	0.0745934	0.0827639	0.0786787	-0.0157536	-0.143011	-0.0793823	0.0398298	0.212565	0.126197	-0.165144	-0.211091
327	100129794	NR_033240	chr14:37641230-37642998	+	RP11-537P22.1					52	40	63	38	37	26	66	98	17	20	78	42	89	44	66	35	69	32	113	56	2	6	0	-0.485705	-0.157032	-0.321369	0.250632	0.419	0.334816	-0.0724176	-0.237325	-0.154871	-0.155462	0.231531	0.0380343	0.0727047	0.155808	0.114256	0.0738369	-0.0919475
328	100129827	NR_034093, NR_034094, NR_046374, NR_046375	chr11:10562782-10621479	+						0	0	0	0	0	1	1	3	0	1	1	1	1	1	0	0	2	2	1	0	0	0	0
329	100129842	NM_001159293	chr19:20720797-20748626	-	ZNF737	6	0.77	Pumilio target	0	0	1	3	1	0	3	4	7	2	0	6	5	25	8	4	2	5	3	3	1	0	0	0	0.477652	0.964235	0.720944				-0.551746	0.889355	0.168804
330	100129845	NR_038910	chr7:100187023-100201661	-		0	0	Control		22	22	21	17	16	18	84	96	21	33	72	46	89	36	54	22	53	29	67	39	3	2	5	-0.119956	-0.451344	-0.28565	-0.0967225	-0.224542	-0.160632	-0.110969	0.340209	0.11462	-0.0471086	-0.164785	-0.105947	-0.090454	-0.591236	-0.340845	-0.174042	-0.347724
331	100129858	NR_033939	chr4:141204879-141294546	-		0	0.06	Control		23	24	24	10	17	14	43	40	5	15	20	10	39	15	16	10	21	11	31	16	1	2	0	-0.0650851	-0.340571	-0.202828	-0.341823			0.622719	0.670226	0.646473
332	100129917	NR_036511, NR_036512	chr4:773936-775636	-		0	0	Control		83	81	82	77	63	50	338	432	79	64	233	137	340	115	186	89	194	100	297	147	6	3	2	-0.16356	-0.444158	-0.303859	0.0558052	-0.341022	-0.142608	-0.317709	-0.317479	-0.317594	0.185336	-0.0726756	0.0563302	-0.00670208	-0.18973	-0.0982159	-0.00883313	-0.156712
333	100129924	NM_001242750	chr1:43253660-43263901	+	C1orf50	0	0	Control	0	6	15	12	15	8	6	44	35	12	12	17	8	35	12	20	7	17	10	19	12	2	0	0	0.942869	0.423235	0.683052	-0.529347			-0.786918	-0.850324	-0.818621
334	100129931	NR_033828	chr4:7032280-7047958	-		1	0.09			1	1	0	0	2	0	3	1	0	1	8	8	6	0	1	0	1	1	0	0	0	0	0
335	100129935	NR_026870	chr19:40129324-40133041	+						0	1	0	0	0	0	0	0	0	0	0	0	0	0	0	0	0	0	0	0	0	0	0
336	100129940	NM_001292023, NM_001292024, NR_120478	chr12:66245006-66275947	-	RP11-366L20.2	0.333	0.123		0	1	5	8	3	1	4	13	15	6	6	35	19	63	32	57	37	41	27	32	22	0	1	0	1.05029	1.30569	1.17799				-0.721844	0.455212	-0.133316
337	100129961	NR_036549	chr2:135624202-135676176	-		0	0.03	Control		58	48	69	36	42	49	219	209	62	56	126	67	220	83	97	44	105	53	149	82	4	6	2	-0.388286	-0.182927	-0.285607	-0.352642	0.104911	-0.123865	0.174482	0.707342	0.440912	0.433325	0.470906	0.452115	-0.0569128	-0.170704	-0.113809	-0.00748804	-0.0422711
338	100129969	NM_001309426, NM_001309427	chr9:34889060-34895775	-	FAM205CP				0	0	0	0	0	0	0	0	0	0	0	0	0	0	0	0	0	0	0	0	0	0	0	0
339	100129973	NR_102751	chr15:52472222-52498076	+						3	4	5	4	7	6	36	42	3	2	11	7	16	7	9	6	11	8	9	3	0	0	0	0.165525	0.174002	0.169764	-0.063045			0.544347	0.629742	0.587045
340	10013	NM_006044	chrX:48660486-48683380	+	HDAC6	0	0	Control	0	1822	1684	2210	1346	1426	1284	5654	6784	1570	2964	3853	2073	5052	2081	3045	1517	3249	1820	4126	1934	353	341	41	-0.246514	-0.16256	-0.204537	-0.0342438	0.0391199	0.00243806	0.0450801	0.227149	0.136114	0.0346321	0.183696	0.109164	-0.0213293	-0.0219805	-0.0216549	0.00925462	0.106217
341	100130015	NR_027335, NR_027336	chr16:90106168-90114191	-	AC133919.6	0	0	Control		1	1	1	2	1	1	7	11	1	4	8	5	15	7	3	1	6	3	4	2	1	0	0	-0.038812	-0.119198	-0.0790052				-0.410152	-0.297503	-0.353827
342	100130017	NR_015446	chr4:69048009-69078188	+						0	0	0	0	0	0	0	0	0	0	0	0	0	0	0	0	0	0	0	0	0	0	0
343	100130075	NR_073494	chr12:69198216-69199274	-		0	0.02	Control		0	0	0	0	0	0	0	1	0	0	0	0	1	1	0	0	0	0	0	0	0	0	0
344	100130086|100506164	NM_001164415, NM_016153	chrX:148674171-148676974	-	HSFX2	0	0	Control	0	0	0	0	0	0	0	0	0	0	0	0	0	0	0	0	0	0	0	0	0	0	0	0
345	100130093	NR_024485, NR_024486	chr1:227916239-227922055	+	SNAP47					91	51	73	50	48	61	474	673	101	133	235	113	386	151	235	111	249	137	290	126	15	12	7	-0.934631	-0.73461	-0.83462	0.205936	0.371648	0.288792	-0.0929124	0.562537	0.234812	0.353192	0.584927	0.46906	0.312309	0.394345	0.353327	0.332526	0.560714
346	100130148	NR_024560	chr17:43973148-43976164	+		0	0.07	Control		0	0	1	0	0	2	2	4	1	1	2	2	2	1	0	0	1	0	1	0	2	0	0
347	100130155	NR_034102, NR_034103, NR_109792, NR_109793	chr8:65285774-65300061	+						0	0	0	0	0	0	0	0	0	0	0	0	0	0	0	0	0	0	0	0	0	1	0
348	100130197	NR_038827, NR_038828	chr1:47139707-47157769	+						0	0	0	0	0	0	0	2	0	0	3	3	0	0	0	0	0	0	0	0	0	0	0
349	100130231	NR_038446, NR_038447	chr8:126934766-126963441	-		0.5	0.165			10	3	15	6	5	6	55	27	9	10	9	4	18	5	10	5	9	2	9	4	0	0	0	-1.28458	0.117648	-0.583466	-1.11051			-0.215523	0.223331	0.00390414
350	100130238	NR_024563	chr12:132851976-132857486	+						6	2	2	2	4	5	80	85	16	15	18	12	37	12	17	9	15	7	13	6	3	3	0	-1.00515	-1.13261	-1.06888	-0.192788	0.300272	0.0537422	0.543154	0.998268	0.770711	0.561378	0.146718	0.354048	0.188224	0.0109513	0.0995876	-0.00610613	-0.380104
351	100130264	NR_024564	chr20:19222945-19265240	-		0	0.02	Control		0	0	0	0	0	0	0	0	0	0	0	0	0	0	0	0	0	0	0	0	0	0	0
352	100130274	NM_001162914	chr8:144788863-144790279	-	CCDC166					0	0	0	0	0	0	0	1	0	0	0	0	0	0	0	0	0	0	0	0	0	0	2
353	100130275	NR_033910	chr6:10412550-10416402	+						0	0	0	0	0	0	0	0	0	0	1	1	0	0	0	0	0	0	0	0	0	0	0
354	100130298	NR_034003	chr8:61878679-61880307	-		0	0	Control		0	0	0	0	0	0	0	0	0	0	0	0	0	0	0	0	0	0	1	0	0	0	0
355	100130301	NM_001243237	chr8:74153658-74171737	-		0	0	Control	0	0	0	0	0	0	0	0	0	0	0	0	0	0	0	0	0	2	2	0	0	0	0	0
356	100130302	NM_001136234	chrX:24380877-24383541	+						0	0	0	0	0	0	0	0	0	0	0	0	0	0	0	0	0	0	0	0	0	0	0
357	100130311	NM_001145536	chr17:4802947-4806227	+	C17orf107	0	0.02	Control	0	4	6	13	8	8	7	15	27	1	7	18	14	20	8	9	4	14	8	18	7	11	29	52	0.301699	0.91191	0.606805	0.405065			-0.0299904	0.081712	0.0258608
358	100130331	NR_027247	chr1:238025474-238091619	+						1	1	2	1	0	0	9	4	4	6	0	0	1	0	0	0	2	2	1	0	22	3	8
359	100130342	NR_045208	chr19:35136777-35136957	+						0	0	0	0	0	0	0	0	0	0	0	0	0	0	0	0	0	0	0	0	0	0	0
360	100130348	NM_001242631, NM_001282448	chr11:64855843-64856581	-	AP003068.6	0	0	Control	0	0	0	0	0	0	0	0	0	0	0	0	0	0	0	0	0	0	0	0	0	0	0	0
361	100130357	NM_001242698	chr6:13279526-13295818	-	TBC1D7	0	0.02	Control	0	33	43	49	37	48	18	132	151	21	24	65	44	136	56	62	31	64	40	90	45	4	4	1	0.233544	0.120873	0.177209	-0.0981172	0.355063	0.128473	0.320774	-0.691591	-0.185408	0.668897	0.500092	0.584495	0.233751	-0.0721128	0.0808191	0.217656	0.147865
362	100130361|100132994	NM_001145139, NM_001145140	chrX:70934223-70938135	-		0	0	Control	0	0	0	0	0	0	0	0	0	0	0	0	0	0	0	0	0	0	0	0	0	0	0	0
363	100130370	NM_001272086	chr17:79349698-79359160	-		0	0	Control	0	0	1	1	1	0	2	1	6	0	1	3	1	1	0	0	0	3	3	0	0	0	0	0
364	100130386	NR_028064	chr13:114451483-114454062	-		1	0.01			27	23	24	14	15	18	165	259	62	56	62	35	113	44	64	38	68	36	66	31	6	2	9	-0.332061	-0.552154	-0.442108	0.341384	0.171048	0.256216	0.0533784	0.586067	0.319723	0.477828	0.476927	0.477377	0.340114	0.513546	0.42683	0.363232	0.312826
365	100130417	NR_026874, NR_122045	chr1:852197-855072	-		0	0	Control		44	35	38	18	34	40	142	194	25	31	92	51	160	70	106	48	88	45	116	59	6	1	6	-0.436227	-0.611988	-0.524107	0.146634	0.50427	0.325452	0.807473	1.34672	1.0771	0.422685	0.60867	0.515678	0.500091	0.325389	0.41274	0.181997	0.107959
366	100130418	NR_015352	chr22:17517459-17539682	+						202	232	279	200	212	145	401	488	99	88	366	211	483	203	266	113	326	174	412	219	16	11	4	0.0658039	0.0243292	0.0450666	-0.0136463	0.0786461	0.0324999	0.0454395	-0.166534	-0.0605474	0.0434075	0.12109	0.0822489	-0.140251	-0.465251	-0.302751	0.0871436	0.0157739
367	100130449	NR_024014	chr2:241388835-241396117	-	AC110619.2	0	0	Control		0	2	2	1	2	1	2	5	1	0	0	0	3	1	5	3	1	0	0	0	0	0	0
368	100130451	NM_001242575	chr2:214141276-214148929	-		0	0.11	Control	0	4	2	2	1	5	2	4	4	3	2	4	3	14	5	3	2	5	2	4	0	0	0	0	-0.608666	-0.736126	-0.672396				1.15689	0.548236	0.852562
369	100130452	NR_034036	chr2:197565358-197577736	-		1	0.04			0	0	0	0	0	0	0	1	0	0	0	0	0	0	0	0	2	0	0	0	0	0	0
370	100130460	NR_103765	chr11:10329859-10452220	+	AMPD3					2	2	0	6	3	2	1	8	2	2	5	2	7	2	1	1	3	1	3	3	0	1	1
371	100130476	NR_049793	chr6:138144806-138189370	-		0	0.04	Control		9	8	13	4	8	7	13	22	4	9	9	5	7	4	4	3	14	7	18	9	0	1	0	-0.235545	0.0713524	-0.0820964	0.323468			0.693148	0.80485	0.748999
372	100130480	NR_120518	chr18:6511414-6590652	+	RP11-865B13.1					0	0	0	0	0	0	0	1	0	0	0	0	0	0	0	0	0	0	0	0	0	0	0
373	100130519	NM_001190844	chr19:17546317-17559376	-	TMEM221, CTD-2521M24.10	0	0.02	Control	0	0	0	0	0	0	0	0	0	0	0	0	0	0	0	0	0	0	0	1	0	0	0	0
374	100130522	NR_028339, NR_028340	chr18:77905806-77936315	+	AC139100.2					5	6	8	6	5	1	34	28	9	8	11	7	20	4	11	6	4	1	16	11	0	0	0	0.0898793	0.165779	0.127829	-0.467398			-0.215523	-1.27178	-0.74365
375	100130539	NM_001258000	chr10:44788197-44790097	+		0	0	Control	0	4	0	0	1	0	1	0	1	0	0	2	2	2	2	1	0	1	0	3	0	0	0	0
376	100130557	NR_024567	chr1:41154751-41157933	-		0	0.17	Control		122	94	130	84	99	96	418	485	74	46	283	154	359	135	217	109	231	115	305	151	6	3	0	-0.498004	-0.342297	-0.420151	-0.081361	0.200891	0.0597649	0.194257	0.477805	0.336031	-0.0127912	-0.0113983	-0.0120948	-0.0637882	-0.0688521	-0.0663201	-0.0370038	-0.12483
377	100130581	NR_027412, NR_027413	chr17:41447212-41466266	-		0	0.04	Control		69	78	76	60	62	56	171	212	55	51	151	92	185	76	111	61	113	66	162	80	5	5	3	0.0422505	-0.291003	-0.124376	0.0124477	0.130371	0.0714091	0.00884552	0.189638	0.0992416	-0.0611799	-0.0943463	-0.0777631	-0.121659	-0.159288	-0.140473	-0.157533	-0.17931
378	100130587	NR_110634	chr20:61991339-62002529	+						0	0	0	0	0	0	0	0	0	0	0	0	0	0	0	0	0	0	0	0	1	0	0
379	100130613	NM_001122716	chrX:125953746-125955768	+	CXorf64	0	0.02	Control	0	1	0	0	0	0	1	16	21	1	2	0	0	0	0	2	2	1	1	0	0	0	0	1				0.068269
380	100130673	NR_038454	chr7:32496509-32498106	-		0	0.06	Control		51	18	21	16	15	36	188	197	24	33	133	68	168	63	79	42	85	48	95	47	0	0	0	-1.509	-1.58378	-1.54639	-0.221369	0.00834187	-0.106514	-0.115091	1.35226	0.618583	-0.018473	0.0655918	0.0235594	-0.415381	-0.255306	-0.335344	-0.374705	-0.199671
381	100130691	NR_026966	chr2:178148235-178257419	-	NFE2L2	1	0.27			71	86	105	60	67	51	136	140	37	51	120	74	143	58	84	44	80	41	111	46	3	8	1	0.138963	0.119449	0.129206	-0.242614	-0.260321	-0.251468	0.117038	0.0589854	0.0880115	-0.0990034	-0.166524	-0.132763	-0.188119	-0.308673	-0.248396	-0.315178	-0.533551
382	100130700	NR_034018, NR_034019	chr16:34739458-34740840	-		0	0.01	Control		6	10	17	18	16	10	80	115	20	37	30	16	39	16	26	9	36	14	42	18	1	6	0	0.459017	0.834591	0.646804	0.210546	0.0601832	0.135365	-0.184417	-0.482481	-0.333449	0.0191887	0.153528	0.0863582	0.0964892	-0.335171	-0.119341	0.455537	0.0870319
383	100130705	NM_001195150	chr7:128506463-128512101	+		0	0	Control	1	45	42	74	62	53	26	131	150	23	50	85	40	133	54	65	36	57	29	91	41	2	0	2	-0.220415	0.2639	0.0217426	-0.0967659	0.8929	0.398067	-0.254742	-0.91342	-0.584081	0.275247	0.578882	0.427064	-0.064983	0.260195	0.097606	-0.301673	-0.158257
384	100130717	NR_024482, NR_024483	chr22:17640278-17646335	+						0	0	0	0	0	0	7	4	2	0	3	1	2	0	1	1	0	0	4	0	0	0	1
385	100130733|101180901|51194	NM_001134779, NM_016338, NM_181506, NR_073584	chr5:61708572-61924416	+	IPO11, KIF2A, LRRC70	0	0.113	Control	0	1565	1807	2425	1733	1736	1367	3612	4234	1049	1307	3313	1891	4062	1532	2653	1487	2527	1354	3635	1761	156	122	8	0.0741006	0.190254	0.132177	-0.0677994	-0.205261	-0.13653	-0.0356048	-0.0466827	-0.0411438	-0.0620503	-0.125175	-0.0936125	-0.00232683	0.0816289	0.039651	-0.135249	-0.187496
386	100130742	NM_001129890	chr8:92114846-92231464	+	LRRC69, SLC26A7	0	0.05	Control	0	27	56	36	24	25	35	112	132	23	19	91	39	125	49	91	63	62	37	78	45	1	0	0	0.864351	-0.0241672	0.420092	-0.0567385	-0.836619	-0.446679	0.0190567	0.786599	0.402828	0.0967374	0.479182	0.28796	0.303446	1.06807	0.685757	-0.281427	0.204774
387	100130744	NR_046285	chr5:14712802-14716638	+						288	251	346	226	235	222	741	1025	206	229	511	258	691	265	438	227	472	255	547	269	2	3	8	-0.328627	-0.175097	-0.251862	0.169525	0.0925089	0.131017	0.0180231	0.267437	0.14273	0.0784301	0.214861	0.146646	0.0949057	0.24144	0.168173	0.139436	0.274595
388	100130771	NR_027068	chr7:105205579-105221976	-	EFCAB10	0	0.05	Control		1	1	1	0	0	0	1	1	0	1	3	2	3	0	1	1	0	0	0	0	0	0	0
389	100130776	NR_027032	chr12:58120022-58122139	+	RP11-571M6.6					383	347	419	257	295	218	744	1107	202	358	657	375	906	339	481	198	698	389	838	417	32	28	8	-0.273805	-0.309601	-0.291703	0.273949	-0.0696521	0.102149	0.159541	0.0576051	0.108573	0.106651	0.0325267	0.0695886	-0.130648	-0.488626	-0.309637	0.340316	0.344765
390	100130827	NM_001199824	chr19:56052022-56056909	-	SGK110	0	0	Control	0	6	6	3	5	5	3	28	30	10	23	20	8	15	4	14	8	13	7	30	17	3	4	3	-0.0947854	-0.876801	-0.485793	-0.158178			-0.0265811	-0.294115	-0.160348
391	100130849	NR_038450	chr7:56943077-56949839	-		0	0	Control		0	1	1	0	0	0	0	0	0	0	0	0	2	1	0	0	1	1	0	0	0	0	0
392	100130855	NR_034080	chr15:63879908-63893026	-		1	0.14			22	6	14	7	8	13	19	41	8	7	31	18	32	12	27	14	21	16	20	9	1	0	0	-1.64191	-0.94505	-1.29348	0.644428			0.119699	0.984829	0.552264
393	100130872|10417	NM_001128325, NM_001199021, NM_012445, NR_024569	chr4:1160720-1202750	-	SPON2	0	0.0125	Control	0	10	12	9	3	5	6	26	30	12	15	22	12	38	9	11	5	35	21	35	21	1	2	2	0.106214	-0.461189	-0.177488	-0.0720607			0.447058	0.885912	0.666485
394	100130880	NM_001243523	chr7:137638093-137642712	+		0	0.01	Control	0	0	0	0	0	0	0	0	0	0	0	0	0	0	0	0	0	0	0	0	0	0	0	0
395	100130887	NR_120495	chr10:123687826-123711480	+						4	2	3	2	3	1	0	11	2	1	10	6	2	1	4	3	2	2	2	0	1	1	0
396	100130889	NR_026816	chr6:31141511-31145676	-		0	0.01	Control		0	0	1	0	0	0	0	0	1	0	0	0	0	0	0	0	0	0	0	0	0	0	1
397	100130890	NM_001195131	chr6:99968869-99981059	+		0	0.18	Control	0	59	71	113	60	58	46	296	313	72	72	208	115	264	107	161	83	182	100	236	116	12	16	3	0.129026	0.480237	0.304632	-0.211558	-0.0882493	-0.149904	-0.0839582	-0.0846878	-0.084323	-0.0119579	0.0726501	0.0303461	-0.0501311	-0.0409666	-0.0455488	0.0611898	0.0904045
398	100130894	NR_034083	chr16:70788962-70807154	+						0	0	0	2	0	0	0	2	0	0	1	1	0	0	2	0	1	0	1	1	0	0	0
399	100130899	NR_039988	chr22:40428335-40432581	+						0	0	0	0	0	0	1	0	0	1	0	0	0	0	0	0	1	0	0	0	0	1	0
400	100130933	NM_001162997	chr17:73642645-73644057	+	SMIM6	0	0.01	Control	0	0	0	0	0	0	0	0	0	0	0	0	0	0	0	0	0	0	0	0	0	0	0	0
401	100130934	NR_045983	chr20:45085131-45086282	-		0	0.03	Control		10	13	27	11	17	17	93	89	27	20	58	32	86	38	60	39	45	26	59	30	0	0	0	0.202122	0.849695	0.525909	-0.334	-0.894039	-0.614019	0.508582	0.807643	0.658112	0.196565	0.396762	0.296664	0.341497	0.668585	0.505041	-0.101882	-0.00499549
402	100130935	NR_073432	chrX:151895977-151903136	-	MAGEA12	0	0	Control		13	17	19	12	18	10	48	70	13	55	44	19	60	29	23	15	35	18	36	24	1	0	2	0.218074	0.0905799	0.154327	0.219765			0.47605	0.0276005	0.251825
403	100130950	NR_034082	chr17:5095378-5138931	+						44	35	54	23	22	31	146	174	28	25	107	70	144	60	84	38	73	31	114	54	2	3	1	-0.436227	-0.138171	-0.287199	-0.0421205	0.0838398	0.0208597	-0.093256	0.676605	0.291675	0.0691563	-0.042334	0.0134111	-0.0295895	-0.432877	-0.231233	-0.281982	-0.835731
404	100130954	NR_034016, NR_034017, NR_109814	chr9:138466770-138478958	+						0	0	0	0	0	0	0	0	0	0	0	0	0	0	0	0	0	0	0	0	0	0	0
405	100130958	NM_001129979	chr16:77233348-77246976	+	SYCE1L, MON1B	0	0	Control	0	30	26	16	17	9	12	104	170	17	37	21	11	62	22	32	17	44	24	60	27	26	18	2	-0.312409	-1.19619	-0.7543	0.390527	-0.0706806	0.159923	-0.811206	-0.182244	-0.496725	1.04142	1.00746	1.02444	0.789827	0.89822	0.844024	1.14772	1.22647
406	100130964	NR_046245	chr8:39420630-39437653	+						0	0	0	0	2	1	3	1	0	1	3	1	1	0	0	0	1	0	3	0	0	0	0
407	100130967	NM_001195032, NM_001302839, NM_001302840, NM_001302841	chr6:159290898-159331385	+	C6orf99	0	0.0225	Control	0	112	158	193	134	133	100	10	19	17	21	110	61	123	42	93	59	99	48	156	77	4	3	0	0.35666	0.337569	0.347115	0.412295	0.167635	0.289965	-0.0481667	-0.124629	-0.086398	-0.186119	-0.342502	-0.26431	0.0728066	0.365885	0.219346	0.0989729	-0.0493723
408	100130987	NR_024469	chr11:67085309-67159158	+						17	13	22	14	15	11	58	64	9	31	40	24	36	13	26	12	31	13	47	20	9	2	0	-0.446836	-0.0608201	-0.253828	-0.138683			0.0533784	-0.0453286	0.00402491
409	100130988	NM_001161834	chr7:50135681-50198852	+	C7orf72	0	0	Control	0	0	0	0	0	0	0	2	0	0	0	0	0	0	0	0	0	0	0	0	0	0	0	0
410	100130992	NR_038921	chr10:22541000-22547477	+						140	108	162	115	128	132	517	578	178	129	291	166	451	174	243	140	227	119	306	150	3	4	2	-0.497725	-0.226658	-0.362191	-0.134466	-0.216432	-0.175449	0.114315	0.48673	0.300523	0.271726	0.242574	0.25715	0.0571719	0.17993	0.118551	-0.101297	-0.182851
411	100131017	NM_001278559	chr7:6676952-6697910	+		0	0.03	Control	0	1802	1818	2072	1583	1623	1208	3769	5067	785	1401	2730	1438	3221	1231	2086	997	2798	1389	3862	1667	328	263	216	-0.120311	-0.239542	-0.179927	0.129588	0.11872	0.124154	-0.00214009	-0.0943916	-0.0482658	-0.117368	-0.0457758	-0.0815721	-0.0698494	-0.0997115	-0.0847805	0.290274	0.243688
412	100131047	NR_038401	chr6:38874270-38920883	-		0	0.03	Control		0	0	0	0	0	0	0	0	0	0	0	0	0	0	0	0	0	0	0	0	0	0	0
413	100131060	NR_034014, NR_034015, NR_108106	chr1:59250822-59365384	+						0	0	1	0	0	0	4	2	0	2	0	0	1	1	0	0	7	3	3	0	0	0	0
414	100131067	NR_034121, NR_034122, NR_034123	chr5:80533383-80597388	-		1	0.0867			154	168	180	132	149	142	511	539	141	159	335	177	443	167	268	159	271	156	365	167	10	8	3	-0.00758047	-0.212774	-0.110177	-0.217194	-0.0342033	-0.125699	0.134542	0.395258	0.2649	0.0462794	0.0930659	0.0696727	-0.00369053	0.269943	0.133126	-0.0498691	0.110281
415	100131089	NR_040059, NR_040060, NR_040061, NR_040062	chr15:40331511-40359710	+						153	159	209	112	105	118	327	429	73	90	305	174	373	143	274	142	226	117	321	153	5	2	0	-0.0765369	0.00853886	-0.033999	0.0927502	0.0948395	0.0937948	-0.128672	0.364643	0.117985	-0.0647602	-0.103014	-0.0838871	0.16109	0.13328	0.147185	-0.17424	-0.273669
416	100131094	NM_001242901	chr19:4679293-4685960	+		0	0	Control	0	0	0	0	0	0	1	0	2	0	0	5	4	0	0	1	0	1	1	2	1	0	0	1
417	100131096	NR_040071	chr17:76103482-76107880	-	TMC6	0	0.04	Control		107	86	91	64	86	50	393	475	67	64	208	96	304	114	171	85	203	83	294	161	3	2	2	-0.437295	-0.656801	-0.547048	-0.0233594	0.18606	0.0813506	0.377034	-0.0586189	0.159208	0.187141	0.415971	0.301556	0.0347824	0.246437	0.14061	0.215418	0.0819293
418	100131107	NM_001310142	chr1:152051888-152053400	-					0	0	0	0	0	0	0	0	0	0	0	0	0	0	0	0	0	0	0	0	0	1	0	0
419	100131117	NR_038993	chr3:114070657-114107825	+						0	0	0	0	0	0	0	1	0	0	0	0	0	0	0	0	0	0	0	0	0	0	0
420	100131137	NM_001128326	chr19:48471302-48495427	-	BSPH1	0	0.01	Control	0	0	0	0	0	0	0	1	0	0	0	0	0	1	0	0	0	0	0	1	1	1	0	0
421	100131138	NR_036513	chr12:111374405-111375250	+						26	12	26	13	11	7	35	40	18	21	165	109	228	90	123	56	158	111	179	98	1	2	0	-1.0944	-0.399569	-0.746982	-0.0875931			-0.236152	-0.496287	-0.366219
422	100131176	NR_034012, NR_034013, NR_109857	chr7:151106246-151110440	+						0	0	0	0	0	0	1	1	1	2	1	0	1	0	0	0	1	0	1	1	0	0	0
423	100131187	NM_001113205, NM_001113206, NM_001113207	chr1:161007421-161008774	-	TSTD1, F11R	0	0.00333	Control	0	159	164	189	102	134	75	639	930	165	269	325	176	472	193	310	135	307	175	400	204	101	92	9	-0.0872423	-0.18899	-0.138116	0.241997	0.0277792	0.134888	0.34901	-0.144879	0.102066	0.179594	0.307074	0.243334	0.246581	0.0451776	0.145879	0.170615	0.281914
424	100131193	NR_024580	chr9:139698378-139703300	-		0	0.02	Control		141	147	133	109	116	87	123	187	40	56	256	132	279	105	166	76	231	115	333	183	2	3	4	-0.07189	-0.515331	-0.29361	0.293243	-0.136475	0.0783844	0.0506717	-0.029144	0.0107638	-0.22733	-0.148515	-0.187923	-0.300339	-0.359441	-0.32989	0.105054	0.0933465
425	100131205|6144	NM_000982, NR_026911	chr13:27825691-27830702	+	RPL21	0	0	Control	0	4771	6701	8302	4931	4926	4052	11796	14271	48	45	9994	5617	13537	5305	9028	4908	8227	4684	11970	5630	4	5	1	0.356705	0.35771	0.357207	-0.0223469	-0.451336	-0.236842	-0.0395909	0.0122655	-0.0136627	0.0815382	0.0958755	0.0887069	0.171448	0.233719	0.202583	-0.0254303	0.03206
426	100131208	NR_040710	chr20:10004459-10200154	-		1	0.41			2	3	2	2	1	3	21	20	6	5	7	3	5	4	4	1	8	6	8	4	1	1	1	0.226631	-0.187568	0.0195316	-0.271674			-0.410152	0.491217	0.0405325
427	100131211	NM_001142645	chr2:191371618-191399468	-	TMEM194B	0	0.17	Control	0	471	556	711	468	484	340	1483	1721	430	485	1027	573	1364	549	851	466	810	426	1068	508	69	46	2	0.10563	0.152107	0.128868	-0.0820486	-0.0469228	-0.0644857	0.0103067	-0.164657	-0.077175	0.0529614	0.116103	0.0845323	0.0467574	0.129688	0.0882228	-0.0867606	-0.132879
428	100131213	NR_024421, NR_024422, NR_110299, NR_110300, NR_110301, NR_110302	chr10:77161285-77168740	+	FLJ00096, ZNF503-AS2					72	38	48	39	44	38	257	329	45	76	211	100	272	101	171	73	163	79	251	95	26	19	37	-1.00741	-0.980255	-0.993832	0.057737	-0.0738075	-0.00803524	0.129103	0.245663	0.187383	0.00993587	0.187882	0.0989092	0.0145976	-0.0248524	-0.0051274	-0.114338	-0.0446912
429	100131234	NR_040073	chr1:198777131-198906558	-		0	0.02	Control		2	0	1	2	0	1	7	6	8	5	5	1	8	3	6	3	4	0	4	1	0	1	0	-0.895993	-0.498727	-0.69736				-0.949884	-0.297503	-0.623694
430	100131244	NM_001190479	chr15:40573644-40574787	-	ANKRD63					0	0	0	0	0	0	0	0	0	0	0	0	0	0	0	0	1	0	0	0	0	0	0
431	100131257	NR_034022	chr7:7115400-7136417	-		2	1.46			0	0	1	0	0	0	0	0	0	0	2	0	0	0	2	2	0	0	0	0	0	0	0
432	100131289	NR_038929	chr6:27729522-27730966	+						11	8	15	4	7	7	70	79	17	18	28	17	57	26	28	8	26	17	44	21	1	3	0	-0.470204	0.00508431	-0.23256	-0.111791			0.544347	0.80485	0.674599
433	100131303	NM_001282442	chr16:68047338-68049814	-		0	0	Control	0	0	0	0	0	0	0	0	0	0	0	0	0	0	0	0	0	0	0	0	0	0	0	0
434	100131315	NR_109767	chr15:33010301-33011066	-		0	0	Control		0	0	0	0	0	0	0	0	0	0	0	0	0	0	0	0	0	0	0	0	0	0	0
435	100131320	NR_036537	chr2:130724164-130738045	-		0	0.04	Control		46	28	23	24	17	29	85	92	13	19	61	29	71	25	40	24	40	18	85	38	0	0	0	-0.794867	-1.32696	-1.06091	-0.169154			-0.483353	0.529434	0.0230403
436	100131347	NR_036551	chr17:37213271-37237704	+						3	0	0	0	2	1	2	2	4	1	7	3	14	5	9	5	9	6	8	1	0	0	0	-1.19619	-1.19619	-1.19619				0.931612	0.652381	0.791996
437	100131366	NR_033938	chr14:103653557-103655365	-		0	0.01	Control		0	0	0	0	0	0	0	0	0	0	0	0	0	0	0	0	0	0	0	0	0	0	0
438	100131378	NM_001166692	chr11:33719653-33722286	-	C11orf91, CD59	0	0	Control	0	10	6	8	5	3	4	32	35	3	27	9	6	16	6	9	3	9	2	8	4	2	0	3	-0.660954	-0.585054	-0.623004	-0.13806			-0.495752	-0.0184273	-0.257089
439	100131390	NM_001145250	chr2:175199820-175202268	+	SP9					0	0	0	0	0	0	0	0	0	0	0	0	1	0	0	0	0	0	0	0	0	0	0
440	100131434	NR_027455	chrX:148609131-148621312	-	IDS	2	0.04			11	11	14	5	11	16	46	44	17	4	26	14	56	20	23	17	36	24	36	26	2	1	0	-0.109092	-0.0766559	-0.0928739	-0.311222			0.847516	1.60793	1.22772
441	100131439	NM_001115152	chr17:72576110-72588370	-	CD300LD	0	0	Control	0	0	0	0	0	0	0	0	0	1	0	0	0	0	0	0	0	0	0	0	0	0	0	1
442	100131454	NR_024120	chr17:655572-658576	+						12	10	11	4	10	4	19	15	6	7	18	9	19	5	15	8	15	8	18	9	0	0	1	-0.324128	-0.458396	-0.391262				0.951365	0.199042	0.575204
443	100131496	NR_024594	chr20:45947245-45949498	+	AL031666.2					0	1	0	0	1	0	0	1	0	0	0	0	0	0	0	0	0	0	1	0	0	0	0
444	100131539	NM_001278713	chr11:71525090-71532593	-		0	0.11	Control	0	14	4	13	1	5	7	9	8	2	4	4	3	9	3	7	4	5	3	7	3	0	0	0	-1.45104	-0.456291	-0.953664				1.15689	1.77085	1.46387
445	100131551	NR_024480	chr3:194018988-194030593	-		0	0.05	Control		16	8	12	11	6	8	21	18	3	8	23	15	21	7	20	8	20	14	26	13	2	0	1	-0.929936	-0.715229	-0.822582	-0.378566			-0.718417	-0.135846	-0.427131
446	100131561	NR_024013	chr13:100003673-100004281	+						4	0	1	0	0	3	3	8	1	1	2	2	4	1	0	0	1	1	1	0	0	0	0
447	100131564	NR_034089	chr1:93775665-93811368	-		0	0.29	Control		163	184	213	163	159	163	461	546	115	70	398	244	621	238	361	198	366	206	445	248	7	5	1	0.0410313	-0.0545294	-0.00674904	-0.0522615	-0.247261	-0.149761	-0.0730035	0.292039	0.109518	0.282457	0.140935	0.211696	0.175371	0.12575	0.150561	0.132759	0.0493503
448	100131608|100133251	NM_001282478, NM_001282479	chr8:7397148-7399972	+	RP11-1118M6.1	0	0.01	Control	0	0	0	0	0	0	0	0	0	0	0	0	0	0	0	0	0	0	0	0	0	0	0	0
449	100131626	NR_046369, NR_046370	chr11:118251934-118289530	-		0	0.075	Control		0	1	6	2	0	0	0	1	4	1	5	3	2	1	3	0	3	2	3	2	0	0	0
450	100131635	NR_034062	chr3:187420153-187450203	+	RP11-211G3.3					0	0	0	0	0	0	0	0	0	0	0	0	0	0	0	0	0	0	0	0	0	0	0
451	100131655	NR_040024	chr18:74506687-74534251	-	RP11-162A12.2	0	0.02	Control		7	6	2	1	1	2	10	8	2	0	0	0	14	9	4	2	4	3	4	1	2	1	1	-0.258473	-1.2963	-0.777385				-0.0120136	0.548236	0.268111
452	100131691	NR_027334	chr19:59070552-59086164	+						24	20	19	24	16	23	29	56	20	14	31	16	33	11	20	10	31	12	30	14	2	0	0	-0.356565	-0.690038	-0.523302	0.552604	-0.828394	-0.137895	-0.560504	0.216264	-0.17212	-0.226496	-0.302997	-0.264747	-0.26676	-0.210133	-0.238446	0.222816	-0.102509
453	100131726	NR_024479	chr8:124213411-124214983	-		0	0.01	Control		3	1	1	0	0	0	0	0	0	1	0	0	0	0	0	0	0	0	2	1	0	0	0
454	100131733	NR_038996	chr12:109489845-109491770	-		0	0.01	Control		0	0	0	0	0	0	0	0	0	0	0	0	1	0	1	1	0	0	0	0	0	1	0
455	100131755	NM_001256155, NR_028407, NR_045861, NR_045862, NR_045863, NR_045864	chrX:100673250-100790975	+	ARMCX4	0	0.09	Control	0	477	520	778	410	480	387	888	1020	215	154	811	461	1137	462	668	390	672	370	907	442	19	8	8	-0.00866135	0.263306	0.127322	-0.0964782	-0.123413	-0.109945	0.188342	0.211198	0.19977	0.130504	0.180482	0.155493	0.0381011	0.186154	0.112128	-0.0158908	-0.022969
456	100131801	NM_001171155, NR_033242	chr19:7694670-7696510	+	PET100, CTD-3214H19.4	0	0	Control	0	289	280	344	218	261	200	797	992	101	187	545	312	736	275	439	234	497	257	662	299	55	47	5	-0.177351	-0.188346	-0.182848	0.0184624	-0.0513552	-0.0164464	0.219573	0.169614	0.194593	0.076579	-0.00371356	0.0364327	0.00609299	0.0133345	0.00971375	0.121192	0.0142317
457	100131814	NR_026805	chr6:135818938-136011976	+						4	5	3	0	0	1	7	7	0	1	2	2	3	1	3	3	0	0	0	0	1	0	0
458	100131816	NR_024062	chrX:84189156-84189896	+						0	0	0	0	0	0	0	0	0	0	0	0	0	0	0	0	0	0	0	0	0	0	0
459	100131825	NR_037870	chr1:159165774-159172212	-		0	0.03	Control		3	1	4	1	5	0	9	25	4	5	72	64	12	0	8	1	10	1	7	3	0	0	0	-0.718537	-0.0147438	-0.36664				1.15689	-0.551746	0.302571
460	100131827	NM_001128223, NM_001290208, NM_001290209, NM_001290210	chr3:75779111-75834734	-	ZNF717	0	0.05	Control	0	45	79	91	68	61	40	181	209	38	32	147	78	186	72	138	82	114	64	166	89	2	1	0	0.651875	0.55118	0.601527	-0.0864251	-0.160383	-0.123404	-0.1885	-0.453115	-0.320807	-0.0161654	0.0607916	0.0223131	0.220208	0.486147	0.353178	-0.107775	0.00843528
461	100131897	NM_001129891	chr5:169290718-169407744	-	FAM196B	0	0.01	Control	0	9	6	8	3	4	5	40	44	11	9	13	10	21	15	13	9	15	11	7	1	0	0	0	-0.538858	-0.462959	-0.500908	-0.136191			0.231462	0.686575	0.459018
462	100131902	NM_001128598	chr21:31661462-31661832	-	KRTAP25-1	0	0	Control	0	0	0	0	0	0	0	0	0	0	0	0	0	0	0	0	0	0	0	0	0	0	0	0
463	100131980	NM_001164457	chr8:7215497-7220490	-	ZNF705G					2	0	1	0	0	0	0	0	0	0	0	0	1	0	0	0	0	0	0	0	0	0	0
464	100131997	NR_103833	chr9:67784943-67786625	-	FAM27E3	0	0	Control		5	2	3	2	7	4	7	15	2	4	8	5	8	6	5	3	1	0	8	3	0	0	0	-0.820486	-0.692136	-0.756311				1.11221	0.766905	0.939557
465	100131998	NR_027460	chr16:22430866-22449036	-	CDR2	0	0	Control		76	73	105	76	86	58	206	279	72	67	143	84	199	79	98	50	128	62	180	77	6	6	2	-0.185273	0.0242791	-0.080497	0.136363	-0.10507	0.0156466	0.136518	-0.0917515	0.0223833	0.1167	0.0870654	0.101883	-0.218817	-0.30865	-0.263733	0.092305	-0.13919
466	100132057	NR_111930	chr1:143687126-143717173	+						0	0	0	0	0	0	0	0	0	0	0	0	0	0	0	0	0	0	0	0	0	0	0
467	100132062|100132287|100133331	NR_028322, NR_028325, NR_028327	chr1:323891-328581	+		1	0			0	0	0	0	0	0	1	2	0	0	0	0	0	0	2	2	0	0	0	0	0	0	0
468	100132074	NM_001291281	chr1:41827602-41849263	+	FOXO6	0	0	Control	0	230	146	196	105	97	92	991	1293	225	445	599	310	796	285	544	190	598	344	759	306	98	82	65	-0.778431	-0.663548	-0.720989	0.0860681	0.326224	0.206146	-0.149259	0.102806	-0.0232264	0.0535833	0.0565693	0.0550763	0.177859	-0.275086	-0.0486138	0.25095	0.440905
469	100132077	NR_033937	chr9:97094757-97123230	+						0	0	0	0	0	1	1	1	0	0	1	1	1	1	0	0	0	0	0	0	0	0	0
470	100132078	NR_046085	chr11:111284966-111288911	-		0	0.02	Control		6	4	3	7	5	4	0	1	0	0	0	0	1	0	2	1	2	1	3	2	0	0	0
471	100132101	NR_036470	chr15:23390721-23393943	+						0	1	2	0	2	1	6	5	0	1	4	4	12	6	4	1	6	3	4	1	0	0	0	0.477652	0.708425	0.593039				0.931612	0.652381	0.791996
472	100132103	NR_027424	chr8:7812534-7866277	+						0	0	0	1	0	0	0	0	0	0	0	0	0	0	0	0	0	0	0	0	0	0	0
473	100132111	NR_024237	chr1:151810944-151816641	+						0	0	0	0	0	0	0	0	0	0	0	0	0	0	0	0	0	0	1	1	1	0	0
474	100132116	NR_125373	chr10:90692440-90699731	+						6	3	3	3	5	3	21	12	6	6	8	4	5	4	4	4	3	2	6	4	0	0	0	-0.718411	-0.876801	-0.797606	-0.756984			0.447058	0.179524	0.313291
475	100132146	NM_001195442	chr3:46653924-46668033	+	TDGF1	0	0.09	Control	0	0	0	0	0	0	0	0	2	0	0	0	0	0	0	0	0	0	0	1	0	0	0	0
476	100132159	NR_120496, NR_120497	chr10:5556206-5568209	-		0	0.03	Control		6	3	1	1	2	2	20	13	7	6	8	7	5	4	5	2	2	2	7	3	0	1	1	-0.718411	-1.44377	-1.08109	-0.633206			0.379866	0.548236	0.464051
477	100132163	NR_029379	chrX:18908413-18913093	+						1	0	1	0	0	1	9	11	3	1	2	0	4	3	4	3	1	0	1	1	0	0	0
478	100132169	NR_130735	chr16:72915-75112	+						5	1	8	3	1	3	5	4	0	3	9	4	6	1	1	0	3	0	4	2	0	1	0
479	100132174	NR_104134	chr17:75718953-75724641	-		0	0.01	Control		0	0	0	0	0	0	0	0	0	0	0	0	0	0	0	0	0	0	0	0	0	0	0
480	100132215	NR_027069, NR_033389	chr2:63271099-63275656	-		0	0.025	Control		5	3	0	1	2	0	2	2	0	1	3	2	2	1	0	0	3	0	1	0	0	0	0
481	100132247	NM_001135865	chr16:22524843-22547841	+	NPIPL3	0	0.03	Control	0	99	104	94	76	75	70	204	189	45	42	110	59	127	41	91	54	114	57	134	68	1	0	1	-0.0606877	-0.501915	-0.281301	-0.392837	0.409605	0.00838395	-0.0556502	0.172293	0.0583213	-0.142166	-0.329358	-0.235762	0.0427339	0.288582	0.165658	0.29489	0.234326
482	100132273	NR_034118	chr22:42486936-42521354	+	C22orf32					31	21	23	14	23	14	61	94	11	24	42	19	52	23	50	25	49	26	48	14	6	2	3	-0.634152	-0.790771	-0.712461	0.298211	0.416649	0.35743	0.604285	0.259548	0.431916	-0.0429523	0.403853	0.18045	0.519451	0.742679	0.631065	0.434319	0.670938
483	100132285|3803|3806	NM_001291700, NM_014219, NM_014512	chr19_gl000209_random:21904-129563	+		0.667	0		0	0	0	0	0	0	0	0	0	0	0	0	0	0	0	0	0	0	0	0	0	0	0	0
484	100132288	NR_038327, NR_038328, NR_038329	chr21:9907188-9968594	-		0	0.0633	Control		366	428	526	366	345	282	907	1150	260	374	707	397	940	374	546	261	640	374	759	392	21	17	6	0.0919757	0.0814136	0.0866946	0.0449932	-0.0727019	-0.0138544	-0.122641	-0.0801481	-0.101395	0.0543821	0.0916517	0.0730169	-0.0542409	-0.175307	-0.114774	0.110871	0.206699
485	100132341	NR_024034	chr16:31711933-31718745	+						68	68	68	46	48	40	167	290	60	50	143	84	171	79	80	40	133	72	178	89	4	11	2	-0.128623	-0.424349	-0.276486	0.483127	-0.0679754	0.207576	0.0222269	0.0898249	0.0560259	-0.0948352	0.0870654	-0.00388492	-0.499074	-0.616474	-0.557774	0.145892	0.0695195
486	100132352	NR_034006	chr9:68726540-68748376	+						191	195	248	170	184	181	756	977	184	237	460	265	639	237	355	190	382	211	508	238	1	1	0	-0.102038	-0.0637428	-0.0828903	0.0722173	0.110794	0.0915054	0.0751025	0.381743	0.228423	0.116785	0.0170863	0.0669355	-0.0550308	-0.0509649	-0.0529979	-0.0126721	-0.034255
487	100132354	NR_024478	chr6:43858764-43905944	+						0	0	0	0	1	0	3	1	1	1	0	0	3	0	2	2	0	0	1	1	0	0	0
488	100132356	NR_034127	chr5:43065288-43067073	-		0	0.08	Control		10	11	17	15	13	17	55	66	9	8	35	24	32	12	25	17	22	13	36	15	0	0	0	0.00347208	0.268423	0.135948	-0.030462			-0.211606	0.424409	0.106402
489	100132386	NM_001146041	chr17:39261640-39262740	+	KRTAP4-9	1	0.03		0	0	0	0	0	0	0	0	0	0	0	0	0	0	0	0	0	0	0	0	0	0	0	0
490	100132396	NM_001193630	chr8:7783858-7809935	+	ZNF705B	0	0	Control	0	0	0	0	0	0	0	0	0	0	0	0	0	0	0	0	0	0	0	0	0	0	0	0
491	100132403	NM_001145249	chr9:141106636-141134172	+		0	0	Control	0	0	0	0	0	0	0	1	0	0	0	1	0	0	0	0	0	1	1	0	0	0	0	0
492	100132406|100288142|101929780|149013|400818|728841	NM_001037501, NM_001037675, NM_001039703, NM_001277444, NM_001278141, NM_001278267, NM_001302371, NR_102404, NR_102405, NR_104217	chr1:144146810-146467744	+	NBPF9, RP3-377D14.1, RP11-458D21.5, NOTCH2NL, NBPF10, NBPF12	0	0.0825	Control	0	1329	1455	1934	1338	1388	1165	4204	4628	965	763	2916	1611	3754	1405	2339	1321	2465	1349	3080	1449	19	19	11	-0.00254352	0.099775	0.0486158	-0.158263	-0.194897	-0.17658	0.0147612	0.0956203	0.0551907	0.00822742	-0.0189857	-0.00537913	8.42317e-05	0.141932	0.0710082	0.0128282	0.038004
493	100132417	NR_027484	chr1:149369293-149378303	+						0	0	0	0	0	0	0	0	0	0	0	0	0	0	0	0	1	1	0	0	0	0	0
494	100132463	NM_001185149	chr4:184242916-184243579	-	CLDN24					0	0	0	0	0	0	0	0	0	0	0	0	0	0	0	0	0	0	0	0	0	0	0
495	100132464	NR_026642	chr11:1704499-1706859	-		0	0	Control		0	0	0	0	0	0	0	0	0	0	0	0	0	0	0	0	0	0	0	0	0	0	0
496	100132476	NM_033061	chr17:39240458-39241396	+	KRTAP4-7	0	0.02	Control	0	0	0	0	0	0	0	0	0	0	0	0	0	0	0	0	0	0	0	0	0	0	0	0
497	100132526	NR_036481	chr3:13974552-13978444	+						23	44	53	31	37	22	79	126	31	22	60	33	79	33	52	26	52	19	92	46	5	1	3	0.745033	0.70764	0.726336	0.350888	0.301848	0.326368	0.204	-0.185477	0.00926131	0.0376462	0.165392	0.101519	0.103553	0.0781995	0.090876	0.0451569	-0.456797
498	100132529	NR_103851, NR_103852	chr16:71598918-71606341	+						8	19	33	11	9	10	21	38	10	9	36	25	32	14	23	13	17	10	26	9	0	0	0	0.928436	1.36698	1.14771	0.44442			-0.268807	0.133366	-0.0677202
499	100132541	NR_121572	chr9:42493516-42498676	+		0	0.16	Control		0	0	0	0	0	0	0	0	0	0	0	0	2	0	0	0	0	0	1	1	0	0	0
500	100132565|283768	NR_033351, NR_033353	chr15:28623783-28637171	+	GOLGA8F	1.5	0.205			0	0	0	0	0	0	0	0	0	1	0	0	0	0	0	0	0	0	0	0	0	0	0
501	100132594	NR_077225	chr12:96043030-96067770	+						1	1	0	0	0	0	3	0	0	1	0	0	1	0	0	0	1	0	0	0	0	0	0
502	100132596|7499	NM_001141919, NM_001141920, NM_175569, NR_003254	chrX:2670092-2734541	+	XG	1	0.2		0	0	0	0	3	0	0	0	0	1	0	1	0	0	0	0	0	0	0	3	2	0	0	1
503	100132618	NR_038420	chr1:71512188-71532865	+						0	0	0	0	0	1	0	2	0	0	15	14	0	0	0	0	2	1	0	0	0	0	0
504	100132677	NR_038866	chr3:49586738-49591799	-		0	0.04	Control		0	4	5	5	4	2	8	8	3	3	8	5	9	3	9	8	8	6	15	8	0	1	2	1.36171	1.37019	1.36595				-0.242178	-0.635234	-0.438706
505	100132707	NR_024476, NR_024477	chr7:154720226-154741196	+	AC093726.6					12	23	22	10	17	14	107	143	23	32	71	39	95	26	49	28	52	34	64	24	0	5	2	0.701629	0.371161	0.536395	0.114566	0.420213	0.267389	0.622719	0.670226	0.646473	0.0598504	-0.375958	-0.158054	-0.201753	-0.0462381	-0.123995	-0.180642	0.0900469
506	100132708	NR_023391	chr2:131437622-131443435	+						5	6	7	8	9	2	17	5	1	0	6	3	7	3	8	6	4	2	10	5	0	0	0	0.0898793	0.0302716	0.0600755				0.104888	-1.1409	-0.518008
507	100132724	NR_027642	chr15:51236325-51238762	+						17	10	19	9	15	10	23	29	50	39	13	9	19	7	5	1	13	7	12	6	3	0	0	-0.756109	-0.244037	-0.500073	0.0291259	-0.41554	-0.193207	0.588006	0.371453	0.47973	0.141205	-0.138903	0.00115059	-0.683763	-1.51984	-1.1018	0.189493	-0.0521138
508	100132735	NR_038399	chr6:140092209-140181608	+						2	1	0	0	1	0	0	0	0	0	0	0	1	1	0	0	0	0	1	0	0	0	1
509	100132741|441501	NR_034004, NR_034005	chrX:70917045-70923256	+						0	0	0	0	0	0	0	0	0	0	0	0	0	0	0	0	0	0	0	0	0	0	0
510	100132774	NR_033827	chr1:44165408-44173012	-		0	0.01	Control		59	72	88	80	67	47	128	190	36	51	132	70	150	47	104	58	99	50	140	62	4	7	1	0.14851	0.130578	0.139544	0.260621	-0.334368	-0.0368735	-0.285488	-0.457311	-0.3714	-0.165225	-0.379172	-0.272198	-0.0248361	0.151541	0.0633527	-0.153719	-0.183574
511	100132781	NR_038890	chr9:99631181-99634510	+						0	1	0	0	0	0	0	1	0	0	3	1	2	1	1	0	0	0	0	0	0	0	0
512	100132815	NR_103741, NR_103742	chr19:23437855-23457053	-		0	0.245	Control		271	294	404	229	206	208	769	814	238	213	709	403	979	359	556	259	608	313	753	339	8	10	3	-0.0155685	0.133665	0.0590484	-0.213155	-0.0778734	-0.145514	-0.188954	0.155373	-0.0167908	0.1086	0.0114939	0.0600469	-0.0322906	-0.207811	-0.120051	0.0333098	-0.069993
513	100132831	NR_027761	chrX:40690469-40692449	-		0	0.02	Control		1	0	1	0	2	2	3	0	0	5	5	2	3	1	3	1	4	2	7	3	0	0	0
514	100132832	NR_028058	chr7:76668796-76682355	+						14	14	32	12	16	13	35	53	3	3	28	11	34	15	29	15	12	4	30	17	0	0	0	-0.113497	0.665484	0.275993	0.258146			0.325665	0.35568	0.340672
515	100132891	NR_033651, NR_033652	chr8:72755357-72968547	+	RP11-383H13.1					327	277	384	189	267	249	1225	1411	289	440	522	278	711	308	446	232	430	250	464	228	19	12	4	-0.369634	-0.207898	-0.288766	-0.0927025	0.169323	0.0383102	0.455876	0.687081	0.571479	0.0887908	0.323348	0.206069	0.090351	0.165977	0.128164	-0.0242297	0.13966
516	100132911	NM_080750	chr20:61475917-61477543	+		0	0.02	Control	0	1	1	0	3	0	0	1	1	1	2	4	3	0	0	0	0	0	0	1	0	0	0	0
517	100132916	NM_001164442	chr5:63986134-64014017	+	FAM159B	0	0.02	Control	0	1	6	0	3	2	2	5	6	0	1	8	7	8	5	7	5	5	1	13	8	0	0	0	1.22979	-0.516464	0.356661				-0.329965	-0.161595	-0.24578
518	100132923	NR_027425	chr8:11973290-12008698	+						6	14	10	8	4	7	30	19	4	12	22	14	33	11	12	5	24	11	13	2	0	0	0	0.858219	0.219045	0.538632	-0.732395			-0.747847	0.081712	-0.333067
519	100132929	NR_104039	chr10:47740303-47744822	+						0	0	0	0	0	0	0	0	0	0	0	0	0	0	0	0	0	0	0	0	0	0	0
520	100132948	NR_027421	chr9:44990235-44991492	+	FAM27C					0	0	0	0	0	1	0	0	0	0	0	0	0	0	0	0	0	0	0	0	0	0	0
521	100132963	NM_001162936	chrX:154051622-154062937	-	SMIM9	0	0.04	Control	0	0	0	0	0	0	0	0	0	0	0	0	0	0	0	1	1	1	1	1	0	0	0	0
522	100132967|286967	NR_027401, NR_027402	chrX:153799478-153800188	+		0	0.02	Control		3	0	3	1	1	1	7	4	0	1	4	0	2	1	1	0	0	0	4	2	0	0	0
523	100132979	NR_027407	chr15:22702284-22715728	-		2	0.35			0	0	0	0	0	0	0	0	0	0	0	0	1	1	0	0	0	0	0	0	0	0	0
524	100132987	NR_038985	chr10:80008381-80012402	+						2	1	1	0	2	2	0	3	0	0	4	3	1	0	1	1	2	1	3	2	0	0	0
525	100133036	NR_026759	chr9:42468588-42474238	+	RP11-146D12.2	0	0.03	Control		0	0	0	0	0	0	0	0	0	0	0	0	1	0	0	0	0	0	0	0	0	0	0
526	100133050	NR_027503	chr5:99715208-99723958	-		0	0.04	Control		0	0	0	0	0	0	0	1	0	0	0	0	1	1	2	1	1	0	1	1	0	0	0
527	100133077	NR_121583	chr9:140762376-140787022	-		0	0	Control		0	0	0	0	0	0	3	1	1	0	0	0	2	2	0	0	1	0	0	0	0	0	0
528	100133091	NR_029411	chr7:76178657-76257299	+						10	7	13	9	6	2	13	21	1	14	11	8	12	3	12	6	19	13	18	8	1	0	0	-0.501341	-0.0507431	-0.276042	0.274567			-0.480331	-1.27651	-0.878421
529	100133093|644054	NM_001137548, NM_001137549	chr10:47177203-47181688	-	FAM25B	0	0.01	Control	0	0	0	0	0	0	0	0	0	0	0	0	0	0	0	0	0	0	0	0	0	0	0	0
530	100133121	NR_027422	chr9:67792928-67794189	-	FAM27B	0	0	Control		0	0	1	0	0	0	0	0	0	0	0	0	1	1	0	0	0	0	0	0	0	0	0
531	100133123	NR_045260	chrX:13353359-13359944	+						0	2	1	0	0	0	0	2	0	1	0	0	3	1	2	1	4	4	0	0	1	0	0
532	100133161	NR_028326	chr11:126986-131920	-		0	0	Control		4	7	9	4	3	0	3	18	1	0	12	7	11	5	13	3	11	5	13	7	0	0	0	0.461312	0.501464	0.481388				-0.278282	-1.51775	-0.898014
533	100133172	NR_026789	chr8:12219527-12268510	+						0	0	0	0	0	0	1	0	0	0	0	0	1	1	0	0	0	0	0	0	0	0	0
534	100133205	NR_026775	chr6:26924771-26991753	+						20	38	28	22	16	22	68	70	27	18	33	19	47	21	40	28	34	18	44	18	2	0	1	0.72786	0.0395941	0.383727	-0.23111	-0.34112	-0.286115	-0.445701	0.271564	-0.0870683	0.134902	0.28569	0.210296	0.530898	0.894441	0.71267	0.262889	0.190506
535	100133220	NM_001310153	chr15:85783640-85790418	+					0	1	1	2	1	0	1	1	0	0	1	2	1	2	1	0	0	0	0	1	0	0	0	0
536	100133234	NR_027765	chr8:56361756-56367881	-		1	0.05			0	4	1	1	1	1	6	6	9	25	2	1	0	0	2	1	3	1	1	1	1	1	1
537	100133267|245940	NM_001037804, NM_001195257	chr8:11921897-11929256	-	DEFB130					0	0	0	0	0	0	0	0	0	0	0	0	0	0	0	0	0	0	0	0	0	0	0
538	100133286	NR_040084	chr21:37441939-37498938	-		0	0	Control		0	0	0	0	0	0	2	4	0	1	1	1	1	1	2	1	0	0	1	0	0	0	0
539	100133301	NM_001310155	chr1:16865218-16866530	+	AL355149.2				0	0	0	0	0	0	0	0	0	0	0	0	0	0	0	0	0	0	0	0	0	1	0	0
540	100133308	NR_024472	chr10:45594923-45650044	-		0	0.09	Control		0	0	0	0	0	1	0	3	0	0	0	0	0	0	0	0	0	0	0	0	1	0	0
541	100133311	NR_038831, NR_038832	chr7:27179982-27195547	+						0	1	3	1	0	0	8	9	3	0	5	3	1	1	6	1	3	0	4	2	4	1	0
542	100133315	NR_029192	chr11:71576554-71639493	-	RP11-849H4.2	0	0.04	Control		62	64	93	54	61	40	168	186	59	79	141	89	174	65	128	68	140	66	149	68	17	17	4	-0.0841709	0.138712	0.0272707	-0.144404	-0.477519	-0.310962	0.132675	-0.13194	0.000367597	-0.0509903	-0.265937	-0.158464	0.17295	0.0390281	0.105989	0.237359	-0.132893
543	100133319	NR_130736	chr17:67229115-67231153	-						0	1	1	0	0	0	0	0	0	0	0	0	0	0	2	2	0	0	0	0	0	0	0
544	100133461	NR_034136	chr4:3675319-3679582	-		0	0.01	Control		0	0	0	0	0	0	0	0	0	0	0	0	0	0	0	0	0	0	0	0	0	0	0
545	100133545	NR_024471	chr11:2004438-2011150	-		0	0.01	Control		0	0	0	0	0	0	0	0	0	0	0	0	0	0	0	0	1	0	0	0	0	1	2
546	100133612	NR_024455	chr1:3816967-3832011	+						20	17	15	17	11	15	39	50	16	16	47	27	48	18	29	12	55	29	56	28	1	1	2	-0.324753	-0.73952	-0.532136	0.0526882	0.0714277	0.062058	-0.574247	0.102504	-0.235871	-0.291558	-0.363784	-0.327671	-0.337953	-0.654441	-0.496197	0.442621	0.36474
547	100133669	NR_026913	chr8:144063447-144099807	-		0	0	Control		2	1	0	1	0	2	10	11	0	6	0	0	5	2	4	0	0	0	7	7	3	1	1
548	100133920	NR_024443	chr9:69651360-69664949	+	AL445665.1					0	0	1	0	0	3	6	11	4	0	3	2	1	0	6	4	1	1	4	2	1	1	0
549	100133941	NM_001291737, NM_001291738, NM_001291739, NM_013230, NR_117089, NR_117090	chrY:21152525-21438350	-		2	0.115		1	0	3	1	0	0	0	3	0	0	1	3	3	4	3	2	2	0	0	0	0	0	0	0
550	100133957	NR_028119	chrX:47518231-47519510	+						5	10	9	7	10	9	25	35	8	15	24	12	24	12	15	4	7	7	18	9	1	2	0	0.643682	0.289643	0.466663	0.151318			0.377916	0.528414	0.453165
551	100133985	NR_024444	chr2:70351167-70352448	-		0	0	Control		8	13	18	8	17	5	31	52	12	22	40	26	53	15	22	11	42	29	46	19	6	7	0	0.457609	0.593773	0.525691	0.380465	0.768951	0.574708	0.882276	-0.292733	0.294771	0.0444193	-0.543547	-0.249564	-0.47358	-0.711675	-0.592628	0.293323	0.414063
552	100133991	NR_024434, NR_024435, NR_110324, NR_110325, NR_110326	chr17:43325291-43345997	+						1	0	0	0	0	0	0	0	0	0	0	0	0	0	0	0	0	0	0	0	0	0	0
553	100134015	NR_038395	chr20:3087556-3131513	+						0	0	1	0	0	0	0	0	0	0	0	0	0	0	0	0	0	0	0	0	0	0	0
554	100134229	NR_024451	chr7:139877060-139879440	+						50	52	72	38	58	40	225	281	79	70	80	47	119	50	73	35	81	39	131	52	9	7	1	-0.0731517	0.0811058	0.00397704	0.022841	0.236216	0.129529	0.54644	0.351981	0.449211	0.204976	0.254057	0.229516	0.175919	0.00300734	0.089463	0.258668	0.0235786
555	100134259	NR_024452	chr2:47055002-47086145	+	AC016722.2					78	64	84	50	46	31	135	189	93	70	77	45	143	72	109	58	71	44	89	56	2	2	0	-0.404649	-0.323545	-0.364097	0.180129	-0.0693556	0.0553868	-0.151562	-0.375605	-0.263584	0.50968	0.818721	0.6642	0.781491	0.758961	0.770226	0.130267	0.24785
556	100134317	NR_029389	chr19:36802244-36803570	+						2	4	8	3	3	3	6	3	0	0	6	2	4	4	7	1	1	0	3	1	0	0	0
557	100134368	NR_024453	chr16:432240-442960	+						4	8	2	3	8	6	26	25	5	7	17	10	16	7	5	0	11	4	15	7	1	1	0	0.605012	-0.736126	-0.0655569	-0.275562			0.949318	0.885912	0.917615
558	100134391	NM_001278587	chr17:71733992-71752696	+		0	0	Control	0	0	1	0	1	0	1	0	1	0	0	0	0	3	1	0	0	0	0	0	0	0	0	0
559	100134444|3768	NM_001194958, NM_021012	chr17:21279698-21323179	+	KCNJ12	0	0.02	Control	0	10	13	20	12	10	5	16	40	15	24	30	19	38	13	28	8	35	23	35	12	0	1	1	0.202122	0.468614	0.335368	0.79514			-0.251233	-0.772193	-0.511713
560	100134713	NR_024454	chr7:140395135-140396877	-		0	0.02	Control		9	8	20	2	7	8	14	23	11	8	29	19	26	12	13	6	26	10	18	9	1	0	2	-0.235545	0.590709	0.177582	0.298671			1.11221	1.52885	1.32053
561	100134868	NR_004846	chr20:25990434-26002430	+						0	0	0	0	0	0	1	0	1	0	0	0	1	1	0	0	0	0	0	0	0	0	0
562	100134869	NR_004847	chr15:82647353-82707816	+						0	0	0	0	0	0	0	0	0	0	0	0	0	0	0	0	0	0	0	0	0	0	0
563	100134938|246721	NM_001114403, NM_032959	chr7:102277194-102312176	-	POLR2J2, RASA4, UPK3BL	0	0.005	Control	0	272	224	294	210	183	134	633	830	170	253	449	255	555	210	318	180	439	238	521	263	10	12	0	-0.409286	-0.325967	-0.367626	0.0928327	0.0387958	0.0658142	-0.23409	-0.348603	-0.291347	-0.0498676	-0.100615	-0.0752411	-0.177433	-0.0732005	-0.125317	0.220517	0.192653
564	100137047|100137049|8681	NM_001114632, NM_001114633, NM_001198588, NM_005090	chr15:42120282-42140346	+	JMJD7-PLA2G4B, PLA2G4B, JMJD7	0	0.0025	Control	0	349	394	467	293	282	258	892	1063	177	305	668	365	820	354	515	250	626	336	774	410	42	35	6	0.0414705	-0.020967	0.0102517	-0.0437972	0.026525	-0.00863612	-0.092649	0.111203	0.0092772	-0.0599693	0.133261	0.036646	-0.0566662	-0.116563	-0.0866148	0.160448	0.173467
565	10014	NM_001015053, NM_005474	chr17:42154120-42201014	-	HDAC5	1	0.005		0	1627	1461	1731	978	1253	1082	4283	5607	1195	1877	3824	2127	5134	2064	3012	1353	3545	1964	4427	2290	224	169	70	-0.288029	-0.351344	-0.319686	0.0913247	0.127623	0.109474	0.318708	0.440478	0.379593	0.0687177	0.134824	0.101771	-0.0261435	-0.223856	-0.125	0.145777	0.178891
566	100141515	NM_001163075	chr17:76142433-76162364	+	C17orf99	0	0.04	Control	0	0	0	0	0	0	0	0	0	0	0	0	0	0	0	0	0	0	0	0	0	0	0	1
567	100144595	NM_001256368	chr2:155292364-155313950	-		2	0.2		0	3	7	3	2	5	2	1	0	0	0	1	1	3	1	0	0	0	0	2	1	0	0	0
568	100144596	NR_028295	chr20:61665568-61668380	-		0	0.04	Control		0	1	0	1	0	0	1	4	0	0	2	0	1	1	3	1	1	0	5	1	0	0	0
569	100144597	NR_033369	chr20:61669362-61685215	+						0	1	1	0	0	0	8	2	0	0	3	1	1	1	2	1	1	0	5	1	0	0	0
570	100144602	NR_034138	chr4:66535678-66559104	+						16	26	28	20	24	17	97	81	11	25	60	39	66	29	59	32	53	33	69	32	0	1	0	0.50649	0.324467	0.415479	-0.515026	0.482931	-0.0160475	0.204564	0.055246	0.129905	-0.200889	-0.231242	-0.216065	0.273619	0.134078	0.203849	0.0706348	0.0496834
571	100144603	NR_021492, NR_110536	chr22:51021454-51033710	+						16	12	21	11	9	11	60	86	18	16	42	24	67	36	20	6	37	19	36	18	3	5	0	-0.466082	-0.042682	-0.254382	0.201909	-0.081973	0.0599682	-0.268807	0.251213	-0.00879703	0.28734	0.701015	0.494178	-0.652123	-1.30498	-0.978549	0.0649588	-0.0384273
572	100144604	NR_021493	chr15:93111047-93115493	-		0	0.03	Control		0	0	0	0	0	0	0	0	0	1	0	0	0	0	0	0	0	0	0	0	0	0	0
573	100144748	NM_001126049	chr10:89618917-89623194	-	KLLN	0	0.21	Control	0	23	10	17	9	18	9	76	83	13	24	28	9	61	22	39	15	36	20	40	15	1	0	0	-1.14624	-0.770661	-0.958448	-0.155857			0.819902	0.243117	0.53151
574	100147773	NR_125374	chr1:165738165-165744685	+						17	26	28	19	25	16	71	111	30	15	56	31	88	24	40	23	48	21	67	27	2	3	0	0.429828	0.247804	0.338816	0.321326	-0.0470056	0.13716	0.325255	0.0428296	0.184042	0.274089	-0.174319	0.0498851	-0.152979	-0.00197018	-0.0774744	0.0302314	-0.243949
575	10015	NM_001162429, NM_001256192, NM_013374	chr3:33840062-33911199	+	PDCD6IP	0.667	0.347		0.667	4030	4453	5723	3919	4036	3217	10170	12125	2752	3582	8472	4831	10673	3944	6818	3687	6739	3629	8987	4404	601	512	39	0.0107656	0.0646522	0.0377089	-0.0434547	-0.0370203	-0.0402375	0.00429351	0.0107414	0.00751747	-0.0229919	-0.114227	-0.0686092	0.00482644	0.038593	0.0217097	-0.0748705	-0.118545
576	100151643	NR_023342	chr21:31992945-31993169	+	KRTAP20-4					5	13	11	8	10	8	49	61	14	19	42	22	44	18	26	14	27	16	30	19	2	1	0	0.952955	0.509414	0.731185	0.0166765			0.228227	0.237848	0.233038
577	100151683	NR_023343	chr2:122288455-122288585	+						2	1	5	4	2	2	8	11	5	0	2	0	4	0	3	2	3	1	4	2	73	85	18
578	100151684	NR_023344	chr9:137029561-137029686	-		0	0	Control		1	0	0	0	0	1	7	4	0	0	1	1	2	0	1	0	0	0	2	0	1	2	1
579	100158262	NR_023358	chrX:20154183-20154531	-		0	0.06	Control		1	0	0	0	0	0	0	4	10	8	2	1	0	0	0	0	1	0	0	0	0	0	0
580	10016	NM_001267556, NM_001267557, NM_001267558, NM_001267559, NM_013232, NR_073609	chr5:271735-315089	+	PDCD6, AHRR	1	0.066		0	613	649	895	593	647	459	1731	2249	545	779	1361	754	1828	699	1063	550	1124	609	1607	762	97	81	4	-0.050699	0.104316	0.0268085	0.0802362	-0.0808586	-0.000311201	0.0872823	-0.0737471	0.0067676	0.069158	0.0688505	0.0690043	-0.0382021	-0.026546	-0.0323741	-0.0206967	-0.0139369
581	100169752	NR_023362	chr10:127262939-127267014	+						0	0	0	0	0	0	0	0	0	0	0	0	1	1	2	2	0	0	0	0	0	0	0
582	100169851	NM_001129883	chr11:125658005-125661495	+	PATE3	0	0.03	Control	0	0	0	0	0	0	0	0	0	0	0	0	0	0	0	0	0	1	0	0	0	0	0	0
583	100169890	NR_023847	chr19:57323847-57325161	+						0	1	1	0	0	0	1	1	0	0	1	1	0	0	0	0	0	0	0	0	0	0	0
584	100169951|100169952|100169953|100169954|100169955|100169956|100169957|100169958|100170216|100191063	NR_024214, NR_024215, NR_024223, NR_024224, NR_024225, NR_024226, NR_024227, NR_024228, NR_024229, NR_024242	chr19:48427035-48427156	+		0	0	Control		0	0	0	0	0	0	0	0	0	0	0	0	0	0	0	0	0	0	0	0	0	0	0
585	100169989	NR_036635	chr2:63344985-63346677	-		0	0.09	Control		2	3	1	5	0	2	13	6	0	5	9	5	7	4	4	3	4	1	9	5	0	0	0	0.226631	-0.498727	-0.136048				-1.73522	-0.635234	-1.18523
586	10017	NM_001306168, NM_020396	chr15:52401465-52404972	-	BCL2L10	0	0	Control	0	4	0	0	0	0	0	3	0	0	5	0	0	1	0	0	0	0	0	2	1	0	0	0
587	100170217|100170224	NR_024230, NR_024231	chr19:50637001-50637121	-		0	0	Control		0	0	0	0	0	0	0	0	0	0	0	0	0	0	0	0	0	0	0	0	0	0	0
588	100170218|100170223|100170225	NR_024217, NR_024219, NR_024220	chr19:48416307-48416427	+						0	0	0	0	0	0	0	0	0	0	0	0	0	0	0	0	0	0	0	0	0	0	0
589	100170219	NR_024218	chr19:48442797-48442917	+						0	0	0	0	0	0	0	0	0	0	0	0	0	0	0	0	0	0	0	0	0	0	0
590	100170220	NR_024258	chr19:47333841-47333961	-		0	0	Control		2	0	2	0	0	0	3	2	0	1	0	0	0	0	0	0	1	0	0	0	0	0	0
591	100170221	NR_024342	chr2:78182032-78182152	-		0	0	Control		0	0	0	0	0	0	0	0	0	0	0	0	0	0	0	0	0	0	0	0	0	0	0
592	100170222	NR_024343	chr3:190595718-190595839	+						0	0	0	0	0	0	0	0	0	0	0	0	0	0	0	0	0	0	0	0	0	0	0
593	100170226	NR_024221	chr19:48453552-48453671	+						0	0	0	0	0	0	0	0	0	0	0	0	0	0	0	0	0	0	0	0	0	0	0
594	100170227	NR_024243	chr19:50643458-50643577	-		0	0	Control		0	0	0	0	0	0	0	0	0	0	0	0	0	0	0	0	0	0	0	0	0	0	0
595	100170228	NR_024244	chr19:49534925-49535044	-		0	0	Control		0	0	0	0	0	0	0	0	0	0	0	0	0	0	0	0	0	0	0	0	0	0	0
596	100170229	NM_001145641	chr19:44116252-44118650	+	SRRM5	0	0	Control	0	19	27	29	18	21	15	63	62	16	20	35	22	34	11	21	12	38	20	36	16	0	1	0	0.337409	0.151294	0.244351	-0.287011	0.0714277	-0.107792	0.1657	0.0290562	0.0973779	-0.342552	-0.703487	-0.52302	-0.36005	-0.389005	-0.374527	0.33268	0.14003
597	100170765	NM_001130514	chr19:41949062-41950670	+	C19orf69	0	0.14	Control	0	3	0	0	0	0	0	4	1	0	1	1	1	1	1	1	1	0	0	1	0	0	0	0
598	100170841	NM_001130677	chr17:36827958-36831187	-	C17orf96	0	0.02	Control	0	10	5	6	2	6	1	30	23	5	12	14	9	28	6	10	5	11	10	20	9	44	76	360	-0.840448	-0.870128	-0.855288	-0.533125			0.946278	-0.297503	0.324387
599	10018	NM_001204106, NM_001204107, NM_001204108, NM_001204109, NM_001204110, NM_001204111, NM_001204112, NM_001204113, NM_006538, NM_138621, NM_138622, NM_138623, NM_138624, NM_138625, NM_138626, NM_138627, NM_207002, NM_207003	chr2:111878490-111926022	+	BCL2L11	4.44	0.234	Pumilio target	5.33	867	624	778	464	576	576	6240	7534	1246	1717	2651	1358	3779	1497	2244	1100	2007	1145	2596	1143	59	58	19	-0.605694	-0.595588	-0.600641	-0.0252514	0.11718	0.0459643	0.27265	0.605176	0.438913	0.154998	0.31838	0.236689	0.0775789	0.124268	0.100923	-0.145958	0.0479029
600	100187716	NR_030410	chr3:183959192-183959277	+						0	0	0	1	0	0	0	2	1	0	0	0	0	0	0	0	0	0	0	0	1	5	1
601	100188847	NR_030646	chr16:2140195-2140285	-		0	0	Control		0	0	0	0	0	0	0	0	0	0	0	0	0	0	0	0	0	0	0	0	0	0	0
602	100188893	NM_001134493	chr6:41755180-41757634	+	PRICKLE4, TOMM6	1	0.01		1	4176	5107	6230	4279	4200	2967	7735	9769	2567	3866	8103	4733	9822	3928	6066	3195	7018	3946	9684	4856	406	331	35	0.157046	0.135735	0.14639	0.0396286	-0.028698	0.00546532	-0.0649957	-0.232625	-0.14881	-0.0785869	-0.0905376	-0.0845622	-0.0994648	-0.138365	-0.118915	0.0478281	0.031752
603	100188947	NR_024467	chr10:93066718-93371217	-		0	0.02	Control		7	3	12	4	10	7	7	10	2	4	8	6	3	0	3	1	8	6	9	6	0	0	0	-0.882099	0.259548	-0.311275				0.951365	0.80485	0.878108
604	100188949	NR_024464	chr13:30914402-30948051	-		0	0.06	Control		0	0	0	0	0	2	0	1	0	0	0	0	0	0	0	0	0	0	3	3	0	1	0
605	100188953	NR_024129	chr9:98782013-98784037	-		0	0	Control		0	0	0	0	0	1	0	0	0	0	0	0	0	0	0	0	0	0	0	0	4	2	1
606	100188954	NR_024130	chr10:101686965-101718755	+						7	2	5	0	1	7	11	17	5	18	17	12	21	11	6	5	14	8	10	6	1	0	1	-1.16884	-0.634532	-0.901685				0.539732	2.3226	1.43116
607	100189589	NR_024463	chr2:74612844-74621008	+						2	0	0	0	0	0	0	0	0	1	1	1	0	0	1	1	0	0	0	0	0	0	0
608	10019	NM_001291424, NM_005475	chr12:111843751-111889427	+	SH2B3	0	0.09	Control	0	1093	1226	1435	942	1011	854	6749	8449	1850	1936	2119	1162	3005	1216	1699	877	1795	992	2393	1129	138	88	69	0.0323715	-0.0484411	-0.00803479	0.026933	0.0498285	0.0383808	0.0636973	0.153694	0.108696	0.147459	0.243371	0.195415	-0.00051331	0.022475	0.0109808	0.0158165	0.0657839
609	100190938	NR_024461, NR_024462	chr17:40905946-40913275	-		0	0.025	Control		54	49	45	35	37	30	167	154	20	38	135	76	157	65	90	50	98	53	164	96	4	2	0	-0.26104	-0.667362	-0.464201	-0.396168	0.205691	-0.0952385	0.0396301	0.0689983	0.0543142	-0.133288	-0.0455159	-0.0894018	-0.256501	-0.169071	-0.212786	-0.199045	-0.217352
610	100190939	NR_024458	chr13:45915479-45965618	+						102	111	124	76	85	72	278	339	55	67	174	107	271	109	142	80	186	94	199	95	2	1	0	-0.0109843	-0.155781	-0.0833825	-0.010696	-0.0273075	-0.0190017	0.120068	0.211958	0.166013	0.275917	0.200283	0.2381	0.0243048	0.00872642	0.0165156	0.342855	0.104661
611	100190940	NR_024457	chr12:130518356-130526887	-		0	0.06	Control		0	0	0	0	0	0	0	0	0	0	0	0	0	0	0	0	1	0	0	0	0	0	0
612	100190949	NM_001145132	chr5:157098560-157107162	+	C5orf52	0	0	Control	0	0	0	0	0	0	0	0	0	0	0	0	0	0	0	0	0	0	0	0	0	0	0	0
613	100190986	NR_024456	chr16:21443344-21445776	-		0	0.17	Control		0	1	0	1	0	0	6	3	0	0	0	0	0	0	0	0	0	0	0	0	0	0	0
614	100191040	NM_001136003	chr1:151810338-151813033	-	C2CD4D	0	0	Control	0	0	0	0	0	0	0	0	0	0	0	0	0	0	0	0	0	0	0	0	0	1	0	0
615	100192204	NR_036506	chr10:15196720-15197346	-		0	0.01	Control		0	4	0	1	2	0	1	4	3	2	4	2	3	1	2	1	2	0	2	2	0	0	0
616	100192378	NR_024360	chr8:77523113-77595510	-		0	0.1	Control		21	21	30	18	10	18	28	39	15	15	33	22	33	14	31	19	25	10	45	22	0	2	0	-0.11939	0.0661364	-0.0266269	0.148443			-0.761315	0.266761	-0.247277
617	100192379	NR_024365	chr4:122685739-122687963	+	AC079341.1					0	1	0	0	0	0	0	0	0	0	0	0	0	0	0	0	1	0	0	0	0	0	1
618	100192386	NR_024389	chr20:61885329-61892967	+						3	4	7	0	3	3	30	29	13	7	21	8	45	12	25	13	22	15	38	19	6	3	1	0.165525	0.490454	0.32799	-0.277911			1.23946	1.4411	1.34028
619	100192420	NR_024417	chr22:18512150-18520734	+						2	0	4	2	2	1	0	1	0	1	2	2	2	1	1	0	3	1	2	0	0	0	0
620	100192426	NR_024419	chr18:8360817-8367032	-		0	0.01	Control		0	0	0	0	0	0	0	0	0	0	0	0	0	0	0	0	0	0	0	0	0	0	0
621	1002	NM_001252338, NM_001252339, NM_001794	chr20:59827481-60515673	+	CDH4	1	0.01		0	690	675	847	579	582	488	2400	2859	587	851	1512	782	2069	837	1186	526	1375	734	1803	853	180	113	43	-0.164349	-0.145024	-0.154686	-0.044549	0.0764383	0.0159446	-0.0305744	0.0486573	0.00904149	0.0959764	0.275544	0.18576	-0.0320653	-0.143087	-0.0875762	0.117858	0.202082
622	10020	NM_001128227, NM_001190383, NM_001190384, NM_001190388, NM_005476	chr9:36214438-36277053	-	GNE	1	0.162		0	1116	1212	1534	996	1013	904	4422	5303	1540	1445	2583	1440	3509	1355	2100	1083	2217	1204	2747	1351	241	161	12	-0.0141438	0.0176218	0.00173904	-0.0349861	-0.0144299	-0.024708	-0.0136985	0.155377	0.070839	0.0856571	0.0904245	0.0880408	0.019488	0.0174204	0.0184542	0.0347485	0.0358332
623	10021	NM_005477	chr15:73612199-73661605	-	HCN4	1	0.06		0	110	133	163	101	100	69	168	218	51	50	267	160	349	135	186	77	278	161	316	164	15	13	4	0.137921	0.123566	0.130744	0.0758558	0.158985	0.117421	-0.0513878	-0.248398	-0.149893	0.0296494	-0.0655896	-0.0179701	-0.199404	-0.61344	-0.406422	0.308385	0.298492
624	100216001	NR_024475	chr10:4692376-4720262	-		0	0.05	Control		9	7	19	6	15	8	110	138	45	80	23	17	23	11	12	9	18	11	22	14	3	1	1	-0.379245	0.527017	0.0738857	0.0283546	0.0269982	0.0276764	1.04034	0.554576	0.797458	-0.286638	-0.377949	-0.332294	-0.489784	-0.410123	-0.449953	-0.0805364	-0.28247
625	100216479	NR_046258, NR_046259, NR_046260	chr2:131174325-131186119	-		0	0.12	Control		4	1	2	0	3	0	12	11	0	0	6	4	11	2	6	4	5	4	5	3	0	0	0	-0.966899	-0.736126	-0.851512				1.23946	0	0.619732
626	100216545	NR_024586	chr7:104650988-104654588	-		1	0.08			111	91	137	92	89	87	421	502	142	236	302	183	393	157	217	107	291	169	404	204	27	13	10	-0.409891	-0.134728	-0.27231	-0.0426115	0.157434	0.0574111	-0.0839549	0.210339	0.063192	0.0234055	-0.0420688	-0.00933166	-0.155981	-0.339966	-0.247973	0.198699	0.176813
627	100216546	NR_039981	chr7:104622193-104631612	-		1	0.89			233	218	216	176	167	181	534	523	175	224	378	184	495	180	319	178	296	156	363	181	4	5	2	-0.226777	-0.543998	-0.385388	-0.322757	-0.342273	-0.332515	-0.112445	0.332316	0.109935	0.0324279	0.144602	0.0885151	0.0724332	0.375721	0.224077	-0.0962388	0.0551651
628	10022	NM_005478	chr1:67263423-67266942	-	INSL5	0	0.06	Control	0	0	0	0	0	0	0	0	0	0	0	0	0	0	0	0	0	0	0	0	0	0	0	0
629	10023	NM_005479	chr10:99079021-99081672	+	FRAT1	0	0.03	Control	0	15	10	15	11	11	10	96	129	18	38	47	24	67	24	30	13	39	21	50	24	6	7	3	-0.59848	-0.373681	-0.486081	0.121246	0.518	0.319623	-0.0318472	0.133366	0.0507596	0.141269	0.161001	0.151135	-0.294821	-0.401878	-0.34835	-0.0126062	0.0913704
630	100233156	NR_037871, NR_037872	chrUn_gl000218:38785-97454	-		0	0	Control		0	0	0	0	0	0	0	0	0	0	0	0	0	0	0	0	0	0	0	0	0	0	0
631	100233209	NR_026544	chr12:47602202-47610226	-		0	0.16	Control		0	2	1	1	1	0	7	3	0	2	0	0	2	2	0	0	0	0	2	0	0	0	0
632	10024	NM_001100620, NM_001278324, NM_005480	chr12:49716970-49725514	+	TROAP	0	0.00333	Control	0	2154	2564	3039	2080	2096	1509	3949	4646	1025	2529	3194	1834	4016	1674	2435	1267	2789	1577	3617	1875	197	202	46	0.11803	0.0552168	0.0866233	-0.0625408	-0.105931	-0.0842359	-0.0270614	-0.167291	-0.097176	-0.0257616	0.0466051	0.0104217	-0.0731436	-0.104925	-0.0890341	0.0595465	0.0762119
633	100240728	NR_108095	chr7:56549797-56551012	-		0	0	Control		0	0	0	0	0	0	0	0	0	0	0	0	0	0	0	0	0	0	0	0	0	0	0
634	100240734	NR_026657	chr12:54495992-54496483	+						0	1	0	1	0	0	1	2	1	1	3	2	7	1	2	1	0	0	0	0	0	0	0
635	100240735	NR_026658	chr12:54472622-54475607	-		0	0.09	Control		2	1	1	1	0	3	2	10	2	2	4	4	5	2	3	0	3	0	4	3	0	0	0
636	10025	NM_005481	chr19:867961-893218	-	MED16	0	0	Control	0	1135	1025	1183	870	853	547	2334	3109	641	1179	1551	810	2034	754	1271	489	1702	840	2193	1057	388	300	67	-0.279663	-0.380654	-0.330158	0.116186	0.0281229	0.0721547	-0.0664466	-0.372907	-0.219677	0.0348151	0.0747631	0.0547891	0.0308516	-0.298471	-0.13381	0.388205	0.345558
637	10026	NM_005482	chr1:77554666-77685132	-	PIGK	2	0.57		0	2078	2150	2627	1795	1983	1692	8152	9401	2067	2820	5761	3127	7950	2941	5071	2840	4495	2511	5708	2735	382	281	20	-0.0839883	-0.102963	-0.0934758	-0.0914124	-0.0985696	-0.094991	0.105435	0.210029	0.157732	0.10835	0.089819	0.0990843	0.134025	0.28937	0.211697	-0.102654	-0.0223631
638	100268168	NR_026682, NR_026683	chr5:172381785-172386371	-		0	0.02	Control		33	38	54	34	27	18	41	47	24	17	69	41	87	38	51	36	67	38	94	56	1	1	4	0.0657871	0.252948	0.159368	-0.0859657	0.431517	0.172776	-0.345833	-0.576563	-0.461198	-0.0203163	0.064514	0.0220988	-0.109752	0.226838	0.058543	0.199573	0.173572
639	100270679	NR_038394	chr20:22034727-22055292	+						0	1	0	0	0	0	0	1	0	0	0	0	1	1	0	0	0	0	0	0	0	0	0
640	100270680	NR_117101, NR_117102	chr8:128712852-128746213	-		0	0.02	Control		7	9	7	1	4	6	2	4	2	1	8	4	14	3	5	0	1	0	6	4	1	0	0	0.175515	-0.31808	-0.0712829				0.941292	1.59574	1.26852
641	100270746	NR_026776	chr6:26987144-26988085	-		0	0	Control		81	73	76	65	62	56	211	284	71	83	126	69	176	71	121	61	123	70	159	79	15	14	2	-0.274552	-0.51535	-0.394951	0.12773	-0.0192577	0.0542362	-0.102793	0.0779988	-0.0123973	0.12141	0.211755	0.166583	0.250795	0.241847	0.246321	0.212775	0.303999
642	100270804	NR_026885	chr20:18774692-18776709	+						38	23	48	26	27	22	64	94	22	16	54	37	92	37	52	29	53	38	47	26	1	0	1	-0.791629	-0.0980519	-0.44484	0.235489	-0.066299	0.0845951	0.0150662	0.0504235	0.0327449	0.382174	0.166703	0.274439	0.243446	0.0718144	0.15763	0.210528	0.311892
643	100271702	NR_036546	chr12:2038367-2045742	-		0	0.01	Control		1	1	2	0	0	1	2	4	2	1	2	1	4	2	1	1	0	0	0	0	0	0	0
644	100271715	NM_001145451	chr2:39146503-39202590	+	ARHGEF33, MORN2	1	0.2		0	45	53	67	36	43	35	316	317	59	69	173	93	304	114	147	90	158	96	183	85	3	7	7	0.0979602	0.126685	0.112323	-0.286052	-0.0444503	-0.165251	0.206755	0.241668	0.224211	0.446216	0.460478	0.453347	0.0809868	0.371521	0.226254	0.121102	0.331205
645	100271722	NR_027036	chr22:46435786-46440748	-		2	0.07			0	0	0	0	0	1	0	0	0	0	0	0	0	0	1	0	0	0	0	0	0	0	0
646	100271832	NR_027097	chr2:33152193-33171202	+						0	0	0	0	0	0	4	10	0	2	0	0	0	0	1	1	0	0	0	0	0	0	0
647	100271835|100288570|100288695|440895|96626	NM_001205288, NM_033514, NR_027142, NR_027143, NR_027145, NR_027467, NR_037627, NR_038099	chr2:110656008-110726149	+	LIMS3, LIMS3L	0	0.0388	Control	0	0	1	0	0	0	0	2	0	0	0	0	0	0	0	0	0	0	0	0	0	0	0	0
648	100271836	NR_027155	chr16:21458003-21513602	-	NPIPL3	0	0.15	Control		38	84	94	61	63	50	109	176	65	75	122	76	159	68	103	59	114	57	148	75	6	1	2	0.968664	0.827368	0.898016	0.374516	-0.346972	0.013772	0.00811318	0.00834306	0.00822812	0.0249506	0.0172813	0.021116	0.0711464	0.0610416	0.066094	0.151607	-0.116502
649	100271846	NM_001191055	chr19:53547990-53554380	+	ERVV-2	0	0	Control	0	1	0	0	1	2	1	17	15	1	6	11	7	11	4	9	7	6	4	5	3	1	0	0	-0.516464	-0.516464	-0.516464				0.379866	0.100635	0.24025
650	100271849|4207|729991	NM_001145783, NM_001145784, NM_001145785, NM_005919, NR_027307, NR_027308	chr19:19256375-19303400	-	MEF2BNB, MEF2B, MEF2BNB-MEF2B	0	0.00167	Control	0	426	453	555	356	345	283	834	1093	316	515	699	402	934	383	560	269	694	372	866	446	42	39	24	-0.0443229	-0.0593384	-0.0518307	0.0923275	-0.156347	-0.0320098	-0.082911	-0.0353425	-0.0591267	0.0615092	0.107806	0.0846575	-0.00167062	-0.150017	-0.075844	0.243319	0.181077
651	100271873	NR_047511, NR_047514	chr6:160424322-160428696	-		0	0.085	Control		0	0	0	0	0	0	0	0	0	0	0	0	0	0	0	0	0	0	0	0	0	1	0
652	100271874|646762	NR_024278, NR_027347	chr7:29685537-29725437	-		1	0.075			763	797	1019	700	690	544	2378	2680	573	466	1714	906	2018	755	1189	587	1391	698	1876	899	22	18	5	-0.0701106	-0.0238309	-0.0469707	-0.124308	-0.024056	-0.074182	-0.0587195	-0.0680178	-0.0633686	-0.120277	-0.0844023	-0.10234	-0.208789	-0.19702	-0.202905	-0.0458579	-0.0818937
653	100271927	NM_001277335	chr7:102123585-102158224	-	RASA4B	0	0	Control	0	37	44	47	24	28	28	112	144	42	58	80	48	84	35	64	24	74	37	63	33	3	6	0	0.110111	-0.0903045	0.00990331	0.0619015	-0.331418	-0.134758	0.169977	0.481736	0.325856	-0.26759	-0.260823	-0.264207	-0.0035274	-0.53397	-0.268749	0.134872	-0.0768418
654	100272147|4515	NM_001018024, NM_001018025	chrX:154289899-154299547	-	CMC4, MTCP1	0.5	0.09		0	530	571	780	427	470	424	1542	1788	380	683	1120	601	1616	614	999	557	990	558	1389	630	30	30	3	-0.0256143	0.115691	0.0450385	-0.083242	0.047703	-0.0177695	0.0997953	0.28405	0.191922	0.172019	0.208353	0.190186	0.152604	0.317497	0.235051	0.0769251	0.186234
655	100272216	NR_027439	chr5:68926979-68929028	-		0	0	Control		5	2	1	2	3	2	7	7	7	3	3	2	3	1	1	0	5	3	3	2	0	0	0
656	100272217	NR_027440	chr9:133452736-133454881	-		0	0.08	Control		46	65	63	52	39	34	109	160	42	28	113	70	119	37	76	35	79	39	96	46	1	1	0	0.34997	0.0118204	0.180895	0.243276	0.0729958	0.158136	-0.432227	-0.303451	-0.367839	-0.26863	-0.705247	-0.486938	-0.242511	-0.54522	-0.393865	-0.249237	-0.524648
657	100272228	NR_027456	chrX:149106765-149185018	+						29	29	26	20	25	31	113	101	20	19	62	41	72	22	65	38	52	35	69	41	1	0	1	-0.122911	-0.544816	-0.333864	-0.429943	0.00822581	-0.210858	0.258595	0.859884	0.559239	-0.12965	-0.662201	-0.395926	0.361191	0.300753	0.330972	0.0013862	0.061809
658	100286844	NR_027499, NR_027500, NR_027501	chr12:50222325-50234937	+						43	29	39	21	21	20	116	122	20	39	65	36	88	34	43	19	41	21	57	30	3	2	0	-0.65593	-0.545866	-0.600898	-0.211538	0.890612	0.339537	-0.0345645	0.205666	0.0855509	0.0753169	0.0893001	0.0823085	-0.25649	-0.452307	-0.354399	-0.376581	-0.443244
659	100286922	NR_037694, NR_037695, NR_037696	chr2:234662961-234663991	-		1	0.0367			0	0	0	0	0	0	0	0	0	0	0	0	0	0	0	0	0	0	0	0	0	0	0
660	100286938	NR_026668	chr9:79791671-79792833	-		0	0	Control		0	0	0	0	1	3	0	1	0	0	2	2	0	0	0	0	0	0	0	0	0	0	0
661	100286979	NR_037931	chr2:87088947-87122165	+	AC111200.1					3	2	5	8	1	3	3	3	1	0	6	3	2	1	3	1	7	1	4	3	1	0	0	-0.360304	0.174002	-0.0931508				-1.70115	-0.799784	-1.25047
662	100287010	NR_037885	chr2:104995307-105024790	-		0	0.07	Control		0	0	0	0	0	0	0	0	0	0	0	0	0	0	0	0	0	0	0	0	0	0	0
663	100287015	NR_040040	chr8:6261076-6264069	-		0	0.05	Control		71	59	84	51	46	56	207	283	48	96	136	84	192	74	111	61	130	70	174	83	6	8	1	-0.385785	-0.191998	-0.288891	0.149558	0.203405	0.176482	-0.178966	0.415336	0.118185	0.136591	-0.00435315	0.0661188	0.0242651	-0.0320293	-0.00388212	0.183917	0.0301233
664	100287029	NR_045117	chr16:61554-64090	+						5	3	3	2	1	2	8	15	2	1	12	8	16	7	2	0	7	6	13	3	0	0	0	-0.533746	-0.692136	-0.612941				-0.410152	0.150098	-0.130027
665	100287036	NM_001242885	chr16:89387540-89391518	+		0	0	Control	0	4	0	3	0	1	2	15	16	1	1	2	1	3	2	1	0	0	0	3	0	0	0	0
666	100287042	NR_036520	chr17:73267379-73269976	+						242	222	267	179	175	149	622	912	141	151	389	230	444	176	316	142	299	165	467	240	27	25	12	-0.254993	-0.296309	-0.275651	0.252546	0.272205	0.262376	-0.0698904	0.0305077	-0.0196913	-0.163217	-0.205051	-0.184134	0.0181098	-0.263786	-0.122838	-0.122749	-0.182701
667	100287072	NR_073509	chr17:20615758-20641178	+						6	4	23	11	8	10	14	20	0	0	18	8	13	8	8	3	13	7	9	6	1	1	0	-0.479322	1.21055	0.365614				-0.403685	0.133366	-0.135159
668	100287082	NR_120598	chr18:8695853-8707619	-		0	0.02	Control		1	0	0	0	3	0	1	0	0	0	6	4	5	1	2	2	0	0	2	2	1	0	0
669	100287083|170949	NR_036686, NR_036687	chr8:6844699-6847243	-		0	0	Control		0	0	0	0	0	0	0	0	0	0	0	0	0	0	0	0	0	0	0	0	0	0	0
670	100287098	NR_109770	chr8:145660550-145665276	+						1	9	3	6	3	4	15	16	4	3	11	11	9	3	5	3	6	2	9	3	1	3	1	1.66377	0.447771	1.05577				-0.684693	-0.207369	-0.446031
671	100287102	NR_046018	chr1:11873-14409	+						2	0	5	0	1	0	1	7	0	1	5	0	1	0	2	1	2	1	3	1	0	0	0
672	100287114	NR_034026	chr13:19919188-19920889	+						0	0	0	1	0	0	0	1	0	1	0	0	1	1	1	1	0	0	1	1	0	0	0
673	100287144	NM_001256852	chr4:9212382-9213975	+	USP17L10, USP17L13					0	0	0	0	0	0	0	0	0	0	0	0	0	0	0	0	0	0	0	0	0	0	0
674	100287171	NM_182905	chr9:14510-29739	-		0	0	Control	0	41	35	39	31	32	24	100	113	25	50	68	42	76	39	42	21	51	27	72	40	4	2	0	-0.339632	-0.480756	-0.410194	-0.113137	-0.187235	-0.150186	0.00716419	-0.0688272	-0.0308315	-0.181642	0.0671587	-0.0572417	-0.348155	-0.529011	-0.438583	-0.148417	-0.319652
675	100287177	NR_130728, NR_130729	chr19:46144751-46146092	+	AC006132.1					11	4	5	3	1	4	11	14	3	6	9	5	10	4	3	2	6	4	15	9	1	0	0	-1.15805	-1.14958	-1.15382				-0.721844	0.455212	-0.133316
676	100287178|100287364|100287441	NM_001256854, NM_001256859, NM_001256861	chr4:9217130-9218723	+	USP17L11					0	0	0	0	0	0	0	0	0	0	0	0	0	0	0	0	0	0	0	0	0	0	0
677	100287205|100287478	NM_001256853, NM_001256862	chr4:9221877-9223470	+	USP17L12					0	0	0	0	0	0	0	0	0	0	0	0	0	0	0	0	0	0	0	0	0	0	0
678	100287216	NR_029193	chr2:109743783-109746575	-		0	0.02	Control		9	6	6	13	13	2	13	25	18	13	26	8	25	10	17	9	22	9	27	13	110	66	22	-0.538858	-0.748032	-0.643445	0.460947	0.092973	0.27696	-0.0326771	-1.7189	-0.87579	-0.338606	0.387797	0.0245958	-0.243619	0.467236	0.111809	0.0119854	0.358722
679	100287225	NR_040074, NR_040075	chr18:48918411-49088839	+						0	0	0	0	0	1	5	0	1	0	1	0	0	0	2	2	0	0	0	0	0	1	0
680	100287226	NM_001242680	chr19:22469251-22499978	+	ZNF729					0	2	1	0	0	0	1	2	0	0	2	1	6	3	2	2	2	2	1	1	0	0	0
681	100287227	NR_027954	chr3:156390959-156393502	-		0	0.06	Control		10	6	10	3	11	5	34	46	12	12	17	12	45	18	26	14	23	13	34	16	4	5	0	-0.660954	-0.347123	-0.504038	0.117489			1.32116	0.686575	1.00387
682	100287238	NM_001256855	chr4:9226621-9228214	+	USP17L13					0	0	0	0	0	0	0	0	0	0	0	0	0	0	0	0	0	0	0	0	0	0	0
683	100287284	NM_001146221	chr12:27915598-27924209	-	MANSC4	0	0.01	Control	0	8	7	3	0	3	4	1	5	0	0	16	13	37	17	32	15	14	10	27	12	0	0	0	-0.245853	-1.18748	-0.716667				1.23946	1.71679	1.47813
684	100287314	NR_040245	chr12:30948614-30955645	+						129	155	170	137	132	125	647	860	332	217	153	87	195	85	121	74	127	66	207	99	29	34	1	0.129443	-0.042365	0.0435391	0.112335	0.0363239	0.0743295	-0.0903215	0.160886	0.0352821	-0.00605871	0.140584	0.0672625	-0.0197026	0.189394	0.0848459	-0.0130289	-0.101098
685	100287327	NM_001256857	chr4:9245604-9247197	+	USP17L17					0	0	0	0	0	0	0	0	0	0	0	0	0	0	0	0	0	0	0	0	0	0	0
686	100287362	NM_001205271	chr3:46761072-46777921	-	PRSS50, PRSS46	0	0	Control	0	3	0	0	1	0	0	0	0	0	1	0	0	0	0	0	0	1	1	1	0	0	0	0
687	100287399|100996331|102724631	NM_001277303, NM_001277304, NM_207355, NR_102390, NR_102391, NR_110752	chr15:21040700-21071981	-	POTEB	0	0.0183	Control	0	0	0	0	0	0	0	0	0	0	0	0	0	0	0	0	0	0	0	0	0	0	0	0
688	100287404	NM_001256860	chr4:9255103-9256696	+	USP17L19					0	0	0	0	0	0	0	0	0	0	0	0	0	0	0	0	0	0	0	0	0	0	0
689	100287482	NM_001195243	chr7:129142319-129152773	+	SMKR1	0	0	Control	0	7	20	24	11	13	8	23	33	5	12	22	15	39	13	15	7	22	14	30	14	0	0	0	1.14088	1.10099	1.12093	0.177203			0.171627	-0.135846	0.0178908
690	100287559	NR_040107	chr15:73075175-73090540	+						0	1	0	0	2	0	0	0	0	1	2	1	0	0	0	0	0	0	0	0	0	0	0
691	100287569	NR_027345, NR_027346	chr12:116971226-116974318	+						22	15	18	10	19	9	79	122	12	9	59	36	143	69	63	32	75	47	87	47	0	2	1	-0.604257	-0.642672	-0.623464	0.307169	0.437998	0.372584	0.765648	0.119168	0.442408	0.8676	1.06066	0.964128	0.384889	0.241651	0.31327	0.563027	0.639816
692	100287592	NR_104653	chr5:50265050-50266021	-		0	0	Control		0	0	0	0	0	0	0	0	0	0	0	0	0	0	0	0	0	0	0	0	0	0	0
693	100287596	NR_051986	chr9:11986-14525	+						0	0	2	0	0	0	4	2	0	0	1	0	6	3	0	0	2	2	3	1	0	0	0
694	100287616	NR_040066, NR_040067, NR_040068, NR_040069, NR_040070	chr15:74209808-74220589	-		0	0.094	Control		719	739	916	570	602	493	1770	2108	727	858	1800	1031	2183	855	1255	669	1462	857	1927	1002	43	46	11	-0.0933319	-0.0916416	-0.0924867	-0.0448548	0.169518	0.0623316	0.0405064	0.0858289	0.0631676	-0.0776631	-0.0914279	-0.0845455	-0.201534	-0.19492	-0.198227	-0.0446766	0.0273846
695	100287632	NR_037662	chr6:119103870-119104581	+						0	0	0	0	0	0	1	0	0	1	0	0	0	0	0	0	0	0	0	0	0	0	0
696	100287639	NR_077228	chr3:95373266-95402037	-		0	0.12	Control		1	1	3	1	1	0	3	2	0	1	0	0	0	0	0	0	0	0	1	1	0	1	0
697	100287704|100287834	NR_028348, NR_028349	chr7:62809447-62812152	+	AC006455.1	0	0.04	Control		0	0	0	0	0	0	2	0	0	0	0	0	0	0	0	0	1	0	0	0	0	0	0
698	100287718	NM_001162435	chr6:46714653-46726954	+	ANKRD66	0	0.01	Control	0	0	0	0	0	0	0	1	2	0	1	2	0	1	1	0	0	0	0	0	0	0	0	0
699	100287722	NR_037864, NR_125965	chr1:114355233-114443859	+						0	0	3	0	1	0	0	2	0	0	3	3	0	0	1	0	0	0	3	0	1	1	0
700	100287728	NR_103770	chrX:134254548-134257529	+						0	0	0	0	0	0	0	0	0	0	0	0	0	0	0	0	0	0	0	0	0	0	0
701	100287765	NR_038988	chrX:102024094-102140338	+						153	165	202	156	163	114	573	654	197	161	422	215	574	237	325	187	350	209	386	186	18	11	4	-0.0239253	-0.0398656	-0.0318955	-0.105152	-0.338999	-0.222075	0.0248423	-0.154746	-0.0649517	0.08663	0.315297	0.200964	-0.05793	0.224531	0.0833006	-0.0144655	0.250361
702	100287792	NR_040021	chr20:36305311-36311636	+						0	0	2	0	0	0	0	0	0	0	0	0	1	0	0	0	0	0	1	1	0	0	0
703	100287814	NR_034037	chr1:231727037-231747836	-		0	0	Control		0	0	0	0	0	0	0	0	0	0	0	0	0	0	0	0	0	0	0	0	0	0	0
704	100287846	NR_037168	chr8:48100929-48104439	+						7	1	6	2	5	3	28	22	4	2	11	5	26	10	14	5	9	7	9	6	0	0	0	-1.52707	-0.467647	-0.997359	-0.499158			0.758751	0.491217	0.624984
705	100287879	NR_033978	chr3:64064036-64073039	-		1	0.09			0	1	0	0	1	0	6	20	1	3	5	2	3	1	3	2	3	2	8	5	0	0	0
706	100287898	NM_001242672	chr1:2572806-2706230	-	TTC34					0	3	0	0	0	0	8	3	0	1	2	1	3	1	0	0	1	0	0	0	0	0	1
707	100287902	NR_034040	chr1:236686368-236687808	-		0	0.02	Control		3	1	8	5	3	1	9	17	2	3	6	2	6	1	3	0	5	0	11	6	1	1	0	-0.718537	0.625961	-0.0462879				-0.495752	-1.08284	-0.789293
708	100287932	NM_006327, NR_073029, NR_073030	chr10:51592080-51623386	-	TIMM23	0	0.03	Control	0	1516	2073	2722	1655	1729	1309	3590	4502	1011	1545	2980	1760	3751	1398	2245	1225	2420	1373	3345	1674	99	60	1	0.317787	0.402556	0.360172	0.0293814	0.00582168	0.0176015	0.0249299	-0.0427929	-0.0089315	-0.0241934	-0.15359	-0.0888915	-0.0902597	-0.0941524	-0.092206	-0.0449769	-0.0640072
709	100287944	NR_040246	chr12:106890187-107168609	-	RP11-144F15.1	0	0.01	Control		0	0	0	0	0	0	0	1	0	1	0	0	0	0	1	0	1	1	0	0	0	0	0
710	100287948	NR_046249	chr1:181205523-181207740	+						0	0	0	0	0	0	0	0	0	0	0	0	0	0	0	0	0	0	0	0	0	0	0
711	100288069	NR_033908	chr1:700244-714068	-		0	0.02	Control		17	21	25	30	14	15	42	53	4	2	28	19	36	16	19	11	16	9	19	8	2	2	0	0.152042	0.101729	0.126885	0.0333498			-1.02645	-0.645074	-0.835763
712	100288077	NR_038390	chr11:102654406-102707497	+						31	19	31	14	16	22	64	60	26	15	83	46	92	39	74	39	62	33	80	33	3	0	0	-0.762203	-0.405754	-0.583979	-0.349433	0.028986	-0.160224	0.134889	0.852155	0.493522	-0.195215	-0.056349	-0.125782	0.144462	0.180227	0.162345	-0.155794	-0.17393
713	100288079	NR_038424	chr1:185292978-185304171	-		0	0.04	Control		0	0	0	0	0	0	0	0	0	0	1	1	0	0	0	0	0	0	0	0	0	0	0
714	100288122	NR_040031	chr18:13419497-13427533	-		0	0.02	Control		0	0	0	0	0	0	0	0	0	0	0	0	0	0	0	0	0	0	0	0	0	0	0
715	100288123	NR_034114	chr19:1822087-1824542	+						1	1	1	3	0	0	7	2	1	3	3	3	1	0	1	0	3	0	1	0	0	0	0
716	100288152	NR_125375	chr5:473350-481006	+						87	62	57	47	49	38	260	335	59	47	151	78	214	96	128	57	128	82	227	105	11	13	12	-0.60189	-1.01167	-0.806778	0.066865	-0.0444503	0.0112073	0.0210234	-0.0106559	0.00518375	0.142448	0.463994	0.303221	0.0773247	-0.0231976	0.0270635	0.0163189	0.355215
717	100288162	NR_103772	chr16:15019606-15021140	-		0	0.01	Control		0	0	0	0	0	0	0	0	0	0	0	0	0	0	0	0	0	0	0	0	0	0	0
718	100288181	NR_038925	chr8:143783669-143808391	-		0	0.11	Control		104	115	164	88	98	72	288	326	50	36	136	86	201	77	104	64	115	69	154	74	3	2	0	0.011567	0.211423	0.111495	-0.115619	0.0845857	-0.0155167	0.114452	0.00586748	0.0601598	0.200625	0.0183077	0.109466	-0.0663776	0.00215542	-0.0321111	0.012818	-0.0228681
719	100288198	NR_040671	chr6:79943390-79946517	+						87	99	124	109	98	69	142	174	44	54	173	88	177	69	155	92	142	83	191	101	2	2	2	0.0518283	0.0681727	0.0600005	-0.00377808	-0.179464	-0.0916211	-0.187667	-0.356165	-0.271916	-0.313225	-0.166991	-0.240108	0.155489	0.479906	0.317697	-0.0287998	0.203809
720	100288254	NR_130933	chr5:171712600-171725380	+						0	1	0	0	0	0	1	0	0	0	1	0	1	0	0	0	0	0	0	0	0	0	0
721	100288287	NM_001164434	chr21:31962423-31962716	-	KRTAP22-2	0	0.01	Control	0	0	0	0	0	0	0	0	0	0	0	0	0	0	0	0	0	0	0	0	0	0	0	0
722	100288323	NM_001164435	chr21:32090842-32091095	-	KRTAP21-3	0	0	Control	0	0	0	0	0	0	0	0	0	0	0	0	0	0	0	3	0	0	0	0	0	0	0	0
723	100288332	NM_001277325	chr16:15457480-15472151	-	PKD1P1	0	0	Control	0	79	93	85	62	66	65	157	201	27	27	120	71	178	71	88	53	99	59	124	60	0	0	0	0.099332	-0.324936	-0.112802	0.0569667	0.30594	0.181453	0.0503412	0.352891	0.201616	0.204829	0.172092	0.188461	-0.123953	0.00641434	-0.0587694	-0.0213961	0.0260304
724	100288346	NR_034101	chr11:113140253-113144623	-		0	0	Control		0	1	0	1	1	1	9	9	0	5	14	9	5	0	2	2	2	1	5	1	0	0	0	0.477652	0	0.238826				-0.0120136	0.100635	0.0443106
725	100288380|89838	NR_026858, NR_027470	chr15:30864757-30892911	+		0	0.01	Control		0	2	2	0	0	0	6	6	1	3	4	3	9	1	4	3	3	1	10	7	0	0	0	0.835885	0.708425	0.772155				0	0	0
726	100288413	NM_001242690, NM_024534	chr4:53609683-53617807	-	ERVMER34-1	1	0.01		0	208	291	342	241	208	200	733	841	147	210	449	260	556	235	326	176	344	192	527	255	26	28	1	0.347762	0.273331	0.310547	-0.0979542	0.442646	0.172346	-0.24818	0.0262521	-0.110964	-0.0472996	0.0321803	-0.00755967	-0.142022	-0.132972	-0.137497	-0.12759	-0.141694
727	100288428	NR_033378	chr3:8262833-8543344	-		0	0.07	Control		22	20	25	11	12	15	111	118	43	49	46	30	49	17	29	18	29	13	54	25	4	5	0	-0.242563	-0.23027	-0.236417	-0.19651	-0.298777	-0.247644	0.0734744	0.644904	0.359189	-0.237178	-0.574772	-0.405975	-0.309898	-0.279857	-0.294878	-0.365137	-0.809148
728	100288432	NR_038974	chr21:34637936-34638565	-		0	0	Control		0	0	0	0	0	0	0	1	0	1	1	0	3	2	1	0	0	0	0	0	0	0	0
729	100288485	NM_001190489	chr10:37890365-37891859	-	MTRNR2L7	0	0.08	Control	0	0	0	0	0	0	0	0	3	0	0	1	1	1	0	0	0	0	0	0	0	49	78	30
730	100288486	NR_034090, NR_051985	chr15:102516760-102519296	-		0	0.005	Control		1	0	1	0	0	0	1	0	0	1	0	0	0	0	1	1	0	0	0	0	0	0	0
731	100288520	NM_001256894	chr4:9236110-9238060	+	USP17L15					0	0	0	0	0	0	0	0	0	0	0	0	0	0	0	0	0	0	0	0	0	0	0
732	100288524	NM_001195127	chr7:330135-331454	+						0	0	0	0	0	0	0	0	0	0	0	0	0	0	0	0	0	0	0	0	0	0	0
733	100288527	NR_003594	chr8:86566827-86567905	-		0	0	Control		0	0	0	0	0	0	0	0	0	0	0	0	0	0	0	0	0	0	0	0	0	0	0
734	100288615	NR_036650	chr15:32812048-32825942	-		0	0.1	Control		35	36	42	23	32	37	208	227	18	35	144	77	173	82	107	55	87	46	129	60	0	0	0	-0.0866445	-0.166506	-0.126575	-0.165534	0.672987	0.253726	0.405662	0.919314	0.662488	-0.0883727	0.260635	0.0861309	-0.10649	-0.0549347	-0.0807121	-0.453391	-0.431021
735	100288637	NR_038253, NR_038254, NR_038255	chr15:30938317-31065209	+	ARHGAP11B					595	714	814	569	563	468	1556	1783	386	475	1173	650	1585	630	962	498	974	495	1259	656	3	4	8	0.129325	0.010794	0.0700597	-0.100249	-0.200488	-0.150368	-0.0532339	0.0135459	-0.019844	0.0777653	0.132743	0.105254	0.0319563	0.0440116	0.0379839	-0.0129021	-0.0984454
736	100288687	NM_001293798, NM_001306068	chrUn_gl000228:112604-114676	+		0	0	Control	0	0	0	0	0	0	0	0	0	0	0	0	0	0	0	0	0	0	0	0	0	0	0	0
737	100288730	NR_029383	chr13:28710979-28713311	-		0	0.01	Control		37	27	35	26	23	19	108	130	26	20	58	39	92	33	56	29	59	43	73	33	3	1	3	-0.545549	-0.484831	-0.51519	-0.0279633	0.183973	0.0780046	-0.197446	-0.144402	-0.170924	0.287421	-0.0584256	0.114498	0.248313	0.000997506	0.124655	0.25986	0.410024
738	100288748	NR_034034	chr8:95649512-95651695	-		0	0.09	Control		0	0	0	1	0	0	0	0	0	0	1	1	1	0	0	0	0	0	0	0	0	0	0
739	100288778	NR_130745	chr12:73724-91263	+						106	87	124	105	87	78	251	353	90	154	203	118	288	95	144	65	202	109	243	122	5	7	0	-0.407836	-0.210063	-0.308949	0.190214	-0.244791	-0.0272883	-0.302549	-0.130531	-0.21654	0.145048	-0.131212	0.00691822	-0.172767	-0.420357	-0.296562	0.242718	0.175819
740	100288797	NM_001167670	chr20:2796975-2797804	+	TMEM239, C20ORF141	0	0	Control	0	0	0	1	1	0	0	0	1	0	0	0	0	3	1	1	1	2	2	0	0	0	0	0
741	100288798	NR_125377, NR_125378, NR_125379, NR_125380, NR_125381	chr12:46777458-47046362	+						34	57	69	28	42	30	142	168	42	65	158	86	215	78	92	42	98	64	122	60	4	7	1	0.579935	0.548895	0.564415	-0.0521396	-0.00462908	-0.0283843	0.514041	0.370233	0.442137	0.0856261	0.0363568	0.0609915	-0.445665	-0.582313	-0.513989	-0.418598	-0.127845
742	100288801|647476	NM_001124759, NR_037925	chr3:75713480-75716368	+	FRG2C	0	0.12	Control	0	34	40	38	31	30	17	5	3	1	3	50	31	36	14	39	16	52	33	57	39	0	1	0	0.0949725	-0.261144	-0.0830858				-0.0797607	-0.52653	-0.303145
743	100288805	NR_103556	chr1_gl000192_random:132568-407510	-		0	0.17	Control		0	0	0	0	0	0	0	0	0	0	0	0	0	0	0	0	0	0	0	0	0	0	0
744	100288814	NM_001195081	chrX:9935397-9936042	+	AC002365.1					0	0	1	1	0	1	14	12	4	4	1	0	3	1	3	2	2	1	1	1	0	0	0
745	100288831	NR_103443	chr3:9258578-9261192	+						0	0	0	0	0	0	0	0	0	0	0	0	0	0	0	0	0	0	0	0	0	0	0
746	100288842	NR_027442	chr9:123555774-123561009	+						35	26	33	29	28	19	55	75	20	17	35	19	60	18	35	23	39	25	51	28	5	3	2	-0.519912	-0.487201	-0.503556	0.135112	-0.220619	-0.0427534	-0.0824745	-0.290516	-0.186495	0.375607	0.0880445	0.231826	0.282519	0.631841	0.45718	0.366526	0.618934
747	100288846	NR_038935	chr14:39734906-39736265	-		0	0.01	Control		22	22	12	7	7	14	27	46	8	21	26	16	36	9	24	14	19	12	45	20	4	1	0	-0.119956	-1.12389	-0.621923	0.391135			-0.0291017	1.07947	0.525185
748	100288866	NR_103773	chr17:47583018-47651426	-		0	0	Control		0	0	0	0	0	0	0	0	0	0	0	0	0	0	0	0	0	0	0	0	0	1	0
749	100288911	NR_037631	chr2:36581891-36582713	-		0	0	Control		157	148	207	125	98	93	418	540	90	186	343	204	459	198	315	134	311	179	374	173	25	14	1	-0.214959	-0.0418091	-0.128384	0.0712256	0.387976	0.229601	-0.381696	-0.128793	-0.255245	0.0632012	0.133579	0.09839	0.192738	-0.175329	0.00870429	0.112407	0.104169
750	100288966	NM_001257362	chrUn_gl000213:108006-139339	-		0	0	Control	0	0	0	0	0	0	0	0	0	0	0	0	0	0	0	0	0	0	0	0	0	0	0	0
751	100288974|8512	NR_002724, NR_033857	chr10:81664653-81691557	+						54	31	33	25	27	32	177	209	28	28	123	79	188	81	100	46	102	54	111	56	1	1	2	-0.880731	-1.08086	-0.980794	-0.0553172	-0.24481	-0.150063	0.0672554	0.609591	0.338423	0.246821	0.207713	0.227267	0.018778	-0.338381	-0.159801	-0.0142622	-0.245408
752	100289017	NR_024346	chr7:141940555-141946886	-		0	0.03	Control		0	0	0	0	0	0	0	0	0	0	0	0	0	0	0	0	0	0	1	0	0	0	0
753	100289019	NR_033374	chr9:130873449-130881013	-		0	0.01	Control		324	341	407	280	343	289	872	1127	146	168	590	338	819	344	503	254	550	290	744	380	7	6	4	-0.0590161	-0.111437	-0.0852267	0.0724118	0.0127632	0.0425875	0.25286	0.338846	0.295853	0.116021	0.202218	0.15912	0.0873195	0.0161635	0.0517415	0.15276	0.0725875
754	100289092	NR_046287, NR_046288, NR_046289, NR_046290	chr16:28890277-28891242	-		0	0.0025	Control		35	25	38	26	34	20	101	138	36	46	57	34	95	35	44	22	77	39	84	45	8	8	2	-0.571354	-0.300325	-0.43584	0.144332	-0.373607	-0.114637	0.325048	-0.0764942	0.124277	0.353901	0.204812	0.279357	-0.0508002	-0.183603	-0.117202	0.644897	0.460504
755	100289124	NR_103714	chr9:46116942-46118709	+		0	0.02	Control		2	0	0	1	0	0	0	0	0	0	0	0	0	0	0	0	0	0	0	0	0	0	0
756	100289137	NR_047651	chr9:38540563-38545369	-	ANKRD18A	0	0.04	Control		153	167	178	117	122	109	234	307	33	15	170	89	234	104	117	65	142	86	188	104	1	0	0	-0.00680597	-0.219356	-0.113081	0.0920999	0.000194043	0.046147	0.0218304	0.190073	0.105952	0.101929	0.392486	0.247207	-0.214139	-0.0241239	-0.119131	-0.00426714	0.237898
757	100289150|252946	NR_001553, NR_046300	chrY:9187188-9192791	-		0	0	Control		0	0	0	0	0	0	0	0	0	0	0	0	0	0	0	0	0	0	0	0	0	0	0
758	100289178	NR_040077	chr1:68297970-68668670	+						2	4	0	0	0	1	3	8	1	1	1	1	0	0	2	0	2	1	7	3	0	1	0
759	100289187	NM_001195541, NM_001195542, NM_001195543	chr7:99195901-99208456	+	ZNF655	0	0	Control	0	22	37	50	20	35	25	104	108	17	27	59	32	61	26	29	15	34	21	43	22	3	0	1	0.568044	0.686556	0.6273	-0.227201	-0.279427	-0.253314	0.710233	0.567918	0.639075	-0.281877	-0.111213	-0.196545	-0.637901	-0.599259	-0.61858	-0.490333	-0.286072
760	100289211	NR_038423	chr1:146853913-146989699	-		1	0.18			1	0	0	1	4	2	4	2	2	0	3	2	2	1	3	3	0	0	2	2	0	0	0
761	100289230	NR_036530	chr5:98264837-98266713	+						43	27	45	30	24	24	132	141	33	23	85	41	101	51	62	27	67	43	98	43	0	0	1	-0.750418	-0.353882	-0.55215	-0.191828	-0.422981	-0.307405	-0.333018	-0.0246324	-0.178825	-0.101283	0.466716	0.182717	-0.12916	-0.162575	-0.145868	-0.0830845	0.342521
762	100289255	NR_036581	chr17:10698229-10707416	-	LINC00675	0	0.06	Control		0	0	0	0	0	0	0	0	0	0	1	0	2	2	0	0	0	0	0	0	0	0	0
763	100289274	NR_132117	chr13:96325091-96329179	-						51	39	50	41	45	47	225	298	68	67	132	70	224	84	139	84	128	75	150	75	3	2	4	-0.493212	-0.445875	-0.469543	0.105302	-0.4326	-0.163649	0.091521	0.471643	0.281582	0.393957	0.426943	0.41045	0.380309	0.670587	0.525448	0.203785	0.380576
764	100289333	NR_104179	chr19:12305829-12318391	+						2	4	1	1	1	1	2	5	0	1	2	1	1	1	0	0	0	0	1	0	0	0	0
765	100289341	NR_027447	chr9:139979397-139981269	-	AL807752.1	0	0.02	Control		58	68	73	64	60	43	95	135	23	40	91	46	97	37	72	29	69	29	92	40	3	2	2	0.0926653	-0.105087	-0.00621068	0.197224	0.0653115	0.131268	-0.126802	-0.268295	-0.197548	-0.249274	-0.127727	-0.188501	-0.018669	-0.222616	-0.120642	-0.136262	-0.347724
766	100289361	NR_034032	chr3:142719686-142720309	-		0	0	Control		30	33	46	28	36	26	70	93	35	24	66	34	81	32	39	13	38	24	66	40	2	4	1	0.00397049	0.163451	0.0837106	0.103464	-1.03863	-0.467584	0.303588	0.175958	0.239773	-0.0564389	0.0842918	0.0139265	-0.405441	-0.860046	-0.632743	-0.496313	-0.191674
767	100289373	NR_036531, NR_036532	chr13:99848627-99853011	-		0	0.085	Control		45	36	41	28	31	20	87	92	38	30	65	41	89	32	44	17	43	28	86	48	4	2	0	-0.42912	-0.54129	-0.485205	-0.200344	-0.8594	-0.529872	0.101222	-0.175529	-0.0371535	0.0905345	-0.167231	-0.0383481	-0.226085	-0.771446	-0.498765	-0.314018	-0.238542
768	100289388	NR_102280, NR_102281	chr11:77850838-77885023	+						118	122	168	99	122	111	382	460	98	160	260	136	340	129	255	133	199	101	328	146	14	9	7	-0.0834395	0.0670813	-0.00817911	-0.0285942	0.0145811	-0.00700654	0.25812	0.452184	0.355152	0.0302593	0.100175	0.0652172	0.285274	0.389418	0.337346	-0.127953	-0.13231
769	100289410	NR_034002	chr13:113621797-113622952	-		0	0.01	Control		24	24	18	16	22	12	78	96	27	42	35	14	49	13	25	7	44	21	42	23	3	5	1	-0.12096	-0.756674	-0.438817	0.00222642	0.338166	0.170196	0.377409	-0.104855	0.136277	0.113899	0.0599529	0.086926	-0.145532	-0.460658	-0.303095	0.524782	0.766665
770	100289462	NM_001205266	chr8:7272384-7274354	-	DEFB4B	0	0	Control	0	0	0	0	0	0	0	0	0	0	0	0	0	0	0	0	0	0	0	0	0	0	0	0
771	100289473	NR_037142	chr20:1754010-1760392	-		0	0	Control		8	14	26	28	12	11	33	40	8	6	25	12	34	6	19	7	15	6	26	13	1	0	0	0.547538	1.05653	0.802033	-0.0163616			-1.12383	-0.946095	-1.03496
772	100289495	NR_040022	chr6:166756118-166764957	+						12	9	14	10	9	4	46	35	16	16	16	9	28	12	18	7	19	11	22	9	2	0	0	-0.443943	-0.181069	-0.312506	-0.585365	0.246374	-0.169496	-0.154669	-0.783653	-0.469161	0.356954	0.474708	0.415831	0.387183	0.050748	0.218966	0.399554	0.466594
773	100289509	NR_045118	chr10:103578824-103588646	+						18	6	5	0	11	7	17	17	4	7	13	8	13	7	11	7	11	8	22	9	0	0	0	-1.38271	-1.75876	-1.57073	-0.208505			2.58273	2.3226	2.45266
774	100289511	NR_029378	chr14:70232999-70234430	-		0	0	Control		1	6	3	4	4	2	6	5	5	6	17	15	5	2	6	4	6	3	11	5	0	0	0	1.22979	0.447771	0.838778				-0.0247085	-0.417765	-0.221237
775	100289561|100630923|79706	NM_001242713, NM_024653, NR_038967	chr7:102004307-102067129	+	PRKRIP1	0	0.02	Control	0	1127	1201	1470	1081	1040	682	1647	2007	459	717	2021	1133	2216	826	1494	789	1785	941	2502	1215	63	49	19	-0.0413908	-0.0578528	-0.0496218	-0.0119007	-0.0233528	-0.0176267	-0.0937354	-0.368173	-0.230954	-0.222721	-0.276825	-0.249773	-0.117408	-0.0933273	-0.105368	0.0759274	0.02619
776	100289574	NR_109773	chr16:32181363-32199434	-		1	0.06			85	95	130	94	88	86	360	407	35	52	234	131	321	123	193	111	178	98	236	109	0	1	1	0.0265206	0.167361	0.0969409	-0.117891	0.0163471	-0.050772	-0.130187	0.163664	0.0167383	0.0978776	0.0857121	0.0917948	0.0394565	0.185823	0.11264	-0.136365	-0.121904
777	100289580	NR_103774	chr16:88797587-88807833	+						1	4	4	2	2	4	24	30	5	2	12	3	10	2	8	3	8	5	9	4	0	1	1	0.84525	0.664981	0.755115	0.0195248			-0.0182723	0.766905	0.374316
778	100289635	NM_001164715, NM_183238	chr12:133498018-133532892	-	ZNF605	2	0.41		0	755	783	929	588	733	673	3694	4060	689	655	2167	1175	3135	1193	2038	1141	1792	996	2303	1035	40	28	4	-0.0804358	-0.141643	-0.111039	-0.160553	-0.211279	-0.185916	0.278927	0.488795	0.383861	0.176193	0.199864	0.188028	0.229157	0.385335	0.307246	-0.0188326	0.0555635
779	100289650	NR_036584	chr19:43326014-43331030	+						20	44	41	52	42	29	1	1	1	0	34	15	15	5	4	3	24	10	41	18	0	0	0	0.926949	0.542714	0.734831				-0.330835	-0.520814	-0.425825
780	100289656	NR_036475	chr15:29033388-29034538	+						0	0	0	0	0	0	0	0	0	0	0	0	0	0	0	0	0	0	0	0	0	0	0
781	100289673	NR_033175	chr5:109218882-109221200	+	AC011366.3					5	0	4	1	1	2	2	3	1	1	0	0	1	0	5	2	1	0	2	0	2	0	1
782	100289678	NM_001195220	chr7:148959261-148982085	+	ZNF783	0	0.03	Control	0	134	168	188	142	122	115	212	298	68	52	186	103	284	105	142	69	176	78	259	121	8	2	2	0.18992	0.046405	0.118163	0.188675	0.0414305	0.115053	-0.252969	-0.0086096	-0.130789	0.248362	0.201105	0.224734	-0.069346	-0.145393	-0.10737	0.171256	-0.104077
783	100292680	NR_028415	chr12:1609656-1613590	+						14	8	11	7	7	3	48	43	10	15	44	26	43	16	24	12	24	12	26	20	0	1	0	-0.763188	-0.646966	-0.705077	-0.393157			-0.0291017	-0.650095	-0.339598
784	100293516	NM_001204818	chr19:58341661-58357606	+	CTD-2583A14.10, ZNF587B	0	0.14	Control	0	296	331	428	258	314	261	609	818	197	198	492	279	652	262	388	201	422	220	567	254	7	5	0	0.027792	0.0900256	0.0589088	0.127208	-0.0338207	0.0466939	0.243387	0.309877	0.276632	0.0495296	0.0868385	0.0681841	-0.0241744	-0.0441383	-0.0341563	0.033506	-0.0481442
785	100293534|720|721	NM_001002029, NM_001242823, NM_001252204, NM_007293	chr6:31949833-31970458	+	C4A, XXbac-BPG116M5.15	0	0.0025	Control	0	9	9	14	17	16	10	70	73	15	29	56	30	70	29	45	17	50	20	56	18	3	2	1	-0.104871	0.158003	0.0265664	-0.214877			-0.110969	-0.409033	-0.260001
786	100294145	NR_037177, NR_037178	chr6:32861952-32871535	+						679	679	869	502	531	528	2467	2770	609	904	1765	1001	2379	889	1448	798	1344	772	1927	932	18	10	4	-0.13275	-0.0850587	-0.108904	-0.129661	-0.245037	-0.187349	0.0426999	0.366983	0.204841	0.0742884	0.00716175	0.0407251	0.032487	0.101239	0.066863	-0.13748	-0.0804075
787	100294362	NR_029376	chr17:78325630-78388968	-		0	0.02	Control		24	18	31	18	19	17	69	75	20	16	35	20	41	15	26	11	25	14	39	17	2	4	2	-0.490567	-0.065562	-0.278064	-0.160711	0.110334	-0.0251883	0.035663	0.191795	0.113729	-0.111518	-0.205886	-0.158702	-0.0965402	-0.374014	-0.235277	-0.199711	-0.191909
788	100294720	NR_027994	chr6:137303295-137314368	-		0	0.02	Control		0	0	0	0	0	0	0	0	0	0	0	0	0	0	0	0	0	0	0	0	0	0	0
789	1003	NM_001795	chr16:66400524-66438689	+	CDH5	1	0.01		0	14	4	12	7	8	6	8	11	5	2	6	2	4	3	8	4	1	0	6	4	0	1	0	-1.45104	-0.548481	-0.999759				0.119699	0.0562931	0.087996
790	100302111|100422977|100422985	NR_036049, NR_036259, NR_036260	chrX:154115634-154115733	-		0	0	Control		0	0	0	0	0	0	0	0	0	0	0	0	0	0	0	0	0	0	0	0	0	0	0
791	100302112	NR_031697	chr3:71591120-71591240	-		0	0	Control		0	0	0	1	0	0	0	1	0	0	0	0	0	0	0	0	0	0	2	2	0	0	0
792	100302113	NR_031604	chr7:36958961-36959037	-		0	0	Control		0	0	0	0	0	0	0	0	0	0	0	0	0	0	0	0	0	0	0	0	0	0	0
793	100302114	NR_031709	chrX:146271221-146271305	-		0	0	Control		0	0	0	0	0	0	0	0	0	0	0	0	0	0	0	0	0	0	0	0	0	0	0
794	100302115	NR_031567	chrX:63005881-63005967	-		0	0	Control		0	0	0	0	0	0	0	0	0	0	0	0	0	0	0	0	0	0	0	0	0	0	0
795	100302116	NR_031668	chr10:14478574-14478660	+						0	0	0	0	0	0	0	0	0	0	0	0	0	0	0	0	0	0	0	0	0	0	0
796	100302117	NR_031564	chr1:117214370-117214449	+						0	0	0	0	0	0	0	0	0	0	0	0	0	0	0	0	0	0	0	0	0	0	0
797	100302118	NR_031618	chr22:20236656-20236734	-		0	0	Control		0	0	0	0	0	0	0	3	0	0	2	1	0	0	0	0	0	0	0	0	0	0	0
798	100302119	NR_031719	chr16:69599710-69599771	-		0	0	Control		0	0	0	0	0	0	0	0	0	0	0	0	0	0	0	0	0	0	0	0	1	0	0
799	100302121	NR_031682	chr15:86313726-86313809	-		0	0	Control		0	2	0	1	0	0	3	0	0	1	0	0	0	0	0	0	0	0	0	0	0	0	0
800	100302122	NR_031594	chr7:21510675-21510764	+						0	0	0	0	0	0	0	0	0	1	0	0	0	0	0	0	0	0	0	0	0	0	0
801	100302123	NR_031681	chr6:33967748-33967828	-		0	0	Control		0	0	0	0	0	0	0	0	0	0	0	0	0	0	0	0	0	0	0	0	0	0	0
802	100302124	NR_031698	chr17:16185327-16185402	+						0	0	0	0	0	0	0	0	0	0	0	0	0	0	0	0	0	0	0	0	0	0	0
803	100302125	NR_031620	chr20:34041775-34041919	-		0	0.01	Control		0	0	1	0	0	0	2	0	1	0	3	2	2	0	5	4	2	1	4	1	0	0	0
804	100302126	NR_031717	chr2:232756951-232757008	-		0	0	Control		0	0	0	0	0	0	0	0	0	0	0	0	0	0	0	0	0	0	0	0	0	0	0
805	100302127	NR_031716	chr19:15560358-15560419	+						0	0	0	0	0	0	0	0	0	0	0	0	0	0	0	0	0	0	0	0	0	0	0
806	100302128	NR_031632	chr2:114340535-114340673	-		0	0.03	Control		0	0	0	0	1	0	4	0	0	0	1	1	1	0	0	0	0	0	0	0	0	0	0
807	100302129	NR_031736	chr10:21785490-21785570	-		0	0	Control		1	0	0	0	0	0	2	0	0	0	0	0	0	0	0	0	0	0	0	0	1	0	0
808	100302130	NR_031633	chr2:208133998-208134148	-		0	0.01	Control		0	0	0	0	0	0	0	0	0	0	0	0	0	0	0	0	0	0	0	0	0	0	0
809	100302131	NR_031684	chr18:27878875-27878926	+						0	0	0	0	0	0	0	0	0	0	0	0	0	0	0	0	0	0	0	0	0	0	0
810	100302132|375061	NM_198552, NR_031593	chr1:231154703-231175995	-	FAM89A	0	0.025	Control	0	0	0	0	0	0	0	0	0	1	2	0	0	3	2	0	0	0	0	1	1	0	0	1
811	100302133|84795	NM_032709, NR_031619	chr10:100143321-100174978	-	PYROXD2	0	0	Control	0	157	117	151	68	97	124	463	552	102	145	359	205	559	237	319	141	311	166	362	176	21	35	5	-0.547593	-0.488882	-0.518238	-0.0428794	0.0363465	-0.00326642	0.461882	1.13762	0.799751	0.279189	0.38312	0.331155	0.145854	-0.109905	0.0179742	0.0475421	-0.0101694
812	100302134	NR_031621	chr5:132763287-132763398	-		0	0	Control		0	0	0	0	0	0	0	0	0	0	0	0	0	0	0	0	0	0	0	0	0	0	0
813	100302135	NR_031565	chr18:19263470-19263558	+						0	1	0	0	0	0	0	0	0	0	0	0	0	0	0	0	1	1	0	0	0	0	0
814	100302136	NR_031700	chr12:79813036-79813101	+						0	0	0	0	0	0	0	0	0	0	0	0	0	0	0	0	0	0	0	0	0	0	0
815	100302137	NR_031735	chr20:62572817-62572897	-	UCKL1	0	0	Control		8	6	4	4	3	3	11	13	1	1	1	1	11	5	4	2	7	1	7	5	0	0	0	-0.405466	-0.970272	-0.687869				-0.278282	-0.076646	-0.177464
816	100302138	NR_031699	chr20:2633422-2633488	+	NOP56					0	0	0	0	0	0	0	0	0	2	0	0	0	0	0	0	0	0	1	0	0	0	0
817	100302139	NR_031718	chr1:236016299-236016360	-		0	0	Control		0	0	0	0	0	0	0	1	0	0	0	0	0	0	0	0	0	0	0	0	0	0	0
818	100302140	NR_031635	chr7:18166842-18166932	-		0	0.07	Control		0	0	0	0	0	0	0	0	0	0	0	0	0	0	0	0	0	0	0	0	0	0	0
819	100302141	NR_031734	chr6:166922841-166922921	-		0	0	Control		0	0	0	0	0	0	0	0	0	0	0	0	0	0	0	0	0	0	0	0	0	0	0
820	100302142	NR_031648	chr2:177465707-177465780	-		0	0	Control		0	0	0	0	0	0	0	0	0	0	0	0	0	0	0	0	0	0	0	0	0	1	1
821	100302143|677847	NR_002989, NR_031650	chr3:186504460-186504641	+	EIF4A2					35	35	62	53	43	44	102	135	22	9	71	45	98	47	73	48	70	44	86	46	4	1	2	-0.124564	0.362489	0.118962	0.101023	-0.286398	-0.0926873	-0.324963	0.0259854	-0.149489	0.101953	0.228248	0.165101	0.337532	0.496144	0.416838	0.220663	0.24785
822	100302144	NR_031733	chrX:113886018-113886098	+						0	0	0	0	0	0	0	0	0	0	0	0	0	0	0	0	0	0	0	0	0	0	0
823	100302145	NR_031649	chr14:102026623-102026759	-		0	0	Control		0	0	0	0	0	0	0	0	0	0	0	0	0	0	0	0	0	0	0	0	0	0	0
824	100302146	NR_031634	chr20:49231172-49231322	-		0	0.03	Control		0	0	0	0	0	0	0	0	0	0	0	0	0	0	0	0	0	0	0	0	0	0	0
825	100302147	NR_031636	chr8:142867602-142867674	-		0	0.05	Control		0	0	0	0	0	0	0	0	0	0	0	0	0	0	0	0	0	0	0	0	0	0	0
826	100302148	NR_031665	chr3:163889258-163889344	-		0	0.05	Control		0	0	0	0	0	0	0	0	0	0	0	0	0	0	0	0	0	0	0	0	0	0	0
827	100302149	NR_031651	chr22:45596834-45596900	-		0	0	Control		2	1	0	2	0	0	1	4	1	0	1	1	5	1	3	1	0	0	1	1	1	1	1
828	100302150	NR_031566	chr10:65132716-65132808	-		0	0	Control		0	0	0	0	0	0	1	0	0	0	0	0	0	0	1	1	0	0	0	0	0	0	0
829	100302152|114880	NM_001201480, NM_001201481, NM_001201482, NM_032523, NM_145739, NR_031666	chr2:179059207-179541009	+	OSBPL6	0	0.476	Control	1	487	618	753	491	484	385	2065	2372	519	835	1148	615	1363	515	897	465	891	465	1250	579	76	74	12	0.209529	0.18659	0.19806	-0.0968696	-0.220569	-0.158719	-0.0585992	-0.0551021	-0.0568507	-0.108052	-0.0772905	-0.0926714	-0.0375961	0.0250224	-0.00628685	-0.109882	-0.108716
830	100302153	NR_031578	chrX:113949649-113949761	+						0	0	0	0	0	0	0	0	0	0	0	0	0	0	0	0	0	0	0	0	0	0	0
831	100302155	NR_031657	chr1:21314806-21314925	-		0	0	Control		0	0	0	0	0	0	0	0	0	1	0	0	0	0	0	0	0	0	0	0	0	0	0
832	100302156	NR_031598	chr5:179225277-179225346	-		0	0	Control		0	0	0	0	0	0	0	0	0	0	0	0	0	0	0	0	0	0	0	0	0	0	0
833	100302157	NR_031575	chr14:101509313-101509398	+						0	0	0	0	0	0	0	0	0	0	0	0	0	0	0	0	0	0	0	0	0	0	0
834	100302158	NR_031599	chr1:201777738-201777830	+						0	0	0	0	0	0	1	0	0	0	0	0	1	1	0	0	0	0	1	0	0	0	0
835	100302159	NR_031644	chr1:218610974-219281452	+		0	0.01	Control		3	12	12	10	13	4	2	1	3	4	11	8	11	3	7	2	11	9	13	9	0	0	0	1.31723	1.06808	1.19266				0.285765	-0.783653	-0.248944
836	100302160|100422845	NR_036050, NR_036261	chr15:34674269-34674351	-		0	0	Control		0	0	0	0	0	0	0	0	0	0	0	0	0	0	0	0	0	0	0	0	0	0	0
837	100302161	NR_031610	chr8:128972878-128972941	+						0	0	0	0	0	1	0	1	0	0	0	0	0	0	0	0	0	0	0	0	0	0	0
838	100302163	NR_031691	chr1:193105632-193105713	+						0	0	0	0	0	0	0	0	0	0	0	0	0	0	0	0	0	0	0	0	0	0	0
839	100302164	NR_031579	chr6:98472406-98472495	+						0	0	0	0	0	0	0	0	0	0	0	0	0	0	0	0	0	0	0	0	0	0	0
840	100302165	NR_031675	chr8:101036209-101036312	-		0	0	Control		0	0	0	0	0	0	0	0	0	0	0	0	0	0	0	0	0	0	0	0	0	0	0
841	100302166	NR_031711	chr8:10682882-10682953	-		0	0.06	Control		0	0	0	0	0	0	0	0	0	0	0	0	0	0	0	0	0	0	2	1	0	0	0
842	100302167	NR_031629	chr9:69002238-69002321	-		0	0	Control		0	0	0	0	0	0	0	0	0	0	0	0	0	0	0	0	1	0	1	1	0	0	0
843	100302168	NR_031658	chr20:60528601-60528718	-	TAF4	0	0	Control		0	0	5	0	3	2	4	5	0	0	3	2	5	2	6	2	1	0	4	2	0	0	0
844	100302169	NR_031725	chrX:140008336-140008384	-		0	0	Control		0	0	0	0	0	0	0	0	0	0	0	0	0	0	0	0	0	0	0	0	0	0	0
845	100302170	NR_031611	chr8:129021143-129021202	+						0	1	2	1	7	3	1	3	1	0	8	4	4	1	2	2	1	0	3	1	0	0	0
846	100302171	NR_031710	chrX:85090784-85090863	+						0	0	0	0	0	0	0	0	0	0	0	0	0	0	0	0	0	0	0	0	0	0	0
847	100302172	NR_031659	chr2:180725562-180725635	-		0	0	Control		0	0	0	0	0	0	0	0	0	0	0	0	0	0	0	0	0	0	0	0	0	0	0
848	100302174|84833	NM_001206426, NM_001206427, NM_032747, NR_031707	chr10:105148808-105156270	-	USMG5	0	0.01	Control	0	1969	2602	3352	1961	1769	1392	5496	6647	1130	1688	4335	2605	5515	2151	3533	1901	3559	2032	4661	2463	313	256	27	0.268643	0.325912	0.297277	-0.0227995	-0.0329415	-0.0278705	-0.186582	-0.19868	-0.192631	-0.00885767	-0.0978009	-0.0533293	0.023019	-0.026008	-0.00149448	-0.0292736	-0.0641793
849	100302175	NR_031612	chr8:129061397-129061484	+						0	0	1	0	0	0	0	2	2	2	1	0	1	1	0	0	0	0	3	1	0	0	0
850	100302177	NR_031673	chr4:67142541-67142646	+						0	0	0	0	0	0	0	0	0	0	0	0	0	0	0	0	0	0	0	0	0	0	1
851	100302178	NR_031627	chr1:171070868-171070947	-		0	0	Control		0	0	0	0	0	0	0	0	0	0	0	0	0	0	0	0	0	0	0	0	0	0	0
852	100302179	NR_036053	chr19:20510080-20510163	-		0	0.02	Control		0	0	0	0	0	0	0	0	0	0	0	0	0	0	0	0	0	0	0	0	0	0	0
853	100302181	NR_031626	chr5:153726665-153726807	+						0	0	0	0	0	0	0	0	0	0	0	0	0	0	0	0	0	0	0	0	0	0	0
854	100302182	NR_031692	chr12:69666936-69666998	-		0	0	Control		0	0	0	0	0	0	0	0	0	0	0	0	0	0	0	0	0	0	0	0	0	0	0
855	100302183|23509	NM_015352, NM_172236, NR_031726	chr20:30795695-30826467	+	POFUT1	0.5	0.095		1	3612	4036	4862	3346	3483	2656	7568	9936	2183	2145	6418	3593	7883	3223	4910	2590	5270	2854	7229	3486	257	177	30	0.0268851	-0.0125431	0.00717104	0.0955255	0.0857317	0.0906286	0.0197357	-0.0376409	-0.0089526	-0.059529	0.0215669	-0.0189811	-0.068164	-0.0437137	-0.0559388	-0.0290455	-0.0380398
856	100302184	NR_031674	chr15:65054585-65054714	-		0	0.01	Control		0	0	1	0	0	0	0	0	0	1	0	0	2	1	0	0	0	0	0	0	0	0	0
857	100302185	NR_031609	chr8:128808207-128808274	+						13	21	53	24	23	12	37	27	18	14	44	25	53	19	20	14	42	26	47	24	1	2	0	0.486659	1.43238	0.959521	-0.611089			-0.091109	-0.63178	-0.361444
858	100302186	NR_031689	chr8:7946462-7946611	-		0	0.01	Control		0	0	0	0	0	0	0	0	0	0	0	0	0	0	0	0	0	0	0	0	0	0	0
859	100302187	NR_031628	chr13:54886106-54886183	-		0	0.04	Control		0	0	0	0	0	0	0	0	0	0	0	0	0	0	0	0	0	0	0	0	0	0	0
860	100302188	NR_031641	chr4:114028018-114028111	+						0	0	0	0	0	0	0	0	0	0	0	0	0	0	0	0	0	0	0	0	0	0	0
861	100302190	NR_031740	chr1:26881032-26881084	+						0	0	0	0	0	0	0	0	0	0	0	0	0	0	0	0	0	0	1	1	0	0	0
862	100302191	NR_031690	chr7:146991341-147254962	-		0	0.01	Control		0	0	0	0	0	0	0	0	0	0	0	0	0	0	0	0	0	0	0	0	0	0	0
863	100302192	NR_031642	chr1:186029866-186446655	-		0	0.02	Control		0	0	0	1	0	0	0	0	0	0	1	1	0	0	0	0	0	0	0	0	0	0	0
864	100302193	NR_031656	chr4:102251458-102251571	-		0	0	Control		0	0	0	0	0	0	0	2	0	0	0	0	0	0	1	0	1	0	0	0	0	0	0
865	100302195	NR_031724	chr18:21901649-21901699	+						0	0	0	0	0	0	0	0	0	0	0	0	0	0	0	0	0	0	0	0	0	0	0
866	100302196	NR_031600	chr11:65554464-65554484	-		0	0	Control		0	0	0	0	0	0	0	0	0	0	0	0	0	0	0	0	0	0	0	0	0	0	0
867	100302197|100500860|54487	NM_001190326, NM_022720, NR_031706, NR_037412	chr22:20067754-20099400	+	DGCR8	0	0.005	Control	0	1441	1534	1657	1307	1306	1002	4385	5711	1262	1074	3323	1818	3985	1577	2539	1333	2832	1527	3805	1872	144	117	31	-0.0429276	-0.23938	-0.141154	0.0838974	-0.141543	-0.0288229	-0.0391837	-0.0877112	-0.0634475	-0.0939593	-0.0267606	-0.06036	-0.0699364	-0.0191571	-0.0445468	0.0245517	0.0424188
868	100302201	NR_031597	chr12:57588286-57588359	+						0	0	0	0	0	0	0	0	0	0	0	0	0	0	0	0	0	0	0	0	0	1	0
869	100302202	NR_031670	chr15:52569313-52569397	-		0	0	Control		0	0	0	0	0	0	0	0	0	0	0	0	0	0	0	0	0	0	0	0	0	0	0
870	100302203	NR_031569	chr5:175794948-175795034	+						0	0	0	0	0	0	2	1	0	0	0	0	0	0	0	0	0	0	0	0	0	0	0
871	100302204	NR_031687	chr3:125509246-125509395	-		0	0	Control		0	0	0	0	0	0	0	0	0	0	0	0	0	0	0	0	0	0	0	0	0	0	0
872	100302205	NR_031696	chr19:54261485-54261572	+						0	0	0	0	0	0	0	0	0	0	0	0	0	0	0	0	0	0	0	0	0	0	0
873	100302208	NR_031654	chr17:2651371-2651476	-		0	0	Control		0	0	0	0	0	0	0	0	0	0	0	0	0	0	0	0	0	0	0	0	0	0	0
874	100302209	NR_031571	chr14:101510534-101510619	+						0	0	0	0	0	0	0	0	0	0	0	0	0	0	0	0	0	0	0	0	0	0	0
875	100302210|57455	NM_020695, NR_031730	chr19:1815244-1848452	-	REXO1	0	0	Control	0	1174	1299	1408	1003	1041	647	1765	2126	467	655	1297	691	1604	585	1019	429	1423	707	1976	906	114	58	82	0.012718	-0.178712	-0.0829969	-0.0285681	0.0436018	0.00751684	0.0154708	-0.336157	-0.160343	-0.0495097	-0.0616302	-0.0555699	-0.0297271	-0.258093	-0.14391	0.387719	0.325997
876	100302211	NR_031607	chr17:46233788-46233873	-		0	0	Control		0	0	0	0	0	0	0	0	0	0	0	0	0	0	0	0	0	0	0	0	0	0	0
877	100302212	NR_031714	chr3:75679913-75680009	+						2	0	0	0	0	0	3	2	1	0	1	0	1	0	1	0	2	1	2	1	0	0	0
878	100302213|11140	NM_007065, NR_031592	chr19:10501808-10514271	-	CDC37	0	0	Control	0	3486	3605	4067	3118	3196	2230	7551	9605	1994	3354	5271	2864	6402	2555	4028	1919	5056	2662	6679	3217	601	514	49	-0.0847412	-0.218753	-0.151747	0.0499275	0.0808762	0.0654019	-0.00249654	-0.187922	-0.0952093	-0.0756781	0.0136468	-0.0310156	-0.069763	-0.149037	-0.1094	0.195002	0.188444
879	100302214	NR_031685	chrX:117520356-117520434	+						0	0	0	0	0	0	0	0	0	0	0	0	0	0	0	0	0	0	0	0	0	0	0
880	100302217	NR_031728	chr12:100583661-100583727	+						0	0	0	0	0	0	0	0	0	0	0	0	0	0	0	0	0	0	0	0	0	0	0
881	100302219	NR_031647	chr2:189842817-189842886	+						0	0	0	0	0	0	0	0	0	0	0	0	0	0	0	0	0	0	0	0	0	0	0
882	100302220	NR_031625	chr12:50627924-50627995	-		0	0	Control		0	0	0	0	0	0	0	0	0	0	0	0	0	0	0	0	0	0	0	0	0	0	0
883	100302221|677815	NR_002968, NR_031623	chr12:49048164-49048313	-		0	0	Control		0	3	0	2	1	2	7	5	0	0	6	2	1	0	1	0	2	2	1	1	0	0	0
884	100302222	NR_031732	chrX:113997743-113997823	+						0	0	0	0	0	0	0	0	0	0	0	0	0	0	0	0	0	0	0	0	0	0	0
885	100302223	NR_031637	chr9:100125835-100125963	-		0	0	Control		0	0	0	0	0	0	0	0	0	0	0	0	0	0	0	0	0	0	0	0	0	0	0
886	100302224|55088	NM_018017, NR_031747	chr10:115881973-115934364	-	C10orf118	1	0.19		3	1061	1060	1394	1022	1095	950	4395	4783	1042	927	2674	1432	3735	1303	2389	1403	2183	1200	2710	1208	94	65	11	-0.134278	-0.0473918	-0.090835	-0.17482	-0.537668	-0.356244	0.061265	0.189748	0.125506	0.12569	0.0420939	0.0838922	0.155319	0.398304	0.276812	-0.0373648	0.0390631
887	100302225	NR_031745	chr8:113655721-113655812	+						0	0	0	0	0	0	0	0	0	0	0	0	0	0	0	0	0	0	0	0	0	0	0
888	100302226	NR_031603	chr19:10662797-10662880	+						0	0	0	0	0	0	0	0	0	0	0	0	0	0	0	0	0	0	0	0	0	0	0
889	100302227	NR_031631	chr12:113132838-113132981	-		0	0.04	Control		0	0	0	0	0	0	0	0	0	0	0	0	0	0	0	0	0	0	0	0	0	0	0
890	100302228	NR_031663	chr11:90602288-90602370	-		0	0.01	Control		0	0	0	0	0	0	0	0	0	0	0	0	0	0	0	0	0	0	0	0	0	0	0
891	100302229	NR_031652	chr17:79106995-79107108	-		0	0	Control		0	0	0	0	0	0	0	0	0	0	0	0	0	0	0	0	0	0	1	1	0	0	0
892	100302232	NR_031595	chr3:47891044-47891119	+						0	0	0	0	0	0	0	0	0	0	0	0	0	0	0	0	0	0	0	0	1	2	1
893	100302233	NR_031672	chr15:22513228-22513280	-		0	0	Control		0	0	0	0	0	0	0	0	0	0	0	0	0	0	0	0	0	0	0	0	0	0	0
894	100302234|677818	NR_002994, NR_031705	chr1:220373883-220374018	-		0	0	Control		0	0	0	0	0	0	1	1	1	0	1	1	4	0	0	0	0	0	1	1	0	0	0
895	100302235	NR_031590	chr15:89151337-89151428	+						0	0	0	0	0	0	0	0	0	0	0	0	0	0	0	0	0	0	0	0	0	0	0
896	100302236	NR_031661	chr14:77732560-77732633	+						0	0	0	0	0	0	0	0	0	0	0	0	0	0	0	0	0	0	0	0	0	0	0
897	100302237	NR_031694	chr22:41488516-41488570	+	EP300					6	0	1	2	3	4	13	24	2	1	7	1	3	0	3	1	6	5	5	3	0	1	0	-1.84104	-1.44377	-1.6424	0.41656			0.28958	0.766905	0.528242
898	100302238	NR_031721	chr5:167987908-167987970	+						0	0	0	0	0	0	0	0	0	0	0	0	0	0	0	0	0	0	0	0	0	0	0
899	100302239|4081	NM_005584, NR_031646	chr13:36047925-36515382	-	MAB21L1	0	0.1	Control	0	36	21	26	11	29	25	161	202	11	51	83	47	127	46	65	32	76	41	93	41	8	4	1	-0.835843	-0.835803	-0.835823	0.0289857			1.2089	1.32031	1.26461
900	100302240	NR_031639	chr11:93466839-93466930	-	TAF1D	0	0	Control		62	78	126	68	65	72	87	112	22	6	105	69	147	58	71	41	82	40	103	44	0	0	0	0.191283	0.564384	0.377833	0.0626773			-0.0999684	0.367767	0.1339
901	100302242	NR_031601	chr6:31924615-31924717	-	NELFE	0	0	Control		0	0	0	0	0	0	0	0	0	0	0	0	0	0	0	0	0	0	0	0	0	0	0
902	100302243|100422922	NR_036054, NR_036265	chr16:70064248-70064325	+						0	0	0	0	0	0	0	0	0	0	0	0	0	0	0	0	0	0	0	0	0	0	0
903	100302246	NR_031570	chr2:25551508-25551590	-		0	0	Control		0	0	0	0	0	0	0	1	0	0	0	0	0	0	0	0	0	0	1	1	0	0	1
904	100302250	NR_031713	chr14:101491900-101491988	+						0	0	0	0	0	0	0	0	0	0	0	0	0	0	0	0	0	0	0	0	0	0	0
905	100302251	NR_031563	chrX:113887129-113887198	+						0	0	0	0	0	0	0	0	0	0	0	0	0	0	0	0	0	0	0	0	0	0	0
906	100302254	NR_031695	chr15:44085856-44085957	-		0	0	Control		3	2	3	2	1	0	10	26	2	0	36	31	5	0	4	1	12	2	5	3	0	0	0	-0.360304	-0.231954	-0.296129				-0.410152	-0.949884	-0.680018
907	100302255	NR_031568	chr19:54175221-54175294	+						0	0	0	0	0	0	0	0	0	0	0	0	0	0	0	0	0	0	0	0	0	0	0
908	100302256	NR_031591	chr17:19247818-19247887	-		0	0	Control		0	0	0	0	0	0	0	0	0	0	0	0	2	0	0	0	0	0	1	0	0	0	1
909	100302257	NR_031720	chr18:47013742-47013792	+						0	0	0	0	0	0	0	0	0	0	0	0	0	0	0	0	0	0	0	0	0	0	0
910	100302258	NR_031715	chr15:96876489-96876536	+	NR2F2					1	0	0	0	0	0	1	0	1	0	0	0	0	0	0	0	2	1	0	0	2	1	0
911	100302259	NR_031606	chr6:156267930-156268013	+						0	0	0	0	0	0	0	0	0	0	0	0	0	0	0	0	0	0	0	0	0	0	0
912	100302260	NR_031744	chr8:75617927-75617982	+						0	0	0	0	0	0	0	0	0	0	0	0	1	1	0	0	0	0	0	0	0	0	0
913	100302261	NR_031731	chr16:85775226-85775306	-		0	0	Control		0	0	1	0	0	0	0	0	0	0	1	0	1	0	0	0	0	0	0	0	0	0	0
914	100302263	NR_031729	chr11:61582632-61582712	-	FADS1	0	0	Control		1	0	0	1	0	2	5	2	1	2	0	0	3	0	0	0	1	1	0	0	0	1	1
915	100302265	NR_031573	chr19:54191734-54191821	+						0	0	0	0	0	0	0	0	0	0	0	0	0	0	0	0	0	0	0	0	0	0	0
916	100302267	NR_031746	chr4:126428413-126428462	+						0	0	0	0	0	0	0	0	0	0	0	0	0	0	0	0	0	0	0	0	0	0	0
917	100302270	NR_031640	chr4:183090445-183090531	+						0	0	0	0	1	0	0	0	0	0	0	0	0	0	1	0	0	0	0	0	0	0	0
918	100302273	NR_031655	chr10:70519074-70519171	+						5	16	18	20	11	7	29	38	4	2	38	19	35	11	28	22	27	16	39	20	0	0	0	1.20749	1.08912	1.1483	0.0762152			-0.784244	-1.04438	-0.914311
919	100302274|11113	NM_001206999, NM_007174, NR_031589	chr12:120123594-120315095	-	CIT	0.667	0.03		0	4142	4307	5343	3656	3524	2835	10128	11471	2744	3256	6977	3888	8769	3440	5335	2605	5920	3263	7652	3734	544	492	92	-0.076826	-0.0739381	-0.0753821	-0.117427	0.041388	-0.0380197	-0.0911416	-0.0713575	-0.0812496	-0.0263724	0.00174715	-0.0123126	-0.0688855	-0.149144	-0.109015	0.0182304	0.0412762
920	100302275	NR_031630	chr11:94199660-94199746	-		0	0.01	Control		3	3	5	2	1	3	2	3	0	1	1	1	6	2	5	5	1	1	0	0	0	0	0
921	100302276	NR_031622	chr1:19223564-19223642	-		0	0	Control		0	0	1	1	0	0	0	0	0	0	1	1	0	0	1	0	0	0	0	0	0	0	0
922	100302277	NR_031688	chr4:9557788-9557937	-		0	0.01	Control		0	0	0	0	0	0	0	0	0	0	0	0	0	0	0	0	0	0	0	0	0	0	0
923	100302278|100422831|100422834|100422919	NR_036051, NR_036266, NR_036267, NR_036268	chr1:30365-30503	+		0	0.0225	Control		0	0	0	0	0	0	0	0	0	0	0	0	0	0	0	0	0	0	0	0	0	0	0
924	100302279	NR_031664	chr1:68649200-68649293	-		0	0.01	Control		0	0	0	0	0	0	1	3	0	0	2	0	3	3	0	0	0	0	1	0	0	0	0
925	100302280	NR_031602	chr11:64136073-64136175	+						0	0	0	0	0	0	0	0	0	0	0	0	0	0	0	0	0	0	0	0	0	0	0
926	100302281	NR_031613	chr8:129162361-129162434	+						1	0	3	3	1	0	1	2	0	0	0	0	3	1	0	0	0	0	3	2	0	0	0
927	100302282	NR_031722	chr20:3898148-3898210	-		0	0	Control		0	0	0	0	0	0	0	0	0	0	0	0	0	0	0	0	0	0	0	0	0	0	0
928	100302283	NR_031596	chr19:2234060-2234148	-		0	0	Control		0	0	0	0	0	0	0	0	0	0	0	0	0	0	0	0	0	0	0	0	1	0	0
929	100302284	NR_031638	chr5:154065335-154065421	+						0	0	0	0	0	0	0	1	0	0	0	0	0	0	0	0	0	0	0	0	0	0	0
930	100302285|100422872|100422885|103504734	NR_036052, NR_036262, NR_036263, NR_128710	chr12:9392065-9392147	-		0	0.0275	Control		0	1	0	0	0	1	2	7	1	1	0	0	1	1	1	0	0	0	3	0	0	0	0
931	100302286	NR_031671	chr13:108183518-108183596	-		0	0	Control		0	0	0	0	0	0	0	0	0	0	0	0	1	0	0	0	0	0	0	0	0	0	0
932	100302287	NR_031679	chr6:97537842-97862283	-		0	0.03	Control		0	0	0	0	0	0	0	0	0	0	0	0	0	0	0	0	0	0	0	0	0	0	0
933	100302288	NR_031686	chr5:100152185-100152269	-		0	0	Control		0	0	0	0	0	0	0	0	0	0	0	0	0	0	0	0	0	0	0	0	0	0	0
934	100302289	NR_031653	chr12:97885686-97885756	+						0	0	0	0	0	0	0	0	0	0	0	0	0	0	0	0	0	0	0	0	0	0	0
935	100302290	NR_031737	chr4:117220880-117220924	+						0	0	0	0	0	0	0	0	0	0	0	0	0	0	0	0	0	0	0	0	0	0	0
936	100302401	NR_027982	chr1:178060642-178063128	-		1	0.26			94	102	132	83	89	61	126	160	56	43	106	55	126	48	96	51	123	57	164	83	3	2	1	-0.0150164	0.0473513	0.0161674	0.0452009	-0.138285	-0.046542	0.0610052	-0.144839	-0.0419171	-0.101921	-0.0171647	-0.0595431	0.16788	0.305828	0.236854	0.45193	0.33094
937	100302526|340618	NR_028083, NR_028084	chrY:19612837-19628622	+		0	0.025	Control		0	0	0	0	0	0	0	0	0	0	0	0	0	0	0	0	0	0	0	0	0	0	0
938	100302640	NR_028303	chr3:106828636-106959485	-		0	0	Control		7	8	5	4	10	5	51	36	2	21	21	9	23	9	21	13	23	17	16	5	2	3	0	0.0448402	-0.634532	-0.294846	-0.68341			0.951365	0.430405	0.690885
939	100302650|64080	NM_001287580, NM_022128, NR_028308	chr2:28004230-28113981	-	RBKS	0	0.03	Control	0	121	102	128	58	88	82	282	327	80	100	183	113	292	104	162	88	174	97	226	110	16	22	3	-0.371505	-0.35248	-0.361993	-0.0816113	-0.0197178	-0.0506646	0.546565	0.773106	0.659836	0.31043	0.0572619	0.183846	0.138777	0.0661672	0.102472	0.177996	0.0721548
940	100302652|10936|51130	NM_001164165, NM_001201965, NM_006794, NM_016115, NM_145863	chr2:53897116-54087170	-	GPR75-ASB3, GPR75	0	0.068	Control	0.6	583	678	859	559	562	429	1605	1981	474	730	1158	660	1553	561	912	484	967	530	1269	595	72	62	4	0.0842373	0.11741	0.100824	0.00648129	0.0222203	0.0143508	-0.0303053	-0.0860133	-0.0581593	0.0669477	-0.0558597	0.00554402	-0.0262337	-0.0188906	-0.0225621	-0.00477426	-0.0222459
941	100302691	NR_033927	chr1:234765056-234770526	+						1	3	1	3	0	0	15	9	6	5	1	1	2	1	1	1	3	1	1	1	1	0	0
942	100302692	NR_028379	chrX:73247970-73513409	-		0	0.2	Control		55	41	48	29	35	36	213	196	67	47	143	79	165	68	114	48	104	55	133	65	14	9	9	-0.52974	-0.605561	-0.567651	-0.402862	0.0622408	-0.17031	0.218243	0.572881	0.395562	-0.144501	-0.0366557	-0.0905785	-0.00850427	-0.279541	-0.144023	-0.196894	-0.219983
943	100302736|353376|51014	NM_001164468, NM_001164469, NM_021649, NM_181836	chr5:114914192-114961876	-	TICAM2, TMED7-TICAM2, TMED7	0.25	0.243		2	2558	1980	2997	2341	2523	2237	11644	13286	3020	3169	7674	4138	10193	3833	6509	3741	5654	3242	7737	3751	470	411	33	-0.502196	-0.212592	-0.357394	-0.106766	-0.114574	-0.11067	0.069808	0.229762	0.149785	0.0532978	0.0678643	0.0605811	0.0805901	0.282809	0.181699	-0.185327	-0.057876
944	100302739	NR_028370	chr20:5100231-5100615	+						0	0	1	0	1	1	4	5	1	1	11	8	1	0	5	0	1	1	3	0	0	0	0
945	100302740	NR_028371	chr10:90751180-90752732	-		1	0.13			1	0	2	2	4	0	13	4	1	1	4	3	3	2	3	1	0	0	2	0	1	0	0
946	100302743	NR_028374	chr2:10586839-10586975	-		0	0	Control		4	7	4	6	4	5	4	4	1	1	2	0	3	3	2	0	8	7	8	4	21	14	16	0.461312	-0.263106	0.0991032				-0.431119	0.0239943	-0.203563
947	100302746	NR_028375	chr5:76008227-76008713	+						0	0	0	0	0	0	0	0	0	0	0	0	0	0	0	0	1	1	0	0	0	0	0
948	100303453|27185|7257	NM_001012957, NM_001012958, NM_001012959, NM_001164537, NM_001164538, NM_001164539, NM_001164540, NM_001164541, NM_001164542, NM_001164544, NM_001164545, NM_001164546, NM_001164547, NM_001164548, NM_001164549, NM_001164550, NM_001164551, NM_001164552, NM_001164553, NM_001164554, NM_001164555, NM_001164556, NM_005999, NM_018662, NR_028393, NR_028394, NR_028395, NR_028396, NR_028397, NR_028398, NR_…	chr1:231664398-232177019	+	TSNAX, TRAX, DISC1	0.25	0.118		0.125	1558	1624	2161	1462	1483	1220	4680	5618	1395	1406	3600	2026	4724	1761	2955	1678	2705	1532	3536	1691	197	163	13	-0.0732576	0.0306555	-0.0213011	-0.0335527	-0.204126	-0.11884	-0.0175435	0.0344048	0.00843065	0.0357671	-0.0238386	0.00596425	0.0332994	0.156396	0.0948479	-0.156889	-0.10893
949	100303491	NR_040248	chr2:145277180-145278465	+						0	0	0	0	0	0	0	0	0	0	0	0	0	0	0	0	0	0	0	0	0	0	0
950	100303728	NR_028443	chrX:118599995-118603083	-		1	0.08			35	36	36	21	21	25	73	132	18	24	51	36	81	28	45	20	43	29	43	19	0	3	0	-0.0866445	-0.372198	-0.229421	0.51903	-0.281099	0.118965	-0.0345645	0.504202	0.234819	0.286359	-0.170313	0.0580228	0.126005	-0.385334	-0.129665	0.00829378	-0.0165374
951	100303749	NR_028474	chr5:65240632-65241401	-		0	0.04	Control		0	0	0	0	0	0	0	0	0	0	0	0	0	0	0	0	0	0	0	0	0	0	0
952	100303755|57325	NM_001164811, NM_020536, NR_028402	chr20:18118498-18169031	+	CSRP2BP, PET117	0	0.035	Control	0.5	608	654	809	511	550	505	1969	2584	544	628	1410	803	1802	691	1155	585	1163	627	1509	680	68	63	6	-0.0278991	-0.0291224	-0.0285107	0.0946917	-0.192709	-0.0490086	0.0676859	0.277417	0.172552	-0.00228482	-0.0382135	-0.0202492	0.0302763	-0.028376	0.000950121	-0.0225119	-0.062581
953	100306951	NR_028514	chr17:1420212-1421390	+						208	222	285	187	181	111	500	621	128	215	437	254	501	197	343	169	385	222	452	212	12	7	0	-0.0388104	0.0129315	-0.0129395	0.0153186	0.238501	0.12691	-0.0841977	-0.450873	-0.267535	-0.157147	-0.18611	-0.171629	-0.0308895	-0.157511	-0.0942005	0.0716899	0.0988307
954	100306975	NR_036507	chr15:49448494-49450822	+						4	1	4	1	2	2	15	8	0	3	5	2	5	2	6	3	2	2	1	0	0	0	0
955	100309464	NR_029385	chr14:57279900-57397550	+						1	0	0	0	0	0	1	0	0	0	1	1	0	0	0	0	0	0	0	0	0	0	0
956	100310812|441273	NM_001031618, NM_001166339	chr7:102191678-102202757	+	SPDYE2	0	0	Control	0	0	0	0	0	0	0	2	2	0	0	0	0	2	2	3	0	0	0	0	0	0	0	0
957	100310846	NM_001271700	chr7:6071006-6076183	+	ANKRD61	0	0.01	Control	0	14	25	25	18	21	18	31	50	7	14	32	20	37	14	19	12	23	10	32	16	0	1	0	0.621796	0.345139	0.483468	0.33156			0.1657	0.266761	0.21623
958	100313769	NR_031574	chr1:224444705-224444843	-		0	0.01	Control		1	0	1	0	0	2	4	6	2	0	4	3	5	1	1	1	0	0	4	2	0	0	0
959	100313770	NR_031624	chr11:70130060-70130176	+						0	0	0	0	0	0	0	0	1	0	0	0	1	1	0	0	0	0	0	0	0	0	0
960	100313771	NR_031643	chr2:213290986-213291084	-		0	0.04	Control		0	0	0	0	0	0	0	0	0	0	0	0	0	0	0	0	0	0	0	0	0	0	0
961	100313772	NR_031667	chr7:79400571-79400606	+						0	0	0	0	0	0	0	0	0	0	0	0	0	0	0	0	0	0	0	0	0	0	0
962	100313773	NR_031678	chr3:151347319-151542394	+						0	0	0	0	0	0	0	0	0	0	0	0	0	0	0	0	0	0	0	0	0	0	0
963	100313774	NR_031683	chr11:7255996-7256068	+						0	0	0	0	0	0	0	0	0	0	0	0	0	0	0	0	0	0	0	0	0	0	0
964	100313777	NR_031577	chr11:43581205-43581303	+						0	0	0	0	0	0	0	0	0	0	0	0	0	0	0	0	0	0	0	0	0	0	0
965	100313778	NR_031582	chr13:53384184-53384275	+						0	0	0	0	0	0	0	0	0	0	0	0	0	0	0	0	0	0	0	0	0	0	0
966	100313779	NR_031751	chr17:41522173-41522253	+						0	0	0	0	0	0	0	0	0	0	0	0	0	0	0	0	0	0	0	0	0	0	0
967	100313780	NR_031755	chr9:97572243-97572339	+						0	0	1	0	0	0	0	0	1	0	0	0	0	0	0	0	0	0	0	0	0	0	0
968	100313781	NR_031757	chrX:153285370-153285440	-	IRAK1	0	0	Control		0	0	0	0	0	0	0	0	0	0	0	0	0	0	0	0	0	0	0	0	0	1	0
969	100313806	NR_031701	chr4:36427987-36428050	-		0	0.01	Control		0	0	0	0	0	0	0	0	0	0	0	0	0	0	0	0	0	0	0	0	0	0	0
970	100313822	NR_031708	chrX:146280561-146280645	-		0	0.01	Control		0	0	0	0	0	0	0	0	0	0	0	0	0	0	0	0	0	0	0	0	0	0	0
971	100313824	NR_031608	chr2:133014538-133014653	-		0	0	Control		1	0	0	0	1	1	3	1	2	2	3	2	0	0	0	0	0	0	3	2	0	0	2
972	100313829	NR_031669	chr7:102046188-102046302	-		0	0.03	Control		0	0	0	0	0	0	0	0	0	0	0	0	0	0	0	0	0	0	0	0	0	0	0
973	100313830	NR_031677	chr14:64561741-64561843	-		0	0.01	Control		0	0	0	0	0	0	0	0	0	0	0	0	0	0	0	0	0	0	0	0	0	0	0
974	100313835	NR_031702	chr1:167967897-167967964	+						0	0	0	0	0	0	0	1	0	0	0	0	0	0	0	0	0	0	0	0	0	0	0
975	100313837	NR_031576	chr16:30905223-30905306	+						4	2	0	1	0	0	3	14	0	1	6	5	3	3	0	0	1	1	1	0	0	0	0
976	100313838	NR_031581	chrX:113873917-113874002	+						0	0	0	0	0	0	0	0	0	0	0	0	0	0	0	0	0	0	0	0	0	0	0
977	100313839	NR_031748	chrX:149396238-149396318	+						0	0	0	0	0	0	0	0	0	0	0	0	0	0	0	0	0	0	0	0	0	0	0
978	100313840	NR_031749	chr3:48357849-48357949	-		0	0	Control		0	0	0	0	0	0	0	0	0	0	0	0	0	0	0	0	0	0	0	0	0	0	0
979	100313841	NR_031752	chr9:109653504-109848716	-		0	0	Control		0	0	0	0	0	0	0	0	0	0	1	1	0	0	0	0	0	0	0	0	0	0	0
980	100313842	NR_031753	chr13:24736554-24736643	+						0	0	0	0	0	0	0	0	0	0	0	0	0	0	0	0	0	0	0	0	0	0	0
981	100313843|1294	NM_000094, NR_031756	chr3:48601505-48632593	-	COL7A1	0	0	Control	0	385	340	347	242	302	307	723	951	160	146	545	290	807	334	439	233	498	304	808	454	18	15	9	-0.310458	-0.586849	-0.448654	0.0974527	-0.189622	-0.0460844	0.279147	0.634204	0.456676	0.208363	0.379003	0.293683	0.00609299	0.111746	0.0589194	0.124068	0.359138
982	100313884	NR_031680	chr15:69116302-69489862	+						4	0	0	1	2	0	6	8	3	0	7	2	3	1	1	1	1	1	7	2	0	0	0
983	100313886	NR_031750	chr15:59463381-59463461	-		0	0	Control		0	0	0	1	0	2	0	2	1	1	1	1	0	0	0	0	0	0	4	4	0	0	0
984	100313887|83989	NM_001163417, NM_001163418, NM_032042, NR_028080, NR_031754	chr5:92953430-93447404	-	FAM172A	0	0.234	Control	0	952	867	1148	768	877	698	3428	4021	898	1171	2446	1365	3381	1240	2150	1123	1929	1057	2592	1226	69	55	5	-0.267438	-0.170772	-0.219105	-0.0668308	-0.0546332	-0.060732	0.15292	0.157221	0.155071	0.110615	0.0397282	0.0751714	0.131842	0.146665	0.139253	-0.0871375	-0.0746368
985	100313892|4898	NM_001101662, NM_001242361, NM_002525, NR_031580	chr1:52254865-52344609	-	NRD1	0	0	Control	0	7179	8074	10347	6510	6568	5649	18451	21171	4965	7017	13840	7827	17412	6721	11255	6018	11086	6166	15188	7169	616	535	35	0.0362631	0.0860275	0.0611453	-0.0987216	-0.0723424	-0.085532	-0.0253397	0.0908259	0.0327431	-0.0249497	-0.0414007	-0.0331752	0.0198983	0.0492967	0.0345975	-0.0648286	-0.0499724
986	100313895	NR_031645	chr7:147075108-147075213	-		0	0.01	Control		0	0	0	0	0	0	0	0	0	0	0	0	0	0	0	0	0	0	0	0	0	0	0
987	100313896	NR_031723	chr13:41301963-41302011	-		0	0	Control		0	0	0	0	0	0	2	0	0	0	1	1	1	1	0	0	0	0	0	0	0	0	0
988	100313914	NR_031615	chr22:26951177-26951289	-		0	0.01	Control		0	0	2	0	0	0	0	0	0	0	1	0	1	0	0	0	1	0	1	1	0	0	0
989	100313923	NR_031572	chr5:54468089-54468181	-		0	0	Control		0	0	0	0	0	0	0	0	0	0	0	0	0	0	0	0	0	0	0	0	0	0	0
990	100313938	NR_031662	chr3:99273152-99717059	-		0	0.03	Control		0	0	0	0	0	0	0	0	0	0	0	0	0	0	0	0	0	0	0	0	0	0	0
991	100316868	NR_037843	chr7:27240039-27246878	+						5	2	3	4	2	2	11	19	1	8	16	8	14	4	8	2	21	8	19	11	0	0	0	-0.820486	-0.692136	-0.756311				-0.586135	-0.417765	-0.50195
992	100316904	NM_001168682	chr7:100169852-100171270	-	SAP25, LRCH4	0	0	Control	0	28	31	33	21	21	19	45	46	8	14	29	16	50	22	33	17	39	21	50	24	1	1	1	0.0125768	-0.18755	-0.0874864	-0.229044			-0.0345645	0.137759	0.0515973
993	100329109	NR_033248	chr2:206980296-206981296	-		1	0.13			44	54	64	31	49	31	162	202	43	26	116	68	141	56	98	59	72	35	105	50	0	0	0	0.154514	0.0944463	0.12448	0.020399	-0.743112	-0.361357	0.589254	0.278107	0.433681	-0.07151	-0.0976447	-0.0845773	0.0719355	0.215586	0.143761	-0.412389	-0.631606
994	100329135	NM_001195576, NM_001195577, NM_001195578	chrX:111119278-111147213	+		0	0.233	Control	0	0	1	2	0	4	1	0	3	0	0	1	0	1	0	0	0	2	1	1	1	0	0	0
995	100335030	NR_033267	chr12:49782956-49786116	+						13	8	17	3	7	11	44	42	30	13	20	6	41	17	37	18	24	13	20	10	0	0	0	-0.671982	-0.045918	-0.35895	-0.311782	-0.828122	-0.569952	0.800517	1.60422	1.20237	0.568168	1.32906	0.948612	1.03444	1.62397	1.32921	0.429574	1.09468
996	100337591	NR_033309	chr2:165544152-165544287	-		0	0	Control		0	1	0	5	2	0	2	3	1	0	1	0	1	0	3	0	1	1	2	2	0	0	0
997	100337616	NR_033311	chr4:70999320-71012421	+	C4orf40					0	0	0	0	0	0	0	0	0	0	0	0	0	0	0	0	0	0	0	0	0	0	0
998	100359394	NR_037842	chrX:2531031-2533388	-		0	0.03	Control		0	0	0	0	0	0	0	0	0	0	0	0	0	0	0	0	0	0	0	0	0	0	0
999	10036	NM_005483	chr19:4402659-4443394	+	CHAF1A	0	0.02	Control	2	1155	1246	1488	1046	1096	841	3561	4679	1050	1232	2445	1249	3083	1243	1857	934	2078	1155	2770	1276	234	181	39	-0.0237666	-0.0756652	-0.0497159	0.0965988	-0.00371499	0.0464419	0.029161	-0.0191487	0.00500615	-0.0216523	0.171065	0.0747066	-0.0785149	0.0091899	-0.0346625	0.0205729	0.180879
1000	100379132	NR_033335	chr12:69021013-69021155	-		0	0.01	Control		0	0	0	0	0	0	0	0	0	0	0	0	0	0	0	0	0	0	0	0	0	0	0
1001	100379141	NR_033337	chr16:71732469-71732604	-		0	0	Control		0	1	0	0	0	0	2	1	0	0	0	0	1	1	0	0	1	0	1	0	0	0	0
1002	100379174	NR_037841, NR_072988, NR_110318	chr20:14864898-14910164	-		0.333	0.0467			0	0	0	0	0	0	0	0	0	0	0	0	0	0	0	0	0	0	0	0	0	0	0
1003	100379220	NR_033768	chr4:1108984-1116952	-		0	0.01	Control		0	0	0	0	0	0	0	0	0	0	0	0	0	0	0	0	0	0	1	1	0	0	0
1004	100379224	NR_033341	chr19:44609491-44617336	-		1	0.23			153	238	299	178	214	162	337	367	103	115	393	246	480	190	293	167	275	124	399	187	3	4	0	0.497825	0.51871	0.508268	-0.170611	-0.0559271	-0.113269	0.225078	0.157832	0.191455	-0.066834	-0.191991	-0.129413	-0.104092	-0.128813	-0.116452	-0.256325	-0.684352
1005	100379249	NR_033346	chr2:242483800-242498558	-		1	0.08			10	18	19	7	14	8	16	14	4	3	21	12	37	20	15	7	18	11	22	12	0	0	0	0.604393	0.404921	0.504657				0.78691	0.387538	0.587224
1006	100379250	NR_033347	chr11:82752505-82752640	-		0	0	Control		0	0	0	0	0	0	0	0	1	0	0	0	0	0	0	0	0	0	0	0	0	0	0
1007	100379251|1185	NM_001256959, NM_001286, NR_037806, NR_046428	chr1:11866152-11907673	+	CLCN6	1	0.015		0	1124	1145	1442	986	1050	850	3194	3789	796	966	2315	1259	2733	1052	1646	800	1969	1118	2654	1342	83	66	30	-0.106292	-0.0817003	-0.0939964	-0.0505902	-0.0913802	-0.0709852	0.0524729	0.0812202	0.0668465	-0.116465	-0.0805943	-0.0985298	-0.173472	-0.225184	-0.199328	0.021658	0.122519
1008	100379345	NR_038975	chr9:127420714-127460907	+						10	11	5	15	8	10	37	53	5	18	25	12	36	8	21	14	19	15	30	18	2	0	0	0.00347208	-1.03701	-0.51677	0.190266			-0.786918	-0.249867	-0.518393
1009	100379571	NR_037803	chr11:117162061-117162886	+						20	27	18	19	25	26	57	70	12	7	50	28	69	30	46	24	32	15	56	28	0	0	0	0.271289	-0.518882	-0.123797	-0.000677571			0.325255	0.687528	0.506391
1010	100379661	NR_033368	chr21:30968359-31003067	+	GRIK1-AS2, BACH1					18	10	16	13	22	11	32	44	11	9	16	9	22	10	15	12	16	8	18	9	1	2	1	-0.828903	-0.526747	-0.677825	0.136082			0.638114	0.046908	0.342511
1011	10038	NM_001042618, NM_005484	chr14:20811772-20826063	+	PARP2	0	0.045	Control	1	2379	2780	3612	2389	2275	1839	5308	5858	1575	2352	4643	2609	5596	1970	3756	2074	3713	1999	4989	2466	236	167	13	0.0914171	0.160991	0.126204	-0.154708	-0.184829	-0.169768	-0.108584	-0.0818927	-0.0952382	-0.0867631	-0.226674	-0.156719	0.01231	0.0973088	0.0548094	-0.0671462	-0.0899862
1012	100381270	NM_001174108	chr1:203766650-203769590	+	ZC3H11A, ZBED6					744	824	1015	811	824	762	4931	6002	1592	496	3090	1633	3999	1528	2497	1329	2420	1274	3095	1299	103	72	9	0.014072	0.00678092	0.0104264	-0.013567	-0.0501622	-0.0318646	-0.015162	0.2051	0.094969	0.0158107	0.0823529	0.0490818	0.0107551	0.131094	0.0709247	-0.0971867	-0.0639151
1013	10039	NM_001003931, NM_005485	chr3:51976320-51982883	+	PARP3	0	0.02	Control	0	450	437	529	351	410	316	937	1174	274	443	935	519	1101	429	680	350	835	453	1030	516	58	54	4	-0.174559	-0.206812	-0.190686	0.0279708	-0.0706522	-0.0213407	0.184947	0.143137	0.164042	-0.119762	-0.0958631	-0.107813	-0.140471	-0.139116	-0.139793	0.0915952	0.0974113
1014	1004	NM_004932	chr5:31193761-31329253	+	CDH6	2	0.47		0	21	15	26	9	16	11	122	127	50	64	64	30	64	26	33	20	35	22	57	26	12	14	0	-0.54369	-0.11935	-0.33152	-0.22607	0.0845857	-0.0707424	0.669517	0.489299	0.579408	-0.327609	-0.0257016	-0.176655	-0.581254	-0.14265	-0.361952	-0.561628	-0.139793
1015	10040	NM_005486	chr17:52978051-53039328	+	TOM1L1	0	0.08	Control	0	1	1	1	2	0	0	0	2	2	3	1	1	0	0	1	1	1	0	0	0	0	0	0
1016	100419583	NR_125376	chr15:45021185-45025049	+	TRIM69					300	317	473	288	263	231	1437	1551	342	504	839	449	1237	487	716	379	737	410	910	426	20	16	4	-0.0532853	0.214035	0.0803749	-0.186108	-0.182869	-0.184489	-0.167824	-0.0224901	-0.0951569	0.202796	0.293945	0.24837	0.0889656	0.182919	0.135942	0.0678576	0.162103
1017	100419743	NR_121644	chr4:190985656-190989019	+						0	0	0	0	0	0	0	0	0	0	0	0	0	0	0	0	0	0	0	0	0	0	0
1018	100419868	NR_051997	chr10:38082865-38084103	-		1	0.12			0	0	0	0	0	0	3	2	0	1	3	1	0	0	1	0	1	1	1	1	0	0	0
1019	10042	NM_001003681, NR_027780	chr22:35653444-35691800	+	HMGXB4	2	0.24		4	4704	5558	6927	4719	4887	3749	12090	15564	4039	3314	10167	5812	13031	5056	8292	4547	8331	4544	11015	5329	405	341	42	0.107401	0.116984	0.112192	0.0672152	-0.078987	-0.0058859	0.0123176	-0.0364416	-0.012062	0.0018562	-0.0226594	-0.0104016	0.0240696	0.0743351	0.0492024	-0.0320639	-0.0609081
1020	100420587	NR_110759	chr19:28926295-29218601	-		0	0.05	Control		138	140	175	119	134	99	452	469	113	128	300	175	393	160	220	113	239	134	355	163	13	7	1	-0.110532	-0.0969277	-0.10373	-0.240112	0.238359	-0.000876559	0.130872	0.0295286	0.0802001	0.0328372	0.0483375	0.0405874	-0.127093	-0.19918	-0.163136	-0.0714951	-0.089534
1021	100421577	NR_038275	chr10:51780941-51827563	-		2	0.02			8	4	4	5	5	2	9	19	4	11	17	12	10	7	7	5	9	5	9	5	0	1	0	-0.790003	-0.970272	-0.880137				-0.0265811	-0.635234	-0.330908
1022	100421746	NR_130179	chrX:55306520-55315219	+						0	1	0	1	0	0	1	2	1	0	1	0	0	0	1	0	1	0	1	1	0	0	0
1023	100422212	NR_104294	chr1:163390859-163392981	-		0	0.2	Control		0	0	0	0	0	0	0	0	0	0	0	0	0	0	0	0	0	0	0	0	0	0	0
1024	100422556	NR_109775	chr15:52211159-52216317	-		0	0.03	Control		3	1	3	0	1	0	6	7	0	3	3	0	9	1	3	2	1	1	5	3	0	0	0
1025	100422737	NR_033557	chr6:107165326-107235300	-		0	0.04	Control		0	0	0	0	0	0	0	0	0	0	0	0	0	0	0	0	1	1	0	0	0	0	0
1026	100422821	NR_036100	chr6:155174493-155174570	+						0	0	0	0	0	0	0	0	0	0	0	0	1	0	1	1	0	0	0	0	0	0	0
1027	100422823	NR_036186	chr11:81601782-81601878	-		0	0	Control		0	0	0	0	0	0	0	0	0	0	0	0	0	0	0	0	0	0	0	0	0	0	0
1028	100422824	NR_036075	chr2:178120672-178120738	-		0	0	Control		0	0	0	0	0	0	0	1	0	0	0	0	0	0	0	0	0	0	0	0	0	0	0
1029	100422825	NR_036118	chr11:46473356-46473437	+						0	0	0	0	0	0	0	0	0	0	0	0	0	0	0	0	0	0	0	0	0	0	0
1030	100422826	NR_036238	chr4:7461754-7461845	+						0	0	0	0	0	0	0	0	0	1	0	0	0	0	0	0	0	0	0	0	0	0	0
1031	100422827	NR_036117	chr11:46473354-46473439	-		0	0	Control		0	0	0	0	0	0	0	0	0	0	0	0	0	0	0	0	0	0	0	0	0	0	0
1032	100422828	NR_036249	chr8:27743555-27743633	-		0	0	Control		0	0	0	0	0	0	0	0	0	0	0	0	0	0	0	0	0	0	0	0	0	0	0
1033	100422829	NR_036203	chr18:42550046-42550131	-		0	0	Control		0	0	0	0	0	0	0	0	0	0	0	0	0	0	0	0	0	0	0	0	0	0	0
1034	100422830	NR_130461	chr14:28102410-28102484	-		2	0.36			0	0	0	0	0	0	0	0	0	0	0	0	0	0	0	0	0	0	0	0	0	0	0
1035	100422832	NR_036159	chr19:47730200-47730276	-	BBC3	0	0	Control		7	6	2	7	8	3	14	26	1	9	19	15	14	6	14	7	8	6	25	18	0	0	0	-0.258473	-1.2963	-0.777385	0.431914			0.119699	-0.650095	-0.265198
1036	100422833	NR_036155	chr19:18392886-18392971	+						0	0	0	0	0	0	0	0	0	0	0	0	0	0	0	0	0	0	0	0	0	0	0
1037	100422835	NR_036148	chr17:925715-925799	-		0	0	Control		0	0	0	0	0	0	0	0	1	0	0	0	0	0	0	0	0	0	0	0	0	0	0
1038	100422836|100422870|100422956	NR_036141, NR_036142, NR_036144	chr16:15005076-15005170	+		0	0	Control		0	0	0	0	0	0	0	0	0	0	0	0	0	0	0	0	0	0	0	0	0	0	0
1039	100422837	NR_036132	chr14:101496388-101496466	+						0	0	0	0	0	0	0	0	0	0	0	0	0	0	0	0	0	0	0	0	0	0	1
1040	100422838	NR_130463	chr20:60639857-60639941	+						0	0	0	0	0	0	0	0	1	0	0	0	0	0	0	0	1	1	0	0	3	3	2
1041	100422839	NR_036064	chr1:170120518-170120603	-		0	0	Control		0	0	0	0	0	0	0	0	0	0	0	0	0	0	0	0	0	0	0	0	0	0	0
1042	100422840	NR_036205	chr18:6374359-6374424	-		0	0	Control		0	0	0	0	0	0	0	0	0	0	0	0	0	0	0	0	0	0	0	0	0	0	0
1043	100422841	NR_036135	chr15:90549986-90550073	+						1	0	0	0	1	0	1	0	0	1	0	0	0	0	2	1	0	0	2	1	0	0	0
1044	100422842	NR_036109	chr9:97848295-97848376	-		0	0	Control		0	0	0	0	0	0	0	0	0	0	1	1	0	0	0	0	0	0	0	0	0	0	0
1045	100422843	NR_036181	chr10:14425198-14425276	-		0	0	Control		0	0	0	0	0	0	0	0	0	0	0	0	0	0	0	0	0	0	0	0	0	0	0
1046	100422844|100422935|100422949	NR_036062, NR_036063, NR_036134	chr15:21038123-21038198	+						0	0	0	0	0	0	0	0	0	0	0	0	0	0	0	0	0	0	0	0	0	0	0
1047	100422846	NR_036122	chr11:68850643-68850726	+						1	5	0	1	3	0	3	2	1	1	2	1	3	0	0	0	3	2	1	1	0	0	0
1048	100422847	NR_036173	chrX:146331668-146331748	-		0	0.02	Control		0	0	0	0	0	0	0	0	0	0	0	0	0	0	0	0	0	0	0	0	0	0	0
1049	100422848|100422917	NR_036246, NR_036270	chr7:57023491-57023571	-		0	0	Control		0	0	0	0	0	0	0	0	0	0	0	0	0	0	0	0	0	0	0	0	0	0	0
1050	100422849	NR_036093	chr7:147626684-148043927	+						0	0	0	0	0	0	0	0	0	0	0	0	0	0	0	0	0	0	0	0	0	0	0
1051	100422850	NR_036103	chr8:17539086-17539166	-		0	0	Control		0	1	0	0	0	0	1	1	0	1	1	0	1	1	0	0	0	0	4	2	0	0	0
1052	100422851	NR_036200	chr17:75393065-75393136	-		0	0	Control		0	0	0	0	0	0	0	0	0	0	0	0	0	0	0	0	0	0	0	0	0	0	0
1053	100422852	NR_130464	chr1:159869768-159869869	-		0	0	Control		0	0	0	0	0	0	0	0	0	0	0	0	0	0	0	0	0	0	0	0	0	0	0
1054	100422853	NR_036147	chr16:83541950-83542013	+						0	0	0	0	0	0	0	0	0	0	0	0	0	0	0	0	0	0	0	0	0	0	0
1055	100422854	NR_036154	chr19:813583-813653	+						0	0	0	0	0	0	0	0	0	0	0	0	0	0	0	0	0	0	0	0	0	0	0
1056	100422855	NR_036183	chr11:113320744-113320810	-		0	0	Control		0	0	2	0	0	0	0	0	0	0	0	0	1	0	1	1	2	2	0	0	0	0	0
1057	100422856	NR_036069	chr1:241295571-241295646	+						0	0	0	0	0	0	0	0	0	0	0	0	0	0	0	0	0	0	0	0	0	0	0
1058	100422857	NR_036202	chr18:35237097-35237178	+						0	0	0	0	0	0	0	0	0	0	0	0	0	0	0	0	0	0	0	0	0	0	0
1059	100422858	NR_036245	chr7:101936368-101936453	+						0	0	0	0	0	0	0	0	1	1	0	0	0	0	0	0	0	0	0	0	0	0	0
1060	100422859	NR_036087	chr3:69098108-69098186	-		0	0.01	Control		1	1	3	2	1	0	5	7	3	1	0	0	4	0	4	3	2	1	2	0	0	0	0
1061	100422860	NR_036251	chr9:139725408-139725475	+						2	16	5	8	5	8	24	22	3	5	9	3	12	4	14	4	13	9	9	2	0	0	0	1.96787	0.474198	1.22103	-0.321455			-0.53225	0.237848	-0.147201
1062	100422861	NR_036191	chr13:100295312-100295403	+						0	0	0	0	0	0	0	0	0	0	0	0	0	0	0	0	0	0	0	0	0	0	0
1063	100422862	NR_036071	chr2:11907569-11907651	+						0	0	0	0	0	0	1	0	0	0	0	0	0	0	0	0	0	0	0	0	0	0	0
1064	100422863	NR_036223	chr2:109757945-109758044	-		0	0	Control		0	0	0	0	0	0	0	0	0	0	0	0	0	0	0	0	0	0	0	0	0	0	0
1065	100422864	NR_036088	chr3:124451285-124451363	+						0	1	1	0	0	0	0	3	0	0	1	0	0	0	0	0	1	0	1	0	0	0	0
1066	100422865	NR_036204	chr18:47652868-47652933	-		0	0	Control		0	0	0	0	0	0	0	0	0	0	0	0	0	0	0	0	0	0	0	0	0	0	0
1067	100422866	NR_036057	chr1:23370797-23370865	+						0	0	0	0	0	0	0	0	0	0	0	0	0	0	0	0	0	0	0	0	0	0	0
1068	100422867	NR_036180	chr10:132760850-132760931	-		0	0	Control		0	0	0	0	0	0	0	0	0	0	0	0	0	0	0	0	0	0	0	0	0	0	0
1069	100422868	NR_036232	chr3:15537745-15537815	-		0	0	Control		0	0	0	0	0	0	0	0	0	0	0	0	0	0	0	0	0	0	0	0	0	0	0
1070	100422869	NR_036107	chr9:18573303-18573377	+						0	0	0	0	0	0	0	0	0	0	0	0	0	0	0	0	0	0	0	0	0	0	0
1071	100422871	NR_036060	chr1:67094122-67094200	+						0	0	0	0	0	0	0	0	0	0	0	0	0	0	0	0	0	0	0	0	0	0	0
1072	100422873	NR_036179	chr10:131641562-131641638	-		0	0	Control		0	0	0	0	0	0	0	0	0	0	0	0	1	0	0	0	0	0	0	0	0	0	0
1073	100422874	NR_036241	chr5:31936207-31936265	-		0	0	Control		0	0	0	0	0	0	0	0	0	0	0	0	0	0	0	0	0	0	0	0	0	0	0
1074	100422875	NR_036160	chr20:18451258-18451335	+						0	3	1	1	1	3	4	3	2	0	7	2	1	0	1	1	0	0	4	1	0	0	0
1075	100422876	NR_036104	chr8:29814787-29814864	-		0	0	Control		0	0	0	0	0	0	0	0	0	0	0	0	0	0	0	0	0	0	0	0	0	0	0
1076	100422877	NR_036175	chrX:153246548-153246627	-		0	0	Control		0	0	0	0	0	0	0	0	0	0	0	0	0	0	0	0	0	0	0	0	0	0	0
1077	100422878	NR_036127	chr13:41675154-41675236	-		0	0	Control		1	1	0	0	0	0	0	0	0	0	0	0	0	0	0	0	0	0	0	0	0	0	0
1078	100422879	NR_036070	chr1:249120575-249120642	+						0	0	1	0	0	0	1	0	0	0	0	0	0	0	0	0	1	0	0	0	0	0	0
1079	100422880	NR_036120	chr11:59362549-59362631	-		0	0	Control		0	0	0	0	0	0	1	0	2	0	0	0	1	1	0	0	0	0	0	0	0	0	0
1080	100422881	NR_036129	chr13:98860777-98860854	+						0	0	0	0	0	0	0	0	0	0	0	0	0	0	0	0	0	0	0	0	0	0	0
1081	100422882	NR_036066	chr1:172107947-172108028	+						0	0	0	0	0	1	1	0	0	0	1	1	0	0	0	0	0	0	0	0	0	0	0
1082	100422883	NR_036219	chr20:55896557-55896647	-		0	0	Control		0	0	0	0	0	0	0	0	0	0	0	0	0	0	0	0	0	0	0	0	0	0	0
1083	100422884	NR_036097	chr6:57254929-57255010	+						0	0	0	0	0	0	2	0	1	0	0	0	0	0	0	0	0	0	0	0	0	0	0
1084	100422886|100422960|100423006|103504729	NR_036140, NR_036143, NR_036145, NR_128709	chr16:14995364-14995448	+		0	0.0025	Control		0	0	0	0	0	0	0	0	0	0	0	0	0	0	0	0	0	0	0	0	0	0	0
1085	100422887	NR_036243	chr5:86410695-86410771	-		0	0	Control		0	0	0	0	0	0	0	0	0	0	0	0	0	0	0	0	0	0	0	0	0	0	0
1086	100422888	NR_036231	chr2:79876419-79876485	-		0	0.02	Control		0	0	0	0	0	0	0	0	0	0	0	0	0	0	0	0	0	0	0	0	0	0	0
1087	100422889	NR_036162	chr20:50069441-50069514	-		0	0	Control		0	0	0	0	0	0	0	0	0	0	0	0	0	0	0	0	0	0	0	0	0	0	0
1088	100422891	NR_036221	chr21:31747611-31747696	-		0	0	Control		0	0	0	0	0	0	0	0	0	0	0	0	0	0	0	0	0	0	0	0	0	0	0
1089	100422892	NR_036113	chr10:97824071-97824156	-		0	0	Control		0	0	0	0	0	0	0	0	0	0	0	0	0	0	1	1	0	0	0	0	0	0	0
1090	100422893	NR_036110	chr9:131007225-131007309	-		0	0	Control		0	0	0	0	0	0	0	0	0	0	0	0	0	0	0	0	0	0	0	0	0	0	0
1091	100422894|3914	NM_000228, NM_001017402, NM_001127641, NR_036213	chr1:209788217-209825820	-	LAMB3	0	0.0025	Control	0	5871	6931	7563	6198	6054	3880	9343	10797	3677	5907	7017	3965	7632	2936	4784	2453	6473	3374	9272	4809	841	689	186	0.106191	-0.0759199	0.0151354	-0.0884117	0.0512476	-0.018582	-0.0720332	-0.380079	-0.226056	-0.234811	-0.254907	-0.244859	-0.234275	-0.264083	-0.249179	0.13874	0.0612318
1092	100422895	NR_036182	chr10:50193556-50193632	-		0	0	Control		0	0	0	0	0	0	0	0	0	0	0	0	0	0	0	0	0	0	0	0	0	0	0
1093	100422896	NR_036092	chr4:153410478-153410568	-		0	0.01	Control		0	0	0	2	0	0	0	0	2	0	0	0	0	0	0	0	0	0	0	0	0	0	0
1094	100422897	NR_036188	chr12:26026952-26027012	-		0	0	Control		0	0	0	0	0	0	0	0	0	0	0	0	0	0	0	0	0	0	0	0	0	0	0
1095	100422898	NR_036217	chr1:37627163-37627235	+						0	0	0	0	0	0	0	0	0	0	0	0	0	0	0	0	0	0	0	0	0	0	0
1096	100422899	NR_036158	chr19:47730198-47730278	+						0	0	0	0	0	0	0	1	0	2	1	1	0	0	0	0	0	0	0	0	0	0	1
1097	100422900	NR_036114	chr10:103361173-103361254	+						0	0	0	1	0	0	0	0	0	0	0	0	0	0	0	0	0	0	0	0	0	0	0
1098	100422901	NR_036086	chr3:20179056-20179133	+						0	0	0	0	0	0	0	0	0	0	1	1	0	0	0	0	2	2	0	0	0	0	0
1099	100422902	NR_036058	chr1:62544457-62544531	+						0	0	0	0	0	0	0	0	0	0	0	0	0	0	0	0	0	0	0	0	0	0	0
1100	100422903	NR_036250	chr8:28362632-28362699	-		0	0	Control		0	0	0	0	0	0	0	0	0	0	0	0	0	0	0	0	0	0	0	0	0	0	0
1101	100422904	NR_036161	chr20:30194988-30195043	+						0	0	0	0	0	0	0	0	0	0	3	2	0	0	0	0	1	1	0	0	0	0	0
1102	100422905	NR_036196	chr15:66332570-66332670	+						0	0	0	0	0	0	0	0	0	0	0	0	0	0	0	0	0	0	0	0	0	0	0
1103	100422907	NR_036153	chr18:14830164-14830241	+						0	0	0	0	0	0	0	0	0	0	0	0	0	0	0	0	0	0	0	0	0	0	0
1104	100422908	NR_036076	chr2:189997761-189997837	-		0	0	Control		0	0	0	0	0	0	0	0	0	0	0	0	0	0	0	0	0	0	0	0	0	0	0
1105	100422909	NR_036177	chr10:114393928-114394013	+						0	0	0	0	0	0	0	0	0	0	0	0	2	0	0	0	0	0	0	0	0	0	0
1106	100422910	NR_036055	chr9:130548196-130548286	+	CDK9					0	0	0	0	0	0	0	0	0	0	0	0	0	0	0	0	0	0	0	0	0	2	1
1107	100422911	NR_036257	chrX:49775279-49775358	+						0	0	0	0	0	0	0	0	0	0	0	0	0	0	0	0	0	0	0	0	0	0	0
1108	100422912	NR_036171	chr22:31127543-31127628	+						0	0	2	0	0	0	0	0	0	0	1	1	0	0	0	0	0	0	0	0	0	0	0
1109	100422913	NR_036157	chr19:47212549-47212602	-		0	0	Control		2	0	0	2	0	0	5	6	2	0	1	0	5	5	2	2	1	0	0	0	0	0	0
1110	100422914	NR_036214	chr1:23189651-23189719	-		0	0	Control		0	0	0	0	0	0	0	0	0	0	1	1	0	0	0	0	0	0	0	0	0	0	0
1111	100422915	NR_036151	chr17:79099676-79099755	+						0	0	0	0	0	0	0	0	1	0	0	0	0	0	0	0	0	0	0	0	0	0	0
1112	100422916	NR_036172	chr22:48670175-48670227	+						0	0	0	0	0	0	0	0	0	0	0	0	0	0	0	0	0	0	0	0	0	0	0
1113	100422918	NR_036126	chr11:126858353-126858438	-		0	0	Control		2	4	0	2	2	0	0	2	0	0	0	0	0	0	0	0	1	1	2	1	0	0	1
1114	100422920	NR_036166	chr16:9328773-9328803	+						0	0	0	0	0	0	0	0	0	0	0	0	0	0	0	0	0	0	0	0	0	0	0
1115	100422921	NR_130460	chr8:77879003-77879086	-		0	0.64	Control		2	0	1	1	0	0	4	6	0	2	3	1	4	1	2	2	1	0	0	0	0	0	0
1116	100422923	NR_036146	chr17:60798857-61268734	+						0	0	0	0	0	0	0	0	0	0	0	0	0	0	1	0	0	0	0	0	0	0	0
1117	100422924	NR_036189	chr12:98389160-98389226	-		0	0	Control		0	0	0	0	0	0	0	0	0	0	0	0	0	0	0	0	0	0	0	0	0	0	0
1118	100422925	NR_036206	chr19:10341088-10341161	+						0	0	0	0	0	0	0	0	0	1	0	0	0	0	0	0	0	0	0	0	0	0	0
1119	100422926	NR_036089	chr3:194855234-194855309	-		0	0.01	Control		0	0	0	0	0	0	0	0	0	0	0	0	0	0	0	0	0	0	0	0	0	0	0
1120	100422927	NR_036254	chr9:96581638-96581703	+						0	0	0	0	0	0	0	0	0	0	0	0	0	0	0	0	0	0	0	0	0	0	0
1121	100422928	NR_036074	chr2:97464014-97464090	+						0	0	0	0	0	1	2	3	0	0	0	0	0	0	0	0	1	1	1	1	0	0	0
1122	100422929	NR_036222	chr2:10332739-10332797	-		0	0	Control		0	0	0	0	0	0	0	0	0	0	0	0	0	0	0	0	0	0	0	0	0	0	0
1123	100422930	NR_036256	chrX:150336693-150336798	+						0	0	0	0	0	0	0	0	0	0	0	0	0	0	0	0	0	0	0	0	0	0	0
1124	100422931	NR_036187	chr12:123495213-123495275	-		0	0	Control		0	0	0	0	0	0	0	0	0	0	0	0	0	0	0	0	0	0	0	0	0	0	0
1125	100422932	NR_036258	chrX:78156690-78156746	-		0	0	Control		0	0	0	0	0	0	0	0	0	0	0	0	0	0	0	0	0	0	0	0	0	0	0
1126	100422933	NR_036084	chr3:10371912-10371969	+						0	0	0	0	0	0	0	0	0	0	0	0	0	0	0	0	0	0	0	0	0	0	0
1127	100422934	NR_036096	chr6:27115404-27115467	+						0	0	1	0	0	0	3	2	0	1	0	0	0	0	1	1	1	1	0	0	0	0	0
1128	100422936	NR_036108	chr9:91927139-91927221	+						10	8	7	5	7	5	23	27	3	43	16	9	19	3	13	4	13	6	18	6	0	0	0	-0.357641	-0.720561	-0.539101	-0.0510319			0.326878	0.212936	0.269907
1129	100422937	NR_036237	chr4:28821203-28821290	+						0	0	0	0	0	0	0	0	0	0	0	0	0	0	0	0	0	0	0	0	0	0	0
1130	100422938	NR_036095	chr5:159901408-159901490	+						0	0	0	0	0	0	0	0	0	0	0	0	0	0	0	0	0	0	0	0	0	0	0
1131	100422939	NR_036102	chr7:57472730-57472796	+						0	1	0	3	0	0	1	2	0	1	0	0	3	1	2	1	0	0	3	3	0	1	0
1132	100422940	NR_036190	chr13:40238170-40238272	-		0	0.01	Control		0	0	0	0	0	0	0	0	0	0	0	0	0	0	0	0	0	0	0	0	0	0	0
1133	100422941	NR_036234	chr3:67275887-67275951	+						0	0	0	0	0	0	0	0	0	0	0	0	0	0	0	0	0	0	0	0	0	0	0
1134	100422942	NR_036083	chr2:242417319-242417397	+						0	0	0	0	0	0	0	1	0	0	0	0	0	0	0	0	0	0	0	0	0	0	0
1135	100422943	NR_036156	chr19:18497371-18497444	+						0	0	0	0	0	0	2	1	0	0	0	0	0	0	0	0	0	0	2	0	0	0	0
1136	100422944	NR_036152	chr17:79418129-79418214	-		0	0	Control		0	0	0	0	0	0	2	0	0	0	0	0	0	0	0	0	0	0	0	0	0	0	0
1137	100422945	NR_036220	chr20:61918159-61918218	+						1	2	3	1	0	0	0	1	0	0	2	2	0	0	0	0	2	1	2	2	1	0	0
1138	100422946	NR_036059	chr1:62544460-62544528	-		0	0.03	Control		0	0	0	0	0	0	0	0	0	0	0	0	0	0	0	0	0	0	0	0	0	0	0
1139	100422947	NR_036068	chr1:212250954-212251027	+						0	0	3	0	0	0	1	0	0	0	1	1	0	0	0	0	0	0	0	0	0	0	0
1140	100422948	NR_036247	chr7:73125646-73125727	+						0	0	0	0	0	0	0	0	0	0	0	0	0	0	0	0	0	0	0	0	0	0	0
1141	100422950	NR_036094	chr5:153975571-153975632	-		0	0	Control		0	0	0	0	0	0	0	0	0	0	0	0	0	0	0	0	0	0	0	0	0	1	0
1142	100422951	NR_036098	chr6:120336324-120336403	+						0	0	0	0	0	0	0	0	0	0	0	0	0	0	0	0	0	0	1	1	0	0	0
1143	100422952	NR_036233	chr3:49311552-49311619	+						0	0	2	5	1	0	4	6	1	0	3	3	3	1	2	2	1	1	2	0	0	0	0
1144	100422953	NR_036123	chr11:71783273-71783348	-		0	0	Control		0	0	0	0	0	0	0	0	0	0	0	0	0	0	0	0	0	0	0	0	0	0	0
1145	100422954	NR_036192	chr14:103005980-103006063	+						0	0	0	0	0	0	0	0	0	0	0	0	0	0	0	0	0	0	0	0	0	0	0
1146	100422955	NR_036235	chr3:75787430-75787514	+		0	0	Control		0	0	0	0	0	0	0	0	0	0	1	1	0	0	0	0	0	0	0	0	0	0	0
1147	100422957	NR_036081	chr2:219923409-219923472	-		0	0	Control		0	1	0	0	0	0	2	0	0	0	0	0	0	0	0	0	3	3	2	2	0	0	0
1148	100422959	NR_036228	chr2:220771222-220771286	-		0	0	Control		0	0	0	0	0	0	0	0	0	0	0	0	0	0	0	0	0	0	0	0	0	0	0
1149	100422961|100423004|9842	NM_014798, NR_027774, NR_027782, NR_036199, NR_036271	chr17:43513265-43568146	-	PLEKHM1	0	0.008	Control	0	1110	1245	1353	1095	1183	733	1796	2433	596	677	1647	916	1864	743	1164	588	1498	734	1870	888	35	43	23	0.0322932	-0.155358	-0.0615322	0.140316	0.136365	0.13834	0.0732345	-0.282916	-0.104841	-0.177072	-0.123231	-0.150151	-0.181986	-0.210362	-0.196174	0.118111	-0.0253564
1150	100422962	NR_036239	chr5:176056439-176056501	-		0	0	Control		0	0	0	0	0	0	0	0	0	0	0	0	0	0	0	0	0	0	0	0	0	0	0
1151	100422963	NR_036253	chr9:92785722-92785817	-		0	0	Control		0	0	0	0	0	0	0	0	0	0	0	0	0	0	0	0	0	0	0	0	0	0	0
1152	100422964	NR_036105	chr8:96085141-96085221	+						0	0	0	0	0	0	0	0	0	0	0	0	0	0	0	0	0	0	0	0	0	0	0
1153	100422965	NR_036230	chr2:28219233-28219316	+						1	4	11	10	5	5	4	13	4	2	16	9	8	2	7	3	5	1	10	1	0	0	0	0.84525	1.64932	1.24729				-0.791807	-0.55229	-0.672048
1154	100422966	NR_036240	chr5:1708899-1708983	-		0	0	Control		0	1	0	0	0	0	0	2	0	0	1	1	0	0	0	0	0	0	0	0	0	0	0
1155	100422967	NR_036101	chr7:19744980-19745059	-		0	0.01	Control		0	0	0	0	0	1	0	2	0	0	0	0	2	1	0	0	0	0	3	2	0	0	0
1156	100422968	NR_036215	chr1:3044538-3044599	+						0	0	0	0	0	0	0	0	0	0	0	0	0	0	0	0	0	0	0	0	0	0	0
1157	100422969	NR_036056	chr17:35391041-35391110	+						0	0	0	0	0	0	0	1	0	0	0	0	0	0	0	0	1	0	0	0	0	0	0
1158	100422971	NR_036197	chr15:69094188-69094264	-		0	0	Control		0	0	1	0	0	0	2	2	1	1	0	0	1	0	1	0	3	2	1	0	0	0	0
1159	100422972	NR_130462	chr16:50776215-50776288	+						0	0	0	0	0	0	0	0	0	0	0	0	0	0	0	0	1	1	0	0	1	0	0
1160	100422973	NR_036128	chr13:61773931-61774014	-		0	0.03	Control		0	0	0	0	0	0	0	0	0	0	0	0	0	0	0	0	0	0	0	0	0	0	0
1161	100422974	NR_036139	chr16:2581922-2582006	-		0	0	Control		0	0	0	0	0	0	0	0	0	0	0	0	0	0	0	0	0	0	0	0	0	0	0
1162	100422975	NR_036218	chr1:6489893-6489956	-		0	0	Control		0	0	0	0	0	0	0	0	0	0	0	0	0	0	0	0	0	0	0	0	0	0	0
1163	100422976	NR_036210	chr1:113004391-113004455	-		0	0	Control		0	0	0	0	0	0	0	0	0	0	0	0	0	0	0	0	0	0	0	0	0	0	0
1164	100422978	NR_036150	chr17:46801769-46801837	-		0	0	Control		1	0	1	0	0	0	3	1	1	0	1	0	1	0	1	1	1	0	1	0	0	0	0
1165	100422979	NR_036209	chr19:49812053-49812125	-		0	0	Control		5	1	5	4	2	4	23	22	5	0	16	11	13	7	10	8	10	6	14	5	0	0	0	-1.17872	-0.28618	-0.732449	-0.273386			-0.586135	0.199042	-0.193546
1166	100422980	NR_036208	chr19:42637596-42637665	-		0	0	Control		0	0	0	0	0	0	0	0	0	0	0	0	0	0	0	0	0	0	0	0	0	0	0
1167	100422981	NR_036131	chr14:95604255-95604323	-		0	0	Control		0	0	0	0	0	0	0	0	1	0	0	0	0	0	0	0	0	0	1	1	0	0	0
1168	100422982	NR_036248	chr8:10524487-10524580	+						0	0	0	0	0	0	0	0	0	0	0	0	0	0	0	0	0	0	0	0	0	0	0
1169	100422983	NR_036201	chr17:7991373-7991465	+						0	0	0	0	0	0	0	0	0	0	0	0	0	0	0	0	0	0	0	0	0	0	0
1170	100422984	NR_036194	chr14:55344830-55344911	-		0	0	Control		0	0	0	0	0	0	0	0	0	0	0	0	0	0	0	0	0	0	0	0	0	0	0
1171	100422986	NR_036072	chr2:12877492-12877570	+						2	0	0	0	2	1	24	34	3	0	9	2	8	3	6	4	7	4	6	3	0	0	0	-0.895993	-0.895993	-0.895993	0.163894			0.931612	0.652381	0.791996
1172	100422987	NR_036174	chrX:153246547-153246628	+						0	0	0	0	1	0	0	0	0	0	0	0	0	0	1	0	0	0	1	1	0	0	0
1173	100422988	NR_036112	chr10:45659461-45659536	+						0	0	0	0	0	0	0	0	0	0	0	0	0	0	0	0	0	0	0	0	0	0	0
1174	100422989	NR_036111	chr10:6194158-6194240	+						0	0	0	0	0	0	0	0	1	0	0	0	0	0	0	0	0	0	0	0	0	0	0
1175	100422990|9991	NM_001163788, NM_001163790, NM_001244896, NM_001244897, NM_001244898, NM_005156, NR_036085	chr9:114758831-115112545	-	PTBP3	3	0.553	Pumilio target	3.5	2766	2669	3646	2770	2836	2318	8662	10216	2591	2570	7726	4286	9427	3626	6132	3431	6035	3348	7859	3728	254	199	16	-0.184562	-0.0427533	-0.113658	-0.0590444	-0.0434984	-0.0512714	-0.00416995	0.0384821	0.0171561	-0.0690745	-0.0628436	-0.0659591	-0.015171	0.10742	0.0461244	-0.101048	-0.0621573
1176	100422991	NR_036125	chr11:96074601-96074690	+						0	0	0	0	0	0	0	1	0	0	1	1	0	0	0	0	0	0	0	0	0	0	0
1177	100422992	NR_036106	chr8:104166841-104166917	+						0	0	0	0	0	0	0	0	0	0	0	0	0	0	0	0	0	0	0	0	0	0	0
1178	100422993	NR_036077	chr2:207647957-207648032	-		0	0	Control		0	0	0	0	0	0	0	0	0	0	0	0	0	0	0	0	0	0	0	0	0	0	0
1179	100422994	NR_036225	chr2:110827537-110827619	-		0	0	Control		0	0	0	0	0	0	0	0	0	0	0	0	0	0	0	0	0	0	0	0	0	0	0
1180	100422995	NR_036136	chr15:93447628-93447705	+						0	0	0	0	0	0	0	0	0	0	0	0	0	0	0	0	0	0	0	0	0	0	0
1181	100422996	NR_036226	chr2:11977058-11977112	-		0	0	Control		0	0	0	0	0	0	0	0	0	0	0	0	0	0	0	0	0	0	0	0	0	0	0
1182	100422997	NR_036211	chr1:150524404-150524490	+						0	0	0	0	3	2	1	0	0	0	2	1	8	1	0	0	1	0	3	2	0	0	0
1183	100422998	NR_036170	chr22:28316513-28316599	+						0	0	0	0	0	0	0	0	0	3	0	0	0	0	0	0	1	1	0	0	0	0	0
1184	100422999	NR_036242	chr5:6827965-6828034	-		0	0	Control		0	0	0	0	0	0	0	0	0	0	0	0	0	0	0	0	0	0	0	0	0	0	0
1185	100423000	NR_036119	chr11:48118333-48118410	+						0	0	0	0	0	0	0	0	1	0	2	0	0	0	0	0	0	0	0	0	0	0	0
1186	100423001	NR_036099	chr6:138756349-138756431	-		0	0	Control		0	0	0	0	0	0	3	1	0	1	0	0	0	0	0	0	0	0	1	0	0	0	0
1187	100423002	NR_036078	chr2:207647957-207648032	+						0	0	0	0	0	0	0	0	0	0	0	0	0	0	0	0	0	0	1	1	0	0	0
1188	100423003	NR_036149	chr17:28444103-28444178	-		0	0	Control		0	0	0	0	0	0	0	0	0	0	0	0	0	0	0	0	0	0	0	0	0	0	0
1189	100423005	NR_036244	chr6:73677409-73677476	-		0	0	Control		0	0	0	0	0	0	0	0	0	0	0	0	0	0	0	0	0	0	0	0	0	0	0
1190	100423008	NR_036061	chr21:15017095-15017171	-		0	0.03	Control		0	0	0	0	0	0	0	0	0	0	0	0	0	0	0	0	0	0	0	0	0	0	0
1191	100423009	NR_036255	chrX:112023945-112024016	-	AMOT	0	0	Control		0	0	0	0	0	0	0	0	0	0	0	0	0	0	0	0	0	0	0	0	0	0	0
1192	100423010	NR_036065	chr1:170120518-170120603	+						0	0	0	0	0	0	0	1	0	0	0	0	1	1	0	0	0	0	0	0	0	0	0
1193	100423011	NR_036090	chr4:10080234-10080316	-		0	0	Control		4	0	0	0	0	0	2	1	2	2	1	1	1	0	0	0	0	0	1	0	0	0	0
1194	100423012	NR_036138	chr16:1784985-1785067	+						1	0	0	0	0	0	0	0	0	0	1	0	0	0	0	0	1	0	0	0	0	0	0
1195	100423013	NR_036195	chr15:42158692-42158749	-		0	0	Control		0	0	0	0	0	0	0	0	0	0	0	0	0	0	0	0	0	0	0	0	0	0	0
1196	100423014	NR_036163	chr20:61870130-61870194	+						0	0	0	0	0	0	0	0	0	0	0	0	1	0	0	0	0	0	0	0	8	5	5
1197	100423015	NR_036252	chr9:91360750-91360820	-		0	0	Control		0	0	0	0	0	0	0	0	0	0	0	0	0	0	0	0	0	0	0	0	0	0	0
1198	100423017	NR_036091	chr4:144264612-144264688	+						0	1	0	0	0	0	0	0	0	0	0	0	0	0	0	0	0	0	0	0	0	0	0
1199	100423018	NR_036164	chr21:14778704-14778781	-		0	0.01	Control		0	0	0	0	0	0	0	0	0	0	0	0	0	0	0	0	0	0	0	0	0	0	0
1200	100423019	NR_036193	chr14:27377847-27377931	+						0	0	0	0	0	0	0	2	0	0	0	0	0	0	0	0	1	0	0	0	0	0	0
1201	100423020	NR_036212	chr1:154948168-154948259	+						8	5	2	3	1	3	8	18	2	6	9	8	15	13	11	4	12	7	5	2	0	0	0	-0.58496	-1.44329	-1.01413				-0.721844	0.179524	-0.27116
1202	100423021	NR_036185	chr11:1880693-1880766	-		0	0	Control		0	0	0	0	0	0	0	0	0	0	0	0	0	0	0	0	0	0	0	0	0	0	0
1203	100423023	NR_036167	chr21:42539483-42539556	+						0	0	0	0	0	0	0	1	0	0	0	0	0	0	0	0	0	0	0	0	1	0	0
1204	100423025	NR_036168	chr22:18246945-18247025	-		0	0	Control		0	0	0	0	0	0	0	0	0	0	1	0	0	0	0	0	0	0	0	0	0	0	0
1205	100423026	NR_036184	chr11:11678197-11678269	-		0	0	Control		0	0	0	0	1	0	0	0	0	0	0	0	0	0	0	0	0	0	0	0	0	0	0
1206	100423027	NR_036224	chr2:109930026-109930081	-		0	0	Control		0	0	0	0	0	0	0	0	0	0	0	0	0	0	0	0	0	0	0	0	0	0	0
1207	100423028	NR_036216	chr1:32224260-32224336	-		0	0	Control		0	0	0	0	0	0	1	1	0	0	2	2	0	0	0	0	0	0	1	1	0	0	0
1208	100423029	NR_036121	chr11:66701904-66701977	-		0	0	Control		0	0	0	0	0	0	0	0	0	0	0	0	0	0	0	0	0	0	0	0	0	0	0
1209	100423030	NR_036073	chr2:69330813-69330887	+						0	0	0	1	1	0	0	0	1	0	0	0	0	0	0	0	0	0	0	0	0	0	0
1210	100423031|268	NM_000479, NR_036207	chr19:2249112-2252072	+	AMH	0	0	Control	0	172	212	189	154	145	87	43	37	3	4	99	53	119	33	66	28	113	64	220	132	2	2	1	0.16631	-0.300801	-0.0672457	-0.434922			-0.123228	-0.519581	-0.321405
1211	100423032	NR_036067	chr1:180407448-180407525	-		0	0.01	Control		0	0	0	0	0	0	0	0	0	0	0	0	0	0	0	0	0	0	0	0	0	0	0
1212	100423033	NR_036115	chr10:103361173-103361254	-		0	0	Control		0	0	0	0	0	0	0	0	0	0	0	0	0	0	0	0	0	0	0	0	0	0	0
1213	100423034	NR_036169	chr22:28316512-28316600	-		0	0	Control		0	0	0	0	0	0	0	0	0	0	0	0	0	0	0	0	0	0	0	0	0	0	0
1214	100423035	NR_036198	chr15:76054555-76054656	-		0	0	Control		0	0	0	0	0	0	0	0	0	0	0	0	0	0	0	0	0	0	0	0	0	0	0
1215	100423036	NR_036227	chr2:207974710-207974797	-		0	0.01	Control		0	0	0	1	0	0	0	2	1	0	0	0	1	1	0	0	3	2	0	0	0	0	0
1216	100423037	NR_036137	chr16:593276-593366	+						5	5	7	3	6	1	7	14	2	0	10	7	5	1	5	0	8	5	9	5	0	0	0	-0.0896148	0.0302716	-0.0296716				0.634586	-0.609196	0.0126949
1217	100423038	NR_130459	chr3:31203195-31203279	-		1	0.84			0	0	0	0	0	0	0	0	0	0	0	0	0	0	0	0	0	0	0	0	0	0	0
1218	100423039	NR_036082	chr2:220413794-220413869	-		0	0	Control		0	0	0	0	2	0	2	5	1	0	2	1	4	1	2	2	2	1	0	0	0	0	0
1219	100423040	NR_036124	chr11:87909669-87909761	+						0	0	0	0	0	0	0	0	0	0	0	0	0	0	0	0	0	0	0	0	0	0	0
1220	100423041	NR_036178	chr10:126721351-126721439	-		0	0	Control		0	0	0	0	0	0	2	0	1	1	0	0	0	0	0	0	0	0	1	0	0	0	0
1221	100423042	NR_036236	chr4:175344945-175345015	+						0	0	0	0	0	0	0	0	0	0	0	0	0	0	0	0	0	0	0	0	0	0	0
1222	100423043	NR_036229	chr2:240227156-240227240	+						0	0	0	0	0	0	0	0	0	0	0	0	0	0	0	0	0	0	0	0	0	0	0
1223	100423062	NM_001178126, NM_001256296	chr22:23229959-23238013	+	IGLL5	0	0	Control	0	0	0	0	0	0	0	0	2	0	0	0	0	1	1	0	0	0	0	1	0	0	0	0
1224	10043	NM_001135729, NM_001135730, NM_001135732, NM_005488, NR_024194, NR_024195	chr22:35695267-35743987	+	TOM1	0	0	Control	0	2757	3098	3454	2649	2684	1984	4814	6400	1188	2349	3943	2212	4881	1968	3077	1514	3601	1822	5018	2426	531	394	64	0.0349827	-0.116033	-0.0405249	0.11354	0.112806	0.113173	-0.0191923	-0.121416	-0.0703043	-0.0482523	0.0097348	-0.0192588	-0.039536	-0.118344	-0.0789398	0.124208	0.0142882
1225	100431172	NM_001190765	chr12:10034087-10048432	+	KLRF2					0	0	0	0	0	0	0	0	0	0	0	0	0	0	0	0	0	0	0	0	0	0	0
1226	10044	NM_001142531, NM_001142532, NM_001142533, NM_001142534, NM_001252334, NM_005489, NM_170600	chr9:130500595-130541048	-	SH2D3C	2	0	Pumilio target	2	59	73	79	62	59	30	72	97	8	36	85	48	120	34	84	39	131	71	160	80	9	4	2	0.167734	-0.0193963	0.0741687	0.12227			-0.105889	-0.719145	-0.412517
1227	10045	NM_005490	chr19:6752172-6767523	-	SH2D3A	0	0	Control	0	0	0	0	0	0	0	0	1	0	1	2	2	0	0	0	0	3	0	0	0	0	2	1
1228	10046	NM_001177465, NM_001177466, NM_005491	chrX:149531544-149682448	+	MAMLD1	2	0.06		0	367	346	390	238	313	283	1738	2251	413	514	792	437	1182	464	653	312	726	386	900	460	52	41	26	-0.216753	-0.351091	-0.283922	0.0757134	0.151232	0.113473	0.354226	0.541292	0.447759	0.220192	0.263344	0.241768	0.0395233	-0.0572304	-0.00885351	0.128955	0.114409
1229	100462953	NR_051980	chr13:33070350-33072629	-		0	0.09	Control		2	2	1	0	0	0	8	4	5	5	2	2	2	0	0	0	1	0	3	3	0	0	0
1230	100462977	NM_001190452	chr17:22022436-22023991	+	MTRNR2L1	0	0.03	Control	0	29	31	42	24	26	20	120	159	22	5	19	12	28	10	23	13	28	14	21	14	996	1459	530	-0.0342329	0.0863354	0.0260513	0.103435			0.0711375	0.0298432	0.0504903
1231	100462981	NM_001190470	chr5:79945818-79946854	-						2	1	9	2	1	5	14	14	2	5	6	3	11	6	5	0	6	3	10	6	15	19	8	-0.418341	1.05002	0.31584				-0.410152	0.998268	0.294058
1232	100462983	NM_001190472	chr20:55933495-55934878	-	MTRNR2L3	0	0.03	Control	0	0	1	2	0	0	2	2	2	1	1	1	0	3	2	0	0	5	2	0	0	18	25	7
1233	100463285	NM_001190476	chr16:3421052-3422283	-	MTRNR2L4	0	0.12	Control	0	0	0	0	0	0	2	2	2	1	1	0	0	1	1	0	0	3	3	1	1	99	104	34
1234	100463289	NM_001190478	chr10:57358749-57360487	+	MTRNR2L5	0	0.03	Control	0	0	0	0	0	0	0	0	0	0	0	0	0	0	0	0	0	0	0	0	0	3	2	2
1235	100463482	NM_001190487	chr7:142374130-142375525	+		0	0.07	Control	0	2	0	2	2	2	1	3	4	1	1	1	1	6	1	0	0	0	0	0	0	18	14	8
1236	100463486|100616263	NM_001190702, NR_039705	chr11:10529433-10530723	-	MTRNR2L8	0	0	Control	0	3	1	1	2	2	1	10	6	0	3	1	1	4	1	2	0	1	1	2	1	8	7	8
1237	100463487	NM_001190706	chr6:62284007-62284534	+		0	0.01	Control	0	1	1	0	1	0	1	2	3	0	0	0	0	0	0	0	0	0	0	1	0	8	6	5
1238	100463488	NM_001190708	chrX:55207823-55208944	-	MTRNR2L10	0	0.11	Control	0	0	0	0	0	0	0	5	0	0	0	1	0	0	0	0	0	0	0	0	0	1	4	2
1239	10047	NM_001281730, NM_005492	chr20:23471737-23476655	+	CST8	0	0	Control	0	0	0	0	0	0	0	0	0	0	0	0	0	0	0	0	0	0	0	0	0	0	0	0
1240	10048	NM_005493	chr6:13621729-13711796	-	RANBP9	0	0.15	Control	0	1581	1711	2142	1492	1441	1177	4648	5644	1387	1722	3054	1703	3911	1425	2391	1278	2363	1282	3138	1442	205	177	33	-0.0191952	-0.00317737	-0.0111863	-0.0170161	-0.127563	-0.0722893	-0.0881911	-0.0465482	-0.0673697	0.000639788	-0.0786179	-0.038989	-0.0348458	0.0142755	-0.0102851	-0.114635	-0.115354
1241	10049	NM_005494, NM_058246	chr7:157129709-157210133	+	DNAJB6	0	0.07	Control	0	1347	1553	1956	1284	1450	1019	4463	5364	900	1552	3312	1858	4319	1645	2674	1401	2781	1541	3759	1728	84	63	23	0.0719609	0.0966921	0.0843265	-0.0318057	-0.100001	-0.0659031	0.137044	-0.03791	0.0495672	0.0267586	0.00270113	0.0147298	0.00946599	0.0211644	0.0153152	0.00314925	0.0242151
1242	100498859	NR_034008	chr3:156807669-156818924	+						0	0	0	0	0	0	0	0	0	0	0	0	0	0	0	0	1	0	0	0	0	0	0
1243	100499171	NR_103814	chr2:14368997-14541082	-		1	0.4			0	0	1	0	0	0	0	1	0	1	1	1	3	1	3	3	1	0	1	1	0	0	0
1244	100499177	NR_034075, NR_034076, NR_034077	chr4:83814604-83822069	-	SEC31A	2	0.09			1146	1405	1581	1122	1241	997	2375	3020	556	1135	2207	1290	2802	1049	1881	1154	1735	1004	2433	1194	20	19	6	0.160429	0.0228811	0.0916552	0.0493399	-0.180962	-0.065811	0.107088	0.124881	0.115985	-0.0117999	-0.119722	-0.0657609	0.0874072	0.267241	0.177324	-0.0916868	-0.0673304
1245	100499183	NR_109954	chr8:104169217-104184368	-		0	0.03	Control		4	9	14	8	5	7	40	32	7	10	20	8	20	12	16	8	16	9	21	10	0	1	0	0.735687	0.998561	0.867124	-0.514655			-0.53225	0.081712	-0.225269
1246	100499194	NR_034130	chr2:114735245-114737561	-		0	0.02	Control		2	1	3	2	0	2	17	11	4	6	1	1	3	2	4	1	3	1	3	2	2	0	1
1247	100499227	NR_034160	chr11:119252487-119369944	+						28	21	32	19	20	14	55	43	15	21	37	21	37	17	34	20	36	17	50	26	1	4	0	-0.498047	-0.228016	-0.363031	-0.567441	0.0250606	-0.27119	0.0322565	-0.129648	-0.0486958	-0.309495	-0.111248	-0.210371	0.174479	0.320874	0.247677	0.19199	-0.00947389
1248	100499405	NR_036466	chr12:9392598-9395645	+						53	46	49	22	30	34	218	224	45	43	90	53	137	67	78	39	69	38	107	50	2	0	0	-0.3217	-0.526396	-0.424048	-0.249803	0.0511362	-0.0993334	0.377281	0.861601	0.619441	0.238023	0.49494	0.366481	0.106143	-0.0133333	0.0464047	-0.121143	-0.176098
1249	100499466	NR_027418	chr17:66097695-66132070	+						2052	1951	2476	1630	1778	1651	10302	12767	2259	2320	5581	2952	7727	2968	4915	2499	4590	2492	5845	2616	78	51	18	-0.205793	-0.170118	-0.187955	0.0123393	0.0278598	0.0200996	0.0871273	0.313614	0.200371	0.113092	0.186004	0.149548	0.134737	0.187983	0.16136	-0.0267528	0.0497001
1250	100499467	NR_036488	chr17:70399462-70588943	-		0	0.02	Control		500	425	527	253	368	341	4359	5458	1078	1810	1259	715	1780	674	1068	533	956	513	1247	571	89	105	26	-0.365756	-0.363506	-0.364631	0.0271869	0.19943	0.113308	0.49885	0.721343	0.610096	0.14287	0.0928273	0.117849	0.0805103	0.00466347	0.0425869	-0.141362	-0.184094
1251	100499483|100499484|57653	NM_020893, NR_036526, NR_036527, NR_036528, NR_036529	chr9:100000707-100139577	+	C9orf174	0	0	Control	0	249	255	280	221	235	200	760	938	163	238	578	316	758	284	448	242	399	219	516	277	10	17	2	-0.0979288	-0.269258	-0.183593	0.00638584	-0.240887	-0.117251	0.0499925	0.150087	0.10004	0.0346401	0.024126	0.029383	-0.0489631	0.0432009	-0.00288107	-0.276825	-0.232659
1252	100499489	NR_036533	chr10:22724353-22726858	-		0	0.01	Control		205	226	261	205	181	146	255	322	106	111	275	167	343	127	224	97	267	154	352	175	10	8	2	0.00738932	-0.0918027	-0.0422067	0.0384464	0.0458122	0.0421293	-0.215345	-0.191987	-0.203666	-0.0367528	-0.212866	-0.124809	0.0218618	-0.348784	-0.163461	0.209178	0.17451
1253	1005	NM_004361, NM_033646	chr18:63417487-63548175	+	CDH7	0	0	Control	0	2	2	3	2	7	1	58	71	13	9	20	10	18	5	12	4	9	2	12	6	7	4	0	-0.0601082	0.0682419	0.00406687	-0.00483748			1.11221	-0.297503	0.407353
1254	10050	NM_001286121, NM_005495	chr6:25754926-25781403	+	SLC17A4	0	0.145	Control	0	0	1	0	0	0	1	0	0	1	1	1	1	2	0	4	3	3	2	6	4	0	0	0
1255	100500773	NR_036611	chr8:96959212-96960576	-		0	0.09	Control		0	0	1	0	0	0	1	0	1	1	0	0	0	0	1	1	1	0	1	1	0	0	0
1256	100500801	NR_037432	chr1:38554902-38555001	+						0	0	0	0	0	0	0	0	0	0	0	0	0	0	0	0	0	0	0	0	0	0	0
1257	100500802	NR_037456	chr12:95703698-95703760	+						1	1	1	0	2	1	5	0	0	1	1	1	0	0	4	3	3	3	5	3	0	0	0
1258	100500803	NR_037483	chr3:159000434-159000523	+						0	0	0	0	0	0	0	0	1	0	0	0	0	0	1	1	0	0	0	0	0	0	0
1259	100500804|1937	NM_001404, NR_037427	chr11:62327072-62341460	-	EEF1G, MIR3654	0	0	Control	0	20651	23682	28716	19086	20125	15253	59809	73223	11145	18399	47395	27356	58957	23629	36964	19268	39733	22364	54713	26839	538	470	37	0.0643462	0.0343362	0.0493412	-0.00521319	0.101097	0.047942	0.038325	-0.0279017	0.00521167	-0.0412641	-0.0329273	-0.0370957	-0.0404265	-0.0771534	-0.0587899	0.000855626	0.00345488
1260	100500805	NR_037402	chr5:85916313-85916392	+	COX7C					6	5	5	1	2	4	9	6	0	1	5	3	13	5	8	1	3	2	5	1	0	0	0	-0.27428	-0.470845	-0.372562				0.379866	1.16504	0.772454
1261	100500807	NR_037511	chrX:73438383-73438453	+						0	0	0	0	0	0	0	0	0	0	0	0	0	0	0	0	0	0	0	0	0	0	0
1262	100500808|3925	NM_001145454, NM_005563, NM_203399, NM_203401, NR_037481	chr1:26210676-26233368	-	STMN1	0.2	0.054		2.25	12650	14880	18741	11670	11742	9538	34955	42877	10635	16371	28386	16504	37780	15217	24646	13353	23162	13591	29964	14511	2205	1766	107	0.100993	0.125735	0.113364	-0.00244246	0.044052	0.0208048	-0.0292657	0.00447023	-0.0123977	0.0562369	0.0612263	0.0587316	0.114338	0.122818	0.118578	-0.0381602	0.0139678
1263	100500809	NR_037414	chrX:20035205-20035305	-		0	0.02	Control		0	0	0	0	0	0	0	0	0	0	0	0	0	0	0	0	0	0	0	0	0	0	0
1264	100500810	NR_037415	chr1:228284963-228285042	+	ARF1					0	0	0	0	0	0	0	1	0	0	0	0	0	0	0	0	0	0	0	0	1	0	1
1265	100500811	NR_037416	chr9:140063637-140063722	-		0	0	Control		0	0	0	0	0	0	0	0	0	0	0	0	0	0	0	0	0	0	0	0	0	0	0
1266	100500812	NR_037448	chr16:2320713-2320773	+						0	1	0	1	0	3	5	4	2	0	1	1	2	0	1	1	0	0	3	1	0	0	0
1267	100500813	NR_037419	chr20:43036759-43036843	+						0	0	0	0	0	0	0	0	0	0	0	0	0	0	0	0	0	0	0	0	0	0	0
1268	100500814	NR_037410	chr20:45795608-45795700	+						0	0	0	0	0	0	0	0	0	0	0	0	0	0	0	0	0	0	0	0	0	0	0
1269	100500815|103504728	NR_037458, NR_128714	chr21:9826202-9826263	+						2	1	3	2	1	1	1	12	4	3	1	1	2	0	1	0	1	0	5	1	23	8	15
1270	100500816	NR_037422	chr12:1769480-1769546	-		0	0	Control		0	0	0	0	0	0	0	0	0	0	0	0	0	0	0	0	0	0	0	0	0	0	0
1271	100500817	NR_037406	chr12:128778636-128778723	+						0	0	0	0	0	0	0	0	0	0	0	0	0	0	0	0	0	0	0	0	0	0	0
1272	100500818	NR_037510	chr4:185772166-185772264	-		0	0	Control		0	0	0	0	0	0	0	0	0	0	0	0	0	0	0	0	0	0	0	0	0	0	0
1273	100500819	NR_037403	chr7:98479272-98479352	+						0	0	0	0	0	0	0	0	1	0	0	0	0	0	0	0	0	0	0	0	1	0	0
1274	100500820|3550	NM_006083, NR_037428	chr5:140027383-140042065	+	IK	0	0	Control	0	2815	3171	3806	2553	2868	2245	7130	8329	1671	2317	5474	3018	6842	2692	4468	2417	4617	2631	6009	2791	267	232	37	0.0385456	-0.00615743	0.0161941	-0.0728386	0.100035	0.0135981	0.129603	0.10995	0.119776	-0.0343427	0.0134414	-0.0104506	0.0251945	0.108019	0.0666067	0.00960454	0.096068
1275	100500821	NR_037472	chr9:94398532-94398643	+						0	0	0	0	0	0	0	0	0	0	0	0	0	0	0	0	0	0	0	0	0	0	0
1276	100500822	NR_037501	chrX:39520469-39520575	+						0	0	0	0	0	0	0	0	0	0	0	0	0	0	0	0	0	0	0	0	0	0	0
1277	100500823	NR_037485	chr11:101390550-101390636	-		0	0.01	Control		0	0	0	0	0	0	0	0	0	0	0	0	0	0	0	0	0	0	0	0	0	0	0
1278	100500824	NR_037423	chr5:38557603-38557663	-		0	0	Control		0	0	0	0	0	0	0	0	0	0	0	0	0	0	0	0	0	0	2	0	0	0	0
1279	100500825	NR_037433	chr5:89312437-89312537	-		0	0	Control		1	0	0	0	0	0	1	0	0	0	0	0	0	0	0	0	0	0	1	1	0	0	0
1280	100500826	NR_037471	chr22:35731632-35731751	+						2	0	3	1	0	3	1	0	0	0	1	0	3	0	1	0	3	3	2	1	0	0	0
1281	100500827|7706	NM_005082, NR_037408	chr17:54965269-54991409	-	TRIM25	0	0.05	Control	0	3032	3515	4345	3031	3190	2407	6728	8603	1606	1377	5690	3143	7016	2678	4453	2323	4628	2406	6836	3259	327	253	27	0.0799693	0.0777253	0.0788473	0.0574595	0.0580115	0.0577355	0.0355929	-0.0370142	-0.000710652	-0.053929	-0.0525714	-0.0532502	-0.0354368	-0.00765729	-0.021547	-0.0427494	-0.0912888
1282	100500828	NR_037413	chr22:46486923-46487006	+						0	0	1	0	0	0	1	0	1	0	1	0	0	0	0	0	0	0	1	1	0	0	1
1283	100500829	NR_037508	chr7:43190493-43190593	+						0	0	0	0	0	0	0	0	0	0	0	0	0	0	0	0	0	0	0	0	0	0	0
1284	100500830	NR_037514	chr7:32772592-32772689	-		0	0	Control		0	0	0	0	0	0	0	0	0	0	0	0	0	0	0	0	0	0	0	0	0	0	0
1285	100500831	NR_037474	chr5:170813659-170813764	-		0	0.08	Control		0	0	0	0	0	0	0	0	0	0	0	0	0	0	0	0	0	0	0	0	0	0	0
1286	100500832|7371	NM_012474, NR_037431	chr1:165796731-165880855	+	UCK2	2	0.06		2	2135	2598	3089	2319	2199	1500	4385	5629	1315	1813	3283	1876	4156	1636	2516	1266	2979	1683	4174	2045	230	197	28	0.149785	0.0915042	0.120644	0.0630621	0.0187894	0.0409257	-0.114689	-0.332677	-0.223683	-0.0159916	-0.0190908	-0.0175412	-0.0655989	-0.13868	-0.102139	0.114901	0.137317
1287	100500834	NR_037490	chr10:59064238-59064319	-		0	0.12	Control		0	0	0	0	0	0	2	0	0	0	0	0	0	0	0	0	0	0	0	0	0	0	0
1288	100500835	NR_037468	chr7:151130574-151130725	-		0	0	Control		0	0	0	0	0	0	0	0	0	0	0	0	0	0	0	0	0	0	1	0	0	0	0
1289	100500836	NR_037477	chr7:70772657-70772756	-		0	0	Control		0	0	0	0	0	0	0	0	0	0	0	0	0	0	0	0	0	0	0	0	0	0	0
1290	100500837	NR_037401	chr2:189860355-189860418	+						0	0	0	0	0	0	0	0	0	0	0	0	0	0	0	0	0	0	0	0	0	0	0
1291	100500838	NR_037495	chr8:12584745-12584808	+						0	0	0	0	0	0	0	0	0	0	0	0	0	0	0	0	0	0	0	0	0	0	0
1292	100500839	NR_037457	chr8:130496302-130496388	-		0	0.01	Control		0	0	0	0	0	0	0	0	0	0	0	0	0	0	0	0	0	0	0	0	0	0	0
1293	100500840|51399	NM_016146, NR_037429	chr11:118889240-118894385	+	TRAPPC4	1	0.01		1	991	1398	1679	1122	1004	690	2009	2718	619	1000	1849	1087	2295	881	1504	776	1563	859	2102	1085	250	242	64	0.36243	0.318672	0.340551	0.138492	-0.0629966	0.0377475	-0.198052	-0.404993	-0.301522	-0.0443278	-0.124441	-0.0843843	0.0201892	-0.0575855	-0.0186982	0.0127915	-0.0453709
1294	100500841	NR_037449	chr17:73402149-73402243	+						0	0	0	0	0	0	0	0	0	0	0	0	0	0	0	0	0	0	0	0	0	0	0
1295	100500842|7184	NM_003299, NR_037425	chr12:104324111-104341708	+	HSP90B1	0	0.03	Control	4	23340	23784	30341	18319	20112	19120	92614	113496	26009	31714	55633	30172	80673	31816	51801	28211	43781	24793	57135	25992	3058	2431	156	-0.106028	-0.0628327	-0.0844305	-0.00380852	-0.0780967	-0.0409526	0.0965601	0.357222	0.226891	0.179933	0.254889	0.217411	0.215205	0.33151	0.273357	-0.0903749	0.0108558
1296	100500843	NR_037487	chr12:104985410-104985494	+						0	0	0	0	0	0	0	0	0	0	0	0	0	0	0	0	0	0	0	0	0	0	0
1297	100500844	NR_037437	chr11:70718374-70718473	-		0	0	Control		0	0	0	0	0	0	0	0	0	0	0	0	0	0	0	0	0	0	0	0	0	0	0
1298	100500845	NR_037512	chr19:46178189-46178266	-		0	0	Control		0	0	0	0	0	0	0	0	0	0	0	0	0	0	0	0	0	0	0	0	0	0	0
1299	100500846|100616460	NR_037460, NR_039695	chr9:137741020-137742490	-		0	0.005	Control		0	0	0	0	0	0	0	0	0	0	1	0	0	0	0	0	0	0	0	0	0	0	0
1300	100500847|9368	NM_004252, NR_037409	chr17:72744750-72765499	+	SLC9A3R1	0	0	Control	0	971	840	1077	636	680	605	4304	5541	1176	2039	2270	1257	3059	1281	1748	810	2159	1204	2737	1280	363	324	93	-0.341386	-0.291056	-0.316221	0.0672208	0.169243	0.118232	0.0581708	0.222729	0.14045	0.0740146	0.205235	0.139625	-0.0586739	-0.205019	-0.131847	0.182552	0.231517
1301	100500849	NR_037480	chr1:247365268-247365362	-		0	0	Control		29	24	28	29	14	14	79	117	20	15	55	28	71	31	48	19	33	16	59	36	8	9	7	-0.371857	-0.449094	-0.410476	0.250588			-0.980861	-0.688298	-0.834579
1302	100500850	NR_037453	chr2:54076258-54076342	-		0	0.11	Control		7	10	20	6	8	9	26	30	8	3	11	6	31	10	25	20	13	6	18	8	0	0	0	0.29533	0.871095	0.583212	-0.0720607			0.286737	0.695452	0.491095
1303	100500851	NR_037482	chr6:159185692-159185785	-		0	0	Control		0	0	0	0	0	0	0	0	0	0	0	0	0	0	0	0	0	0	0	0	0	0	0
1304	100500852	NR_037466	chr16:15248706-15248859	-		0	0	Control		0	0	0	0	0	0	0	0	0	0	0	0	0	0	0	0	0	0	0	0	1	0	0
1305	100500853|1912	NM_004427, NM_198040, NR_037400	chr1:33789223-33841194	-	PHC2	0.667	0.00667		0	1413	1447	1791	1221	1368	1127	5188	6855	1754	2281	2657	1502	3269	1383	1962	988	2150	1142	2864	1373	194	176	52	-0.0987545	-0.0991306	-0.0989425	0.104703	-0.00855966	0.0480718	0.125649	0.179644	0.152647	-0.0570376	0.0591781	0.00107024	-0.11906	-0.175471	-0.147265	-0.0501142	-0.100996
1306	100500854	NR_037443	chr1:65523437-65523525	-		0	0.07	Control		0	0	0	0	0	1	9	4	1	0	5	2	8	1	4	2	0	0	4	1	0	0	0	0	0	0				0	0.652381	0.32619
1307	100500855	NR_037464	chr15:76878987-76879032	+						0	0	0	0	0	0	0	0	0	0	0	0	0	0	0	0	0	0	0	0	0	0	0
1308	100500856	NR_037515	chr12:65016288-65016385	-		0	0	Control		0	0	0	0	0	0	0	0	0	0	0	0	0	0	0	0	0	0	0	0	0	0	0
1309	100500857	NR_037504	chr6:167411294-167411400	-		0	0.01	Control		3	1	1	0	3	2	3	8	3	1	4	2	7	1	9	5	11	7	9	6	0	0	0	-0.718537	-0.798923	-0.75873				1.23946	1.09998	1.16972
1310	100500858	NR_037417	chr8:27559193-27559276	+						0	0	0	0	0	0	0	1	0	0	0	0	0	0	0	0	0	0	0	0	0	0	0
1311	100500859	NR_037486	chr3:99683157-99683242	-		0	0	Control		0	0	0	0	0	0	0	0	0	0	0	0	0	0	0	0	0	0	0	0	0	0	0
1312	100500861	NR_037438	chr13:78272146-78272251	-		0	0	Control		0	0	0	0	0	0	0	0	0	0	0	0	0	0	0	0	0	0	0	0	0	0	0
1313	100500862|103504731	NR_037421, NR_128711	chr21:9825831-9826011	+						4	2	3	1	2	0	17	17	15	25	4	2	13	6	2	0	6	3	10	5	50	46	65	-0.608666	-0.480316	-0.544491				0.379866	-0.551746	-0.0859402
1314	100500863|54873	NM_017734, NR_037516	chr1:100111430-100178513	+	PALMD	0	0.1	Control	0	27	27	34	9	11	22	24	28	14	14	59	33	117	39	61	33	56	31	57	23	0	2	0	-0.12221	-0.0998084	-0.111009	-0.0584658	-0.0290149	-0.0437404	0.206239	1.38678	0.796511	0.591569	0.391082	0.491326	0.341135	0.399662	0.370398	0.166869	0.18922
1315	100500864	NR_037497	chr18:33514050-33514105	-		0	0	Control		0	1	0	0	0	0	0	0	0	0	0	0	0	0	0	0	0	0	0	0	0	0	0
1316	100500865	NR_037500	chr5:131701181-131701291	-		0	0	Control		8	15	15	15	7	17	5	13	2	2	38	20	32	10	26	13	27	16	45	21	0	0	0	0.632188	0.373135	0.502662				-0.935719	0.424409	-0.255655
1317	100500866	NR_037506	chr10:124176480-124176583	+						0	0	0	0	0	0	2	0	0	0	0	0	3	1	0	0	0	0	3	2	0	0	0
1318	100500867	NR_037455	chr4:99918537-99918611	+						0	0	0	0	0	0	0	0	0	0	0	0	0	0	0	0	0	0	1	1	0	0	0
1319	100500868	NR_037476	chr12:69978502-69978602	+						0	0	0	0	0	0	0	0	0	0	0	0	0	0	0	0	0	0	0	0	0	0	0
1320	100500869	NR_037444	chrX:120504825-120504907	+						0	0	0	0	0	0	0	0	0	0	0	0	0	0	0	0	0	0	0	0	0	0	0
1321	100500870	NR_037492	chr8:12584740-12584813	-		0	0	Control		0	0	0	0	0	0	0	1	0	0	0	0	0	0	0	0	0	0	0	0	0	0	0
1322	100500871	NR_037418	chr8:27559189-27559284	-		0	0	Control		0	0	0	0	0	0	0	0	0	0	0	0	0	0	0	0	0	0	0	0	0	0	0
1323	100500872	NR_037473	chr9:130452965-130453074	-		0	0	Control		0	1	1	0	1	2	2	2	0	0	2	0	1	1	2	2	1	1	3	2	0	0	0
1324	100500873	NR_037498	chr6:33665904-33666011	+						0	0	0	0	0	0	0	1	0	0	0	0	0	0	2	1	0	0	0	0	0	0	0
1325	100500875	NR_037502	chr3:55886519-55886622	-		1	0			0	0	1	0	0	0	0	0	0	0	0	0	0	0	0	0	0	0	0	0	0	0	0
1326	100500876	NR_037446	chr1:16875408-16875482	+		0	0.01	Control		0	0	0	0	0	0	0	0	0	0	0	0	0	0	0	0	0	0	0	0	0	0	0
1327	100500877	NR_037488	chr3:79557036-79557119	+						0	0	0	0	0	0	0	0	0	0	0	0	0	0	0	0	0	0	0	0	0	0	0
1328	100500878	NR_037450	chr2:134884695-134884763	+						1	0	0	0	1	0	0	1	0	1	0	0	1	0	0	0	1	1	0	0	0	0	0
1329	100500879	NR_037441	chr6:140526388-140526463	+						0	0	0	0	0	0	0	0	0	0	0	0	0	0	0	0	0	0	0	0	0	0	0
1330	100500880	NR_037435	chr6:135300475-135300570	-		0	0	Control		0	1	1	1	0	0	0	4	0	1	1	0	3	1	5	1	3	2	1	0	0	0	0
1331	100500881	NR_037459	chr4:160049953-160050046	-		0	0.01	Control		0	0	0	0	0	0	0	0	0	0	0	0	0	0	0	0	0	0	0	0	0	0	0
1332	100500882	NR_037440	chr22:49937040-49937114	-		0	0	Control		0	0	0	0	0	0	0	0	0	0	0	0	0	0	0	0	0	0	0	0	0	0	0
1333	100500883	NR_037513	chr7:30329409-30329506	-		0	0	Control		0	0	0	0	0	0	0	0	0	0	0	0	0	0	0	0	0	0	0	0	0	0	0
1334	100500884	NR_037452	chr2:12339255-12339327	+						0	0	0	0	0	0	0	0	0	0	0	0	0	0	0	0	0	0	0	0	0	0	0
1335	100500885	NR_037491	chr6:36590212-36590289	-		0	0	Control		0	0	0	0	0	0	0	0	0	0	0	0	0	0	0	0	0	0	0	0	0	0	0
1336	100500886	NR_037454	chr7:7106594-7106676	-		0	0	Control		0	0	0	0	0	0	0	0	0	0	0	0	0	0	0	0	0	0	0	0	0	0	0
1337	100500887	NR_037494	chrX:69242706-69242773	+						0	0	0	0	1	0	0	0	1	0	1	0	0	0	0	0	0	0	0	0	0	0	0
1338	100500888|8570	NM_003685, NR_037505	chr19:6413118-6424822	-	KHSRP	0	0.025	Control	2	5653	5817	6866	5089	5142	3833	12457	15123	3468	5373	8467	4512	11170	4232	6955	3241	7987	4309	10849	5045	1076	857	185	-0.0919284	-0.16078	-0.126354	-0.0173512	0.0356646	0.0091567	-0.0231875	-0.113342	-0.0682645	0.0434848	0.0858897	0.0646873	0.0343631	-0.0488087	-0.00722278	0.170962	0.227592
1339	100500889	NR_037430	chr12:112475402-112475519	-		0	0.03	Control		0	1	1	0	1	1	4	3	2	0	1	1	4	3	2	0	3	2	2	1	0	0	0
1340	100500890	NR_037405	chr10:35368525-35368608	-		0	0.01	Control		0	0	0	0	0	0	0	0	0	0	0	0	0	0	0	0	0	0	0	0	0	0	0
1341	100500891	NR_037499	chr16:56279431-56279535	+						0	0	0	0	0	0	0	0	0	0	0	0	0	0	1	0	0	0	0	0	0	0	0
1342	100500893	NR_037436	chr10:118927188-118927285	-		0	0	Control		0	0	0	0	0	0	0	1	0	0	0	0	0	0	0	0	0	0	0	0	0	0	0
1343	100500894	NR_037461	chrX:1412810-1412885	+						0	0	0	0	0	0	0	0	0	0	0	0	0	0	0	0	0	0	0	0	0	0	0
1344	100500895	NR_037517	chr16:22729602-22803363	-		0	0	Control		0	0	0	0	0	0	0	0	0	0	0	0	0	0	0	0	0	0	0	0	0	0	0
1345	100500896	NR_037439	chr7:114293399-114293510	+						0	0	0	0	0	0	0	0	0	0	0	0	0	0	0	0	0	0	0	0	0	0	0
1346	100500897	NR_037411	chr20:44333740-44333819	-		0	0	Control		0	0	0	0	0	0	0	1	0	0	0	0	0	0	0	0	0	0	1	1	0	0	0
1347	100500898	NR_037493	chr9:112273754-112273825	-		0	0.01	Control		0	0	0	0	0	0	0	0	0	0	0	0	0	0	0	0	0	0	0	0	0	0	0
1348	100500899	NR_037463	chr6:157950163-157950232	+						0	0	0	0	0	0	0	0	0	0	0	0	0	0	0	0	0	0	0	0	0	0	0
1349	100500900	NR_037462	chr6:5148466-5148556	-		0	0	Control		0	0	0	0	0	0	0	0	0	0	0	0	0	0	0	0	0	0	1	1	0	0	0
1350	100500901	NR_037496	chr22:31556047-31556105	-		0	0	Control		0	0	0	0	0	0	0	0	0	0	0	0	0	0	0	0	0	0	0	0	0	0	0
1351	100500902	NR_037489	chr9:94398548-94398627	-		0	0	Control		0	0	0	0	0	0	0	0	0	0	0	0	0	0	0	0	0	0	0	0	0	0	0
1352	100500903	NR_037475	chr12:69978501-69978603	-		0	0.01	Control		0	0	0	0	0	0	0	0	0	0	0	0	0	0	0	0	0	0	0	0	0	0	0
1353	100500904	NR_037507	chr15:35664456-35664565	-		0	0.02	Control		2	1	5	1	1	0	2	4	0	1	1	1	12	6	0	0	2	2	3	1	0	0	0
1354	100500905	NR_037434	chr5:133561447-133561543	+						0	0	1	0	1	1	0	2	0	1	4	3	1	1	1	0	0	0	0	0	0	0	0
1355	100500906	NR_037469	chr9:137741970-137742118	-		0	0	Control		0	0	0	0	0	0	0	0	0	0	1	1	0	0	0	0	0	0	0	0	0	0	0
1356	100500907	NR_037484	chr8:96085138-96085224	-		0	0	Control		0	0	0	0	0	0	0	0	0	0	0	0	0	0	0	0	0	0	0	0	0	0	0
1357	100500908	NR_037407	chr13:50570550-50570637	-		0	0	Control		0	1	0	0	1	3	2	3	1	0	2	2	3	2	2	2	2	0	2	0	0	0	1
1358	100500909	NR_037470	chr12:124020955-124021081	+						0	0	0	0	0	0	0	0	0	0	0	0	0	0	0	0	0	0	0	0	0	0	0
1359	100500910|100846994|103504726|103504740	NR_037442, NR_049832, NR_128712, NR_128713	chr16:15001573-15001638	+		0	0.0025	Control		0	0	0	0	0	0	0	0	0	0	0	0	0	0	0	0	0	0	0	0	0	0	0
1360	100500911	NR_037509	chr10:135185059-135185167	-		0	0	Control		0	2	1	0	0	0	1	0	0	0	1	0	1	0	1	0	0	0	0	0	0	0	0
1361	100500912	NR_037445	chr8:1749290-1749358	+						0	1	0	2	0	3	2	2	2	0	1	1	0	0	1	1	1	1	0	0	0	0	0
1362	100500913|23228	NM_001144382, NM_015184, NR_037465	chr3:16926451-17132098	+	PLCL2	1	0.085		0	190	181	229	163	164	128	594	769	166	214	506	280	615	238	440	250	416	223	530	250	21	11	4	-0.200602	-0.169751	-0.185176	0.0745756	-0.162536	-0.04398	-0.0289359	-0.0525069	-0.0407214	-0.0740082	-0.0555405	-0.0647743	0.11547	0.262632	0.189051	-0.0270353	-0.0339115
1363	100500914|5885	NM_006265, NR_037404	chr8:117858172-117887105	-	RAD21	0.5	0.08		1	13895	15392	19884	13887	13960	12204	49187	56479	13383	17154	34087	19047	45803	17507	30097	16579	26062	14610	35300	16858	1396	1033	86	0.0143865	0.0757267	0.0450566	-0.0976972	-0.100142	-0.0989195	-0.030576	0.10912	0.0392719	0.0700139	0.0567281	0.063371	0.138562	0.228252	0.183407	-0.132001	-0.0884601
1364	100500915	NR_037478	chrX:32601772-32601869	-		0	0.01	Control		0	0	0	0	0	0	0	0	0	0	0	0	0	0	0	0	0	0	0	0	0	0	0
1365	100500916	NR_037467	chr16:2185977-2186130	-		0	0	Control		0	0	0	0	0	0	0	0	0	0	0	0	0	0	0	0	0	0	0	0	0	0	0
1366	100500917|100847041	NR_037451, NR_049833	chr16:21517369-21517456	-		0	0	Control		0	0	0	0	2	0	0	4	1	0	1	1	0	0	0	0	0	0	0	0	0	0	0
1367	100500919	NR_037503	chr14:48230197-48230307	-		0	0.01	Control		2	0	0	0	1	1	1	2	1	0	1	0	1	1	2	0	1	1	2	0	0	0	0
1368	100500920	NR_037479	chr7:70772659-70772754	+						0	0	0	0	0	0	0	0	0	0	0	0	0	0	0	0	0	0	0	0	0	0	0
1369	100500938	NM_001195637	chr11:22868467-22881972	-	CCDC179	0	0.23	Control	0	0	0	0	0	0	0	0	0	0	0	0	0	0	0	0	0	0	0	0	0	2	0	0
1370	100505385|29970|654502	NM_001042705, NM_001042706, NM_001197100, NM_001197107, NM_001197108, NM_001197109, NM_001197113, NM_001197114, NM_014575	chr3:158787040-159615155	+	IQCJ-SCHIP1, SCHIP1, IQCJ	0	0.121	Control	2	833	1035	1256	842	873	659	1662	2019	774	574	1821	1031	1998	758	1308	693	1513	819	1939	985	113	78	12	0.179546	0.150746	0.165146	-0.016363	-0.111208	-0.0637857	0.0139812	-0.0578743	-0.0219465	-0.221723	-0.264631	-0.243177	-0.158731	-0.144223	-0.151477	-0.0120334	-0.0378722
1371	100505474	NR_040025, NR_040026	chr18:53750586-53804767	-		0	0.065	Control		0	0	0	0	0	0	0	0	0	0	0	0	0	0	0	0	0	0	0	0	0	0	0
1372	100505475	NR_120501	chr6:152701664-152702847	+						0	2	2	0	2	3	2	3	0	2	2	2	1	0	1	0	4	3	4	4	0	0	0
1373	100505477	NR_130934	chr8:58890916-58896685	+						0	1	1	0	1	0	2	8	1	2	5	3	6	2	5	4	4	0	4	2	0	0	0	0.477652	0.397266	0.437459				0.539732	0	0.269866
1374	100505478	NM_001199233	chr9:117428713-117444369	-		0	0	Control	0	0	0	1	4	1	0	1	0	0	0	1	0	6	0	0	0	1	1	0	0	0	0	0
1375	100505483	NR_038926	chr7:151574126-151576308	+						6	3	7	3	4	4	22	25	9	6	15	10	17	11	21	16	14	11	23	12	0	1	1	-0.718411	-0.154393	-0.436402	-0.0861802			0.231462	0.455212	0.343337
1376	100505495	NR_040109	chr19:41960073-42006554	-		0	0.23	Control		4	15	18	4	10	8	32	29	13	14	22	15	35	15	23	10	14	8	22	12	0	0	0	1.33935	1.30094	1.32015	-0.354841			0.951365	0.960987	0.956176
1377	100505515	NR_109870	chr20:12930987-12932275	+						0	0	0	0	0	0	0	0	0	0	0	0	0	0	0	0	0	0	0	0	0	0	0
1378	100505518	NR_103853	chr13:78393071-78482563	+						0	0	0	1	0	0	1	1	1	1	1	1	0	0	1	1	1	0	0	0	0	0	0
1379	100505530	NR_126057	chr6:37475123-37504056	+						0	0	1	0	0	0	4	2	0	1	3	1	1	0	1	1	3	1	1	0	0	0	1
1380	100505532	NR_103854	chr8:61314729-61326377	-		0	0.19	Control		5	1	1	1	1	1	4	5	4	0	2	2	1	0	4	0	2	0	6	2	0	0	0
1381	100505536	NR_040043	chr20:13218066-13220334	-		0	0.03	Control		2	2	2	3	1	4	14	11	4	0	2	0	8	3	3	1	6	4	1	1	0	0	0	-0.0601082	-0.187568	-0.123838				-0.721844	0.455212	-0.133316
1382	100505538	NR_038991	chr13:79980443-79998468	+						5	11	17	11	2	8	5	15	0	5	8	6	16	5	14	9	8	4	10	6	0	0	1	0.754305	1.01926	0.88678				-1.68297	-0.135846	-0.909407
1383	100505540	NR_038330	chr10:98862512-98863504	+						0	0	0	0	0	0	0	0	0	0	0	0	0	0	0	0	0	0	0	0	0	0	0
1384	100505545	NR_038331	chr4:147030606-147043065	-		0	0.03	Control		0	0	0	0	0	0	0	0	0	0	0	0	0	0	0	0	0	0	0	0	0	0	0
1385	100505547	NR_109968	chr3:176321935-176353320	-		0	0.07	Control		5	1	0	0	1	0	0	0	0	0	2	2	4	1	3	1	1	1	0	0	0	0	0
1386	100505549	NM_001242804	chr18:55297533-55336508	+		0	0.09	Control	1	108	130	147	95	124	97	293	382	90	129	247	139	319	131	142	75	191	103	248	121	8	11	1	0.131552	0.00340845	0.0674803	0.0837164	-0.200519	-0.0584014	0.339379	0.31912	0.329249	0.0125986	0.0911027	0.0518507	-0.469333	-0.451107	-0.46022	-0.113332	-0.13549
1387	100505561	NR_108035	chr10:99588234-99609555	-		0	0	Control		0	0	0	0	0	0	0	0	0	0	0	0	0	0	0	0	0	0	0	0	0	0	0
1388	100505566	NR_047568	chr3:177159708-177470492	+						41	36	46	30	18	17	26	25	6	12	34	22	48	20	27	15	28	20	35	17	1	0	2	-0.301712	-0.259119	-0.280416	-0.275562			-0.708163	-0.482335	-0.595249
1389	100505573	NM_001301268	chr15:40616256-40618916	+		1	0.04		1	443	489	643	433	431	361	1529	1981	390	366	1161	638	1568	633	1005	532	909	475	1247	566	20	13	9	0.00925338	0.0957233	0.0524883	0.0761763	0.139788	0.107982	-0.0445993	0.0329871	-0.00580613	0.0770427	0.166339	0.121691	0.109563	0.165684	0.137623	-0.0973357	-0.130903
1390	100505576	NR_038847	chr17:37081420-37085637	+						43	12	37	23	16	21	138	155	31	40	75	41	105	44	81	44	69	53	79	48	0	0	1	-1.77266	-0.615991	-1.19433	-0.12345	-0.690428	-0.406939	-0.504244	0.150957	-0.176643	0.121592	0.264134	0.192863	0.406152	0.502174	0.454163	0.126997	0.630607
1391	100505583	NR_038932	chr10:34048640-34061608	-		0	0.08	Control		0	0	0	0	1	0	0	0	0	0	0	0	0	0	0	0	0	0	0	0	0	0	0
1392	100505591	NM_001195545	chr17:38097726-38100987	+	LRRC3C					0	0	0	1	0	2	0	0	0	0	0	0	0	0	0	0	0	0	1	1	0	0	0
1393	100505592	NR_110428, NR_110429	chr18:3466247-3478976	+						0	0	1	1	0	0	5	2	2	1	1	1	10	4	1	1	2	1	9	3	0	0	1	0	0.397266	0.198633				-0.551746	-0.551746	-0.551746
1394	100505601	NR_108043	chr10:35104695-35105350	+						1	1	2	2	0	1	6	4	0	2	5	2	9	5	3	2	4	2	6	1	0	0	0	-0.038812	0.191961	0.0765743				-0.949884	-0.297503	-0.623694
1395	100505616	NR_110096, NR_110097, NR_110098, NR_110099, NR_110100	chr15:83419315-83425958	+						94	128	171	123	102	83	214	311	73	78	186	100	251	107	160	76	151	87	211	113	11	8	2	0.305399	0.41311	0.359254	0.235554	0.0505679	0.143061	-0.302352	-0.266834	-0.284593	0.0742723	0.269234	0.171753	0.0984349	0.0316977	0.0650663	-0.0443091	0.0908013
1396	100505619	NR_038233	chr16:52116976-52119021	-		2	0.17			0	0	0	0	0	0	0	0	0	0	2	2	0	0	0	0	0	0	0	0	0	0	0
1397	100505621	NR_130935	chr11:67370350-67374177	-	C11orf72					0	0	2	0	0	0	6	1	0	1	2	1	2	1	2	2	1	1	3	1	0	0	0
1398	100505622	NR_038332	chr19:42636780-42641251	+						2	1	1	1	1	0	8	4	3	2	1	0	5	1	3	1	2	0	3	0	2	0	0
1399	100505624	NR_038427	chr2:27558408-27560670	+						0	0	1	0	0	0	0	1	0	2	6	5	0	0	0	0	0	0	0	0	0	0	0
1400	100505625	NR_103771	chr5:6686437-6707824	-		0	0.05	Control		4	4	4	4	2	0	4	12	2	3	5	2	13	1	14	13	6	6	1	0	0	0	0	-0.082837	-0.263106	-0.172971				-0.586135	-1.51775	-1.05194
1401	100505633	NR_038849	chr1:159931013-159948876	+						1	2	3	0	1	5	0	0	0	0	7	6	9	3	10	4	9	7	9	8	0	0	0	0.319421	0.447771	0.383596				0.539732	1.94815	1.24394
1402	100505635	NR_125831	chr6:39856565-39865156	-		0	0	Control		25	21	21	8	16	22	50	42	9	15	48	29	37	15	28	14	27	13	34	13	1	0	0	-0.347751	-0.619138	-0.483444	-0.473703			0.805125	1.52239	1.16376
1403	100505636	NR_102739, NR_102740, NR_102741	chr5:139482506-139487597	-		0	0.157	Control		23	16	29	13	18	7	63	84	18	20	40	25	65	34	38	21	34	14	38	19	2	1	0	-0.582426	-0.0967418	-0.339584	0.10724	-0.512179	-0.202469	0.377511	-0.496287	-0.059388	0.310269	0.570971	0.44062	0.219341	0.160338	0.18984	0.018523	-0.478501
1404	100505641	NR_046251, NR_046252, NR_046253, NR_046254, NR_046255	chr3:14984285-14989948	-		1	0.212			4442	4009	5372	3578	3805	3320	18495	23050	4909	4573	11594	6181	15877	6069	9927	5158	9427	5010	12257	5622	64	49	31	-0.281031	-0.166961	-0.223996	0.0204762	0.027362	0.0239191	0.0505685	0.187441	0.119005	0.0973233	0.151922	0.124623	0.0941958	0.16739	0.130793	-0.0432363	-0.00889141
1405	100505648	NR_040058	chr15:40985952-40987303	-		0	0.03	Control		22	25	39	16	27	25	154	212	42	39	90	59	134	62	85	45	65	33	109	44	4	2	1	0.0463862	0.352051	0.199219	0.15768	0.193754	0.175717	0.648328	0.855304	0.751816	0.207501	0.239656	0.223579	0.224392	0.0360395	0.130216	-0.202298	-0.514951
1406	100505658	NR_038333	chr5:140937877-140944827	+						0	0	0	0	0	0	0	0	0	0	0	0	1	0	0	0	0	0	0	0	0	0	0
1407	100505659	NR_039979	chr8:67104348-67109554	+						0	0	0	0	0	0	0	0	0	0	0	0	0	0	0	0	0	0	0	0	0	0	0
1408	100505663	NR_109936, NR_109937	chr20:38633102-38637171	+						0	0	0	0	0	0	0	0	0	0	0	0	0	0	0	0	0	0	0	0	0	0	0
1409	100505666	NR_040772, NR_040773	chr1:155017667-155036467	-		0	0.015	Control		8	8	6	4	4	7	48	58	12	18	19	11	39	21	14	7	22	12	23	16	2	2	0	-0.102153	-0.61464	-0.358397	-0.0212244			-0.0247085	0.80485	0.390071
1410	100505676	NR_040434	chr8:67331821-67341212	-		0	0.31	Control		8	17	11	10	11	3	2	8	6	3	7	4	8	3	4	3	3	1	7	5	0	0	1	0.787903	0.0140686	0.400986				0.0822903	-1.05934	-0.488525
1411	100505678	NR_040093	chr5:110847923-111075423	+						4	3	4	5	3	2	18	34	8	3	20	14	17	8	20	8	8	4	13	7	0	0	1	-0.321926	-0.263106	-0.292516	0.479743			-0.495752	-0.635234	-0.565493
1412	100505679	NM_001243531	chr15:84841241-84850985	+	RP11-182J1.16	0	0.03	Control	0	7	1	4	2	3	3	18	28	2	0	13	8	14	9	17	4	9	4	14	10	0	0	0	-1.52707	-0.823278	-1.17517	0.257383			0.28958	0.491217	0.390398
1413	100505681	NR_038452	chr19:47987538-48004854	+						16	20	21	15	8	5	46	57	25	36	58	36	63	22	51	17	52	30	53	28	6	4	1	0.166099	-0.042682	0.0617086	0.0106744	0.122121	0.0663975	-0.786918	-1.04966	-0.918289	-0.216884	-0.487125	-0.352005	0.122675	-0.59637	-0.236848	0.0902973	0.0289128
1414	100505683	NR_109884	chr20:23337230-23338764	-		0	0.01	Control		10	1	3	4	3	1	15	12	8	9	4	2	10	6	2	1	10	7	10	7	2	1	0	-1.92955	-1.44297	-1.68626				-0.278282	-0.865366	-0.571824
1415	100505687	NR_038301, NR_038302	chr3:183165395-183173800	+						207	222	313	180	205	195	1400	1855	366	605	617	353	872	319	523	289	506	260	656	311	25	19	7	-0.0319347	0.153594	0.0608299	0.108359	-0.0833904	0.0124841	0.147808	0.406773	0.277291	0.141783	0.0320095	0.0868964	0.0791093	0.138858	0.108984	-0.0306331	-0.145825
1416	100505692	NR_103838	chr16:54073304-54074285	+						9	17	28	15	20	13	27	33	7	11	26	13	34	14	34	18	20	10	32	15	0	0	0	0.654511	1.01886	0.836684	-0.00615275			0.33476	0.0782124	0.206486
1417	100505696	NR_046084	chr3:15295690-15306005	+						340	309	391	285	279	263	1015	1074	193	291	712	395	847	324	550	299	560	309	710	385	2	1	3	-0.269131	-0.237901	-0.253516	-0.214151	-0.251752	-0.232952	-0.0683145	0.178355	0.0550201	-0.104959	-0.106719	-0.105839	-0.0538825	0.0265983	-0.0136421	-0.0905509	-0.0596868
1418	100505702	NR_038303, NR_038304, NR_038305, NR_038306, NR_038307, NR_038308	chr4:79567147-79605655	+						21	10	20	13	18	21	32	29	6	11	33	16	36	17	16	10	22	15	36	19	0	0	0	-1.02754	-0.451776	-0.739659	-0.354841			0.377511	0.882328	0.629919
1419	100505715	NR_038334	chr19:44395955-44405955	-	ZNF404	1	0.17			724	1183	1410	1103	971	596	706	697	310	333	1580	966	1730	680	1064	590	1289	731	1895	1008	18	10	5	0.573644	0.518933	0.546288	-0.312435	-0.292544	-0.302489	-0.221568	-0.591109	-0.406339	-0.224591	-0.327074	-0.275833	-0.251387	-0.281932	-0.266659	-0.0382984	-0.107699
1420	100505716	NR_038319	chr2:28530557-28533326	-		1	0.07			0	0	0	0	0	0	0	0	0	0	0	0	0	0	0	0	0	0	0	0	0	0	0
1421	100505718	NR_039986	chr8:69824037-70016425	-		0	0.2	Control		0	0	0	1	0	0	0	0	0	0	1	1	1	0	1	1	0	0	0	0	0	0	0
1422	100505724	NM_001277332	chr17:39431949-39432459	+	KRTAP9-7					0	0	0	0	0	0	0	0	0	0	0	0	0	0	0	0	0	0	0	0	0	0	0
1423	100505736	NR_120504	chr2:28371423-28429828	-		0	0.29	Control		0	0	0	0	0	0	0	0	0	0	0	0	3	0	0	0	1	1	1	1	0	0	0
1424	100505738|100616142	NR_039663, NR_039989	chr5:8457799-8463209	+						316	331	492	282	289	260	921	1099	280	256	763	446	973	358	597	311	654	358	833	394	37	34	4	-0.0658241	0.196083	0.0651296	-0.0419287	-0.119495	-0.0807118	-0.00274946	0.177066	0.087158	-0.00540495	-0.137823	-0.0716141	-0.0355366	-0.0910598	-0.0632982	0.032652	-0.022808
1425	100505739	NR_110433	chr8:70337105-70360479	-		1	0.18			0	0	0	0	0	0	0	0	0	0	1	1	0	0	0	0	0	0	0	0	0	0	0
1426	100505741	NM_001310156	chr1:84971983-85022178	+					0	2	5	2	0	1	0	3	10	1	2	3	3	2	1	1	1	3	1	5	3	0	0	0
1427	100505746	NR_038311, NR_038312, NR_038313, NR_038314, NR_038315, NR_038316	chr21:46340949-46349595	+						5	1	5	2	1	2	6	11	4	6	11	7	10	6	6	4	6	3	10	4	1	0	0	-1.17872	-0.28618	-0.732449				-0.410152	0.150098	-0.130027
1428	100505753	NM_001146182	chr17:39463951-39465505	-	KRTAP16-1					0	0	0	0	0	0	0	0	0	0	0	0	0	0	0	0	0	0	0	0	3	1	0
1429	100505758	NR_120599, NR_120600	chr14:23388664-23392616	+						0	0	1	1	0	0	1	3	1	1	10	10	0	0	1	0	3	2	0	0	0	0	0
1430	100505761	NR_038937, NR_038938	chr10:104209573-104216050	+						93	86	120	61	62	64	317	384	62	78	214	135	316	110	151	83	194	105	257	124	2	3	1	-0.239594	-0.071733	-0.155664	-0.0201083	-0.133731	-0.0769196	-0.0141841	0.353781	0.169799	0.201789	-0.114653	0.0435683	-0.180448	-0.267287	-0.223868	0.111237	-0.067036
1431	100505768	NR_038324	chr1:87819209-87837338	-		0	0.03	Control		0	0	0	0	0	0	0	0	0	0	0	0	0	0	0	0	0	0	0	0	0	0	0
1432	100505776	NR_038325, NR_038326	chr18:69187199-69246192	-		1	0.41			2	3	7	0	2	2	70	114	13	17	11	4	24	15	16	15	4	2	6	4	5	3	1	0.226631	0.79065	0.508641	0.375977	-0.36823	0.00387329	0.931612	1.09998	1.0158	0.572012	1.54663	1.05932	0.643277	1.76435	1.20381	-0.715325	-0.375574
1433	100505782	NR_040111	chr17:39558667-39568840	+						2	1	5	2	2	0	11	4	3	0	9	7	14	5	11	8	3	3	4	2	0	0	0	-0.418341	0.474198	0.0279285				-0.0182723	-0.949884	-0.484078
1434	100505783	NR_038337, NR_038338, NR_038339	chr20:42839599-42854667	+						198	216	242	169	169	143	414	477	151	247	344	189	463	167	254	125	266	131	403	191	11	13	1	-0.00760566	-0.149941	-0.0787735	-0.0913054	-0.0827217	-0.0870135	-0.03766	0.0538378	0.00808887	0.0714097	-0.000167649	0.035621	-0.117641	-0.165414	-0.141527	-0.114029	-0.231031
1435	100505795	NR_038072	chr1:164738352-164743878	-		0	0.05	Control		1	0	0	0	0	0	0	0	0	0	0	0	0	0	1	1	0	0	0	0	0	0	0
1436	100505806	NR_045196	chr5:9546311-9550409	+						186	183	244	112	118	111	1014	1248	247	442	553	301	850	318	527	258	492	275	598	277	46	49	5	-0.154645	-0.0491007	-0.101873	0.00239685	0.16796	0.0851783	0.0364536	0.277744	0.157099	0.261855	0.255492	0.258674	0.246688	0.204355	0.225522	0.0858892	0.162399
1437	100505811	NR_104609	chr5:117618268-117620472	+						0	0	4	1	1	0	7	9	1	0	1	1	1	0	3	0	6	4	4	2	0	0	0
1438	100505812	NR_040599	chr19:48758931-48761450	+						90	122	170	133	117	86	186	223	70	79	159	90	241	87	145	87	117	74	209	97	0	1	0	0.29871	0.465992	0.382351	-0.0341943	0.0326547	-0.000769795	-0.219236	-0.327554	-0.273395	0.237054	0.125779	0.181416	0.179977	0.369641	0.274809	-0.181269	0.0113877
1439	100505817	NR_038340	chr18:70992175-71017124	+						1	1	1	1	3	0	2	2	0	1	4	1	5	1	1	1	1	0	2	0	0	0	0
1440	100505826	NR_038341	chr20:43592439-43595099	-		0	0.07	Control		7	13	20	15	12	20	45	43	5	9	25	17	35	13	18	9	21	10	42	26	1	0	0	0.604603	0.871095	0.737849	-0.311497			-0.309759	0.638545	0.164393
1441	100505832	NR_037850	chr1:213992983-214159496	-						6	4	7	2	5	4	76	94	22	27	15	11	18	6	15	10	13	7	12	6	0	0	0	-0.479322	-0.154393	-0.316857	0.0087644	-0.410471	-0.200853	0.758751	0.766905	0.762828	-0.0695668	-0.527309	-0.298438	0.245813	0.237254	0.241534	0.0368909	-0.278839
1442	100505835	NR_040036	chr19:29493461-29504862	+						0	0	0	0	0	0	0	0	0	0	0	0	0	0	0	0	0	0	0	0	0	0	0
1443	100505839	NR_038940	chr10:105506536-105515167	+						23	15	19	9	9	6	325	364	105	141	7	6	18	9	3	1	3	2	10	2	13	11	1	-0.662384	-0.634163	-0.648273	-0.1309	0.0696507	-0.0306245	-0.0307201	-0.229004	-0.129862	0.670996	0.563724	0.61736	-0.460645	-1.09465	-0.777646	-0.487471	-0.749844
1444	100505841	NM_001195535	chr5:121495870-121518358	+	ZNF474	0	0	Control	0	1	1	1	1	0	0	0	0	1	1	0	0	1	1	0	0	0	0	2	2	0	0	0
1445	100505845	NR_102746	chr5:10440846-10441963	-		0	0.01	Control		3	1	1	1	0	0	0	11	3	2	3	2	3	2	2	1	6	4	1	0	0	1	0
1446	100505854	NR_038361	chr7:77313167-77326662	-		0	0.03	Control		191	221	234	217	188	144	445	519	111	172	393	237	451	174	284	145	296	164	419	218	17	8	0	0.0763436	-0.146491	-0.0350735	-0.0741051	-0.0406018	-0.0573534	-0.242493	-0.292893	-0.267693	-0.155539	-0.264062	-0.2098	-0.148494	-0.276797	-0.212645	-0.151673	-0.234102
1447	100505865	NR_046242	chr16:66442426-66444803	+						84	74	110	74	59	59	365	472	91	110	119	73	202	77	111	57	113	62	126	50	1	2	1	-0.306611	-0.0508293	-0.17872	0.072481	-0.187368	-0.0574435	-0.353296	-0.0304019	-0.191849	0.393027	0.246802	0.319914	0.209725	0.0690157	0.13937	0.173851	0.0564211
1448	100505869	NR_108036	chr10:106111058-106113333	-		0	0.02	Control		8	9	8	7	9	8	65	67	7	11	18	11	45	19	26	10	15	7	19	10	7	1	0	0.0285211	-0.329567	-0.150523	-0.228404			0.254577	0.387538	0.321057
1449	100505875	NR_038342	chr4:79892901-80229953	+						2	4	2	4	1	3	10	10	2	5	1	1	4	2	3	0	7	7	7	3	0	0	0
1450	100505876	NR_037879, NR_037880	chr2:37423634-37431886	+	AC007390.5					1624	1440	2074	1423	1435	1217	5244	6188	1439	1934	4578	2678	5999	2291	3708	2027	3569	1984	4793	2343	108	97	22	-0.306221	-0.0883086	-0.197265	-0.0582687	-0.00209296	-0.0301808	-0.0259901	0.0698076	0.0219088	0.033772	-0.0467616	-0.0064948	0.0140919	0.0266521	0.020372	-0.103829	-0.13846
1451	100505878	NR_105017	chr5:86042634-86045589	+						0	0	0	0	0	0	0	0	0	0	0	0	0	0	0	0	0	0	0	0	0	0	0
1452	100505879	NR_103750	chr6:168394866-168397757	-		0	0.01	Control		0	0	0	0	0	0	3	4	0	0	0	0	3	0	2	2	0	0	1	1	0	0	0
1453	100505881	NR_038343, NR_038344, NR_038345, NR_038346	chr7:79082272-79100524	+						2126	2004	2678	1971	2102	1846	6533	7273	1743	1961	5728	3115	7613	2769	5146	2904	4529	2574	6077	2848	85	77	14	-0.218228	-0.108166	-0.163197	-0.142194	-0.0406622	-0.0914281	0.0546318	0.200788	0.12771	0.0541912	0.00849345	0.0313423	0.16347	0.32704	0.245255	-0.0835122	0.0188976
1454	100505887	NR_104620, NR_104621	chr1:6784804-6790072	+						0	0	0	0	0	0	0	0	0	0	0	0	0	0	0	0	0	0	0	0	0	0	0
1455	100505890	NR_104028	chr10:106424365-106425974	-		0	0.02	Control		0	0	0	0	0	0	0	0	0	0	0	0	0	0	0	0	0	0	0	0	0	0	0
1456	100505893	NR_037876	chr4:20393811-20396479	+						2	0	2	2	0	0	3	0	1	0	0	0	2	1	0	0	0	0	0	0	0	0	0
1457	100505894	NR_039993, NR_039994, NR_039995, NR_105019, NR_105020	chr5:87564698-87732491	+						134	167	192	147	143	98	384	506	98	130	291	179	322	123	237	135	243	135	303	136	9	6	2	0.181436	0.0762826	0.128859	0.0992565	-0.143488	-0.0221156	-0.0767935	-0.28484	-0.180817	-0.206394	-0.356697	-0.281546	0.0216868	0.0211659	0.0214264	-0.00472979	-0.111089
1458	100505912	NR_037877	chr4:22328989-22341289	-		0	0.07	Control		7	6	6	10	9	12	17	30	5	1	11	4	12	5	5	2	17	11	13	9	0	0	0	-0.258473	-0.467647	-0.36306	0.395456			-0.154669	0.474293	0.159812
1459	100505915	NR_125434	chr16:15188267-15203054	+						3	4	3	2	6	1	8	7	3	5	4	4	8	2	6	1	4	3	5	3	0	0	0	0.165525	-0.231954	-0.0332143				0.946278	-0.297503	0.324387
1460	100505918	NR_037851	chr1:168369426-168391894	-		0	0.04	Control		0	0	0	0	0	0	0	0	0	0	0	0	1	1	0	0	0	0	0	0	0	0	0
1461	100505920	NR_125403, NR_125404	chr3:193920804-193967942	-		0	0.01	Control		0	0	0	0	0	0	0	0	0	0	1	1	0	0	0	0	1	1	0	0	0	0	0
1462	100505921	NR_110018	chr7:7989469-8008383	-		0	0.03	Control		0	1	0	1	1	0	3	1	0	1	1	1	1	0	6	4	1	1	1	1	0	0	0
1463	100505929	NR_037585, NR_037586	chr21:18811207-18821503	+	C21orf37					0	0	0	0	1	0	1	4	0	1	0	0	0	0	0	0	0	0	3	3	0	1	0
1464	100505933	NR_038943	chr10:111705316-111768139	-	RP11-451M19.3	0	0.02	Control		12	5	7	1	3	0	27	26	6	8	11	6	24	6	11	6	13	8	11	5	0	0	0	-1.05742	-0.937538	-0.997482	-0.276201			0.687718	-0.551746	0.0679861
1465	100505938	NR_125740	chr7:8301854-8382911	+						48	58	71	38	43	55	250	250	43	80	164	77	239	79	132	73	125	79	168	84	3	1	0	0.133629	0.118008	0.125818	-0.288791	-0.503906	-0.396348	0.133032	0.794835	0.463933	0.181992	0.208441	0.195216	0.00487906	0.340719	0.172799	-0.132346	0.32088
1466	100505942	NR_104656	chr16:67551608-67562648	-		1	0.01			24	8	24	12	13	8	54	73	13	29	45	24	66	21	29	16	35	20	61	32	4	3	0	-1.4526	-0.396447	-0.924523	0.12357			0.0658617	-0.241612	-0.087875
1467	100505964	NR_037881	chr2:4005244-4021622	-		0	0.12	Control		0	0	0	0	0	0	0	0	0	0	0	0	1	0	0	0	1	0	0	0	0	0	0
1468	100505967	NR_039992	chr14:28081793-28108842	+						16	12	22	13	10	15	48	41	8	9	34	19	40	10	22	12	20	11	23	12	1	0	0	-0.466082	0.0158425	-0.22512	-0.450866			-0.349772	0.440599	0.0454136
1469	100505975	NR_038351	chr1:8938893-8939943	+						9	9	21	6	5	5	27	20	5	10	23	15	29	10	8	4	21	14	22	10	2	1	1	-0.104871	0.651709	0.273419	-0.556258			-0.215523	0.0239943	-0.0957642
1470	100505978	NR_038912	chr12:107074535-107078478	-		1	0.05			1	0	1	0	0	0	0	0	2	0	1	0	0	0	0	0	0	0	0	0	0	0	0
1471	100505984	NR_103775	chr2:161114229-161128406	-	ITGB6	0	0.01	Control		4	10	13	10	14	5	9	12	6	12	18	11	22	10	12	8	16	5	34	16	0	0	0	0.855502	0.91191	0.883706				0.377663	-0.55229	-0.0873132
1472	100505989	NR_038834	chr4:165675282-165724947	+						0	0	0	0	0	0	0	0	0	0	0	0	0	0	0	0	0	0	0	0	0	0	0
1473	100505993	NM_001282477	chr9:140065379-140066498	-	TMEM210	0	0	Control	0	0	0	0	0	1	0	0	0	0	0	0	0	0	0	0	0	0	0	1	0	0	0	0
1474	100505994	NR_103548, NR_103549	chr5:90598802-90610219	-		0	0	Control		177	229	256	171	183	166	774	838	309	148	211	140	282	108	152	96	172	106	268	154	30	9	11	0.235523	0.0899472	0.162735	-0.180908	-0.251871	-0.216389	0.0589773	0.249827	0.154402	0.0608649	-0.191984	-0.0655598	-0.151261	-0.113508	-0.132384	-0.0386665	-0.105084
1475	100505996	NR_120392, NR_120394	chr13:112626623-112762329	+						1	0	2	0	1	2	68	90	15	32	3	2	6	1	3	3	3	2	3	1	2	0	1				0.0981768	0.581023	0.3396				0.278457	-0.2911		0.128826	0.514711		0.102001	0.131153
1476	100506007	NR_110434, NR_110435	chr1:100730297-100731730	-		0	0.025	Control		12	9	18	9	10	8	57	89	12	12	44	25	39	15	29	16	35	19	43	25	1	2	0	-0.443943	0.121309	-0.161317	0.313813			0.0926192	0.102241	0.0974299
1477	100506012	NM_001205281	chr19:46984044-47104457	-	PPP5D1	0	0.12	Control	0	4	1	8	2	1	2	9	14	0	2	2	1	8	5	3	1	4	2	7	2	0	2	1	-0.966899	0.377599	-0.29465				-0.410152	0.150098	-0.130027
1478	100506013	NM_001297550	chr4:165798139-165818679	+		1	0.2		0	0	0	0	0	0	0	1	2	0	0	1	0	1	0	1	0	0	0	0	0	0	0	0
1479	100506022	NR_104622, NR_104623	chr1:9485152-9489055	-		0	0.045	Control		21	12	19	8	22	11	186	219	74	71	31	16	39	19	34	18	19	5	33	15	5	5	1	-0.814177	-0.515469	-0.664823	-0.0593943	-0.0298095	-0.0446019	1.21611	0.624907	0.92051	-0.0215387	0.371076	0.174769	0.397299	0.524662	0.46098	-0.38019	-1.07792
1480	100506023	NR_037845	chr1:173204198-173446294	-		1	0.3			6	2	13	3	4	6	37	46	9	11	17	11	21	10	22	10	12	5	21	10	0	0	2	-1.00515	0.515425	-0.244863	0.0144337			0.231462	0.885912	0.558687
1481	100506025	NR_038946, NR_038947	chr7:16250110-16310229	+						0	0	0	0	0	0	0	0	0	0	0	0	0	0	0	0	0	0	0	0	0	0	0
1482	100506033	NR_040037	chr19:50341902-50354933	-		0	0.01	Control		26	22	29	10	16	9	75	137	28	21	74	50	100	29	61	32	56	34	76	37	0	2	0	-0.339608	-0.258267	-0.298937	0.533815	-0.67112	-0.0686524	0.545568	0.119168	0.332368	0.0734476	-0.568618	-0.247585	0.0370355	-0.203298	-0.0831312	-0.137231	-0.247329
1483	100506035	NR_038826	chr4:80413746-80497614	+						0	0	0	0	0	0	0	0	1	0	0	0	0	0	0	0	0	0	0	0	0	0	0
1484	100506046	NR_037605	chr1:173832385-173833079	+						13	4	10	3	1	6	40	38	11	17	12	6	22	10	15	9	14	8	18	6	0	0	0	-1.35983	-0.661464	-1.01065	-0.313048			-0.721844	0.885912	0.082034
1485	100506049	NM_001195280	chr7:16566504-16621114	+	LRRC72					0	0	0	0	0	0	0	0	0	0	0	0	0	0	0	0	0	0	0	0	0	0	0
1486	100506050	NR_039987	chr7:63484795-63490480	-		0	0.18	Control		0	0	0	0	0	0	0	0	0	0	0	0	0	0	0	0	0	0	0	0	0	0	0
1487	100506054	NR_038429, NR_038430, NR_038431	chr2:3605975-3609340	+						219	247	295	194	232	150	363	415	100	162	387	234	505	200	324	163	344	175	502	235	7	5	0	0.0399364	-0.0113977	0.0142693	-0.102106	0.042427	-0.0298395	0.217689	-0.0747283	0.0714805	0.0274077	-0.0475715	-0.0100819	0.0610825	-0.0920292	-0.0154734	0.0842862	-0.123502
1488	100506060	NR_033959	chr16:70253483-70259936	-		0	0.04	Control		18	26	31	19	20	19	120	135	20	20	73	50	77	26	50	36	53	23	70	48	2	1	0	0.357034	0.307646	0.33234	-0.12039	0.379354	0.129482	0.0322565	0.268134	0.150195	-0.259891	-0.713335	-0.486613	-0.212272	-0.0430352	-0.127654	-0.192675	-0.769115
1489	100506068	NR_040041, NR_040042	chr19:47163620-47180713	+						5	2	6	4	5	4	17	25	7	8	13	7	28	18	19	8	13	7	16	10	0	3	0	-0.820486	-0.119295	-0.469891	0.191955			0.190888	0.199042	0.194965
1490	100506070	NR_103445	chr18:77827255-77839206	+	RP11-795F19.5					4	0	2	0	7	1	5	6	1	0	5	4	10	5	1	1	5	5	2	1	1	0	0	-1.44455	-0.736126	-1.09034				2.06209	0.652381	1.35724
1491	100506071	NR_038356	chr14:31345384-31359014	-		0	0.14	Control		0	0	0	0	0	0	1	6	1	3	0	0	1	0	1	1	0	0	3	1	0	0	0
1492	100506076|100506123	NR_103732, NR_103733, NR_130704	chr2:97944453-97957632	+		0	0.0167	Control		0	0	0	0	0	0	1	2	0	0	0	0	1	0	2	0	1	1	1	1	0	0	0
1493	100506082	NR_047550	chr11:4208381-4223883	+						15	17	19	12	7	14	42	41	5	16	23	10	26	8	30	17	29	20	27	10	0	1	0	0.0410862	-0.0864082	-0.022661	-0.282645			-0.658251	0.450323	-0.103964
1494	100506083	NR_039997	chr16:70349542-70380650	-		0	0.04	Control		46	45	48	42	36	20	36	55	18	18	74	35	52	28	55	27	61	34	66	24	2	2	0	-0.156559	-0.359158	-0.257858	0.270345	0.344337	0.307341	-0.246719	-0.725836	-0.486278	-0.793071	-0.132596	-0.462833	-0.102801	0.0502174	-0.0262916	-0.0219877	0.235337
1495	100506084|51326	NM_001039083, NM_001103154, NM_001113738, NM_016632	chr17:44376499-44439163	-	ARL17B	0.333	0.0867		0	67	69	107	64	62	87	305	403	65	58	221	130	316	129	178	112	223	145	274	127	0	0	0	-0.0876538	0.226815	0.0695808	0.102706	0.0720945	0.0874004	-0.0811461	0.719581	0.319218	0.156382	0.16395	0.160166	0.00588325	0.209356	0.10762	0.262903	0.443612
1496	100506085	NR_037878	chr4:170838911-170897053	-		0	0.19	Control		0	0	0	0	0	0	0	1	0	0	1	1	1	0	1	1	1	1	0	0	0	0	0
1497	100506100	NR_046240	chr9:131486740-131495522	+						167	258	302	174	179	149	934	1051	261	430	539	320	708	309	406	221	397	244	486	225	22	12	2	0.488543	0.408457	0.4485	-0.125961	-0.0187985	-0.0723799	0.00269433	0.0708888	0.0367916	0.0369342	0.126859	0.0818965	-0.0897756	-0.104603	-0.0971893	-0.184098	-0.0962005
1498	100506108	NR_103785, NR_103786	chr2:45167292-45169017	-		0	0.02	Control		0	0	0	0	0	0	0	0	0	0	0	0	0	0	0	0	0	0	0	0	0	0	0
1499	100506115	NM_001278655	chr20:48884022-48896332	+		0	0.01	Control	0	50	33	31	9	30	30	332	434	90	135	126	72	200	78	128	52	117	58	142	62	8	7	1	-0.690911	-1.05668	-0.873795	0.087695	-0.171742	-0.0420235	1.4925	1.80563	1.64906	0.299835	0.284023	0.291929	0.329435	-0.0394658	0.144985	0.143025	-0.01715
1500	100506119	NR_120685, NR_120686	chr9:132099201-132109756	+						21	22	26	14	8	16	136	125	53	64	66	35	109	38	36	21	47	23	73	42	2	4	1	-0.059389	-0.11935	-0.0893695	-0.396779	-0.526925	-0.461852	-0.700226	0.432025	-0.1341	0.34488	0.277307	0.311093	-0.509902	-0.283615	-0.396758	-0.216972	-0.286449
1501	100506122	NR_038838	chr4:171961752-171980311	+						0	0	0	0	0	0	0	0	0	0	0	0	0	0	0	0	0	0	0	0	0	0	0
1502	100506124	NR_045375	chr2:166713985-166728451	-	TTC21B	0	0.08	Control		43	32	42	29	29	26	167	171	32	24	102	56	129	58	88	46	70	45	68	28	2	0	0	-0.524876	-0.446683	-0.485779	-0.252207	-0.677729	-0.464968	-0.0354833	0.128879	0.0466976	-0.0165888	0.21904	0.101225	0.100509	0.138231	0.11937	-0.273286	-0.0203594
1503	100506125	NR_110019, NR_110020	chr12:49182929-49184318	+						2	1	5	1	0	0	11	9	4	3	5	2	15	3	4	3	7	5	7	4	1	0	0	-0.418341	0.474198	0.0279285				-0.551746	-0.551746	-0.551746
1504	100506126	NR_108045	chr10:120116619-120118715	+						0	2	3	0	2	2	1	1	0	2	0	0	0	0	0	0	1	0	2	1	0	0	0
1505	100506127	NM_001282456, NM_001305225, NR_130990	chr11:76092356-76125665	+	RP11-111M22.2	1	0.22		0	341	267	314	214	263	278	1685	2094	178	224	1094	601	1485	620	865	418	839	450	1034	478	6	5	3	-0.482251	-0.555685	-0.518968	0.0163021	-0.254446	-0.119072	0.256948	0.66764	0.462294	0.084285	0.222328	0.153306	-0.0205642	-0.0949235	-0.0577439	-0.127019	-0.122719
1506	100506134	NR_038983, NR_038984	chr2:166790366-166804831	+						0	0	0	0	0	0	0	0	0	0	0	0	0	0	0	0	0	0	0	0	0	0	0
1507	100506136	NR_038948	chr7:96250968-96293650	-	SHFM1	0	0.06	Control		42	50	86	58	47	39	95	108	19	41	99	54	112	51	71	32	64	36	78	33	2	2	0	0.112347	0.566943	0.339645	-0.104653	0.405517	0.150432	-0.327849	-0.266201	-0.297025	-0.169237	0.0913985	-0.0389191	-0.153354	-0.308742	-0.231048	-0.354003	-0.275284
1508	100506142	NR_104182	chr2:46795395-46807377	-		0	0.05	Control		0	2	4	0	1	1	1	1	0	0	0	0	2	2	0	0	0	0	0	0	0	0	0
1509	100506144	NM_001195156	chr1:35447126-35450948	-	ZMYM6, ZMYM6NB	0	0.04	Control	0	343	369	459	316	323	252	1156	1436	310	499	1106	648	1454	585	963	537	930	513	1149	581	173	125	9	-0.0276249	-0.0208752	-0.02425	0.0156784	-0.000360742	0.00765884	-0.00649094	-0.0307726	-0.0186318	0.0383109	0.0306819	0.0344964	0.117935	0.156786	0.137361	0.00518106	-0.0427165
1510	100506159	NR_104634	chr12:10089177-10096094	-		0	0.03	Control		1	0	0	0	0	0	2	3	0	0	10	5	7	3	9	6	1	0	2	0	0	0	0	-0.516464	-0.516464	-0.516464				0	0	0
1511	100506161	NR_110613, NR_110614	chr1:222763261-222765975	+						23	27	36	24	21	22	49	47	18	18	48	27	62	20	38	17	51	31	61	31	4	2	0	0.0893726	0.187416	0.138394	-0.310458			-0.210388	0.156761	-0.0268134
1512	100506172	NR_038234	chr16:73420703-73455295	+						0	0	0	0	0	0	0	0	0	0	0	0	0	0	0	0	0	0	0	0	0	0	0
1513	100506175	NR_111906	chr20:49262007-49276828	+						0	0	1	0	1	0	0	0	0	0	0	0	0	0	0	0	0	0	0	0	0	0	0
1514	100506178	NR_038393	chr7:22602955-22613617	+						0	1	2	0	0	1	3	2	7	0	1	1	1	1	1	1	2	1	0	0	1	0	0
1515	100506188	NR_109774	chr6:57125321-57128144	-		0	0.03	Control		0	0	0	1	1	0	0	0	5	0	0	0	1	0	0	0	0	0	1	1	0	0	0
1516	100506190	NR_038955	chr9:132250938-132275965	+						1395	1356	1541	951	1110	928	3401	4262	1202	1095	2502	1441	3319	1349	1935	945	2290	1245	2903	1405	211	177	66	-0.173826	-0.297152	-0.235489	0.0283697	0.0575108	0.0429403	0.184507	0.25966	0.222083	0.0513708	0.0830339	0.0672024	-0.0524598	-0.179829	-0.116144	0.127279	0.0830555
1517	100506195	NR_038949, NR_038950	chr22:34120971-34146803	+						0	0	0	0	0	0	0	0	1	0	1	0	0	0	0	0	0	0	2	1	0	0	0
1518	100506207	NR_038979, NR_038980	chr6:8435855-8785678	+						17	27	48	22	20	23	102	139	36	23	64	33	108	32	62	33	37	21	66	21	0	3	0	0.479499	0.963225	0.721362	0.140823	-0.455437	-0.157307	-0.159138	0.331068	0.0859649	0.37358	0.12409	0.248835	0.254532	0.399662	0.327097	-0.489706	-0.326999
1519	100506211	NR_038262	chr11:565656-568457	-		0	0	Control		9	12	15	12	5	6	75	114	18	23	53	34	63	31	25	11	24	14	54	27	0	1	1	0.228309	0.239744	0.234026	0.284654	-0.145343	0.0696556	-1.01171	-0.572856	-0.792283	-0.0974384	0.0417721	-0.0278332	-0.682419	-1.06583	-0.874124	-0.787	-0.883724
1520	100506215	NR_038879, NR_038880	chr21:34100424-34115433	+						46	28	43	32	25	23	92	113	25	19	70	38	92	37	53	26	72	36	74	34	1	1	1	-0.794867	-0.507548	-0.651207	-0.000495911	0.342979	0.171241	-0.366062	-0.168854	-0.267458	0.0356094	0.13086	0.0832349	-0.0775614	-0.110645	-0.094103	0.2782	0.20251
1521	100506229	NR_039975, NR_039976, NR_039977	chr4:185814153-185820615	-		0	0.07	Control		0	0	0	0	0	0	0	1	0	0	0	0	0	0	0	0	0	0	0	0	0	0	0
1522	100506233	NR_038903	chr11:82783107-82784754	+						414	476	601	418	434	343	848	1147	262	335	894	540	1268	498	830	455	736	396	1113	508	45	28	12	0.0677335	0.0959105	0.081822	0.137573	-0.0697532	0.0339101	0.0159658	0.0101705	0.0130682	0.14724	0.0612487	0.104245	0.209944	0.180532	0.195238	-0.0251763	-0.152505
1523	100506237	NR_103710	chr14:36988482-36992221	+						0	0	1	0	0	0	7	4	0	2	2	0	4	1	1	0	5	2	2	1	0	0	0
1524	100506241	NR_038954	chr22:37361288-37364213	+						0	0	0	0	0	0	0	0	0	0	0	0	0	0	0	0	0	0	0	0	0	0	0
1525	100506243	NM_001205272	chr3:42977833-42984283	+	KRBOX1	0	0.02	Control	0	0	0	1	3	2	2	2	1	1	2	0	0	1	1	0	0	1	0	2	1	0	0	0
1526	100506258	NR_103855	chr11:7458867-7487066	-		0	0.12	Control		29	20	27	13	16	18	183	174	26	24	73	32	95	36	66	38	51	21	62	31	0	0	0	-0.607462	-0.496161	-0.551812	-0.355481	0.220251	-0.067615	0.227126	0.678304	0.452715	0.0223395	0.323573	0.172956	0.162425	0.633001	0.397713	-0.244089	-0.286072
1527	100506271	NR_110515	chr22:37748230-37750879	-		0	0.04	Control		4	5	10	4	7	10	24	27	6	1	13	8	21	9	6	4	12	10	16	12	1	0	1	0.122205	0.61553	0.368867	-0.0991014			0.544347	1.2302	0.887273
1528	100506272	NR_110436	chr4:188454032-188593795	-		0	0.01	Control		0	0	0	0	0	0	0	0	0	0	0	0	0	0	0	0	0	0	0	0	0	0	0
1529	100506274	NR_038432	chr2:7561391-7590381	+						1	0	0	0	0	0	2	0	0	0	1	0	0	0	2	1	1	0	1	1	1	0	0
1530	100506275	NR_122033	chr3:42975735-42978277	-		0	0.04	Control		0	0	0	0	0	0	0	0	0	0	0	0	0	0	0	0	0	0	0	0	0	0	0
1531	100506281	NR_109777	chr16:75260280-75262101	+						0	0	0	0	0	0	0	0	0	0	0	0	0	0	0	0	0	0	0	0	0	0	0
1532	100506299	NR_110153, NR_110154	chr2:8811113-8821993	-		0	0.03	Control		11	10	19	6	7	7	42	37	7	8	28	17	28	10	23	14	18	12	28	18	1	1	1	-0.219715	0.292357	0.0363211	-0.405487			0.137936	0.398439	0.268188
1533	100506302	NR_126344	chr7:155434609-155437100	-	AC009403.2	1	0.1			39	50	63	43	36	30	105	108	25	30	79	45	113	36	68	41	91	65	99	62	0	2	0	0.213457	0.237585	0.225521	-0.240197	0.122121	-0.0590382	-0.279034	-0.212389	-0.245712	0.151275	-0.134885	0.00819487	0.0960815	0.278765	0.187423	0.435995	0.78798
1534	100506305	NR_038904	chr11:13001080-13011095	-		0	0.02	Control		1747	2289	2704	2015	2040	1388	2603	3206	699	802	2696	1515	3241	1247	2040	1114	2147	1119	3271	1668	42	34	25	0.2563	0.188677	0.222488	0.00344246	-0.0788952	-0.0377264	-0.0203336	-0.241975	-0.131154	-0.0904077	-0.102296	-0.0963517	-0.0839103	-0.015052	-0.0494811	-0.0731084	-0.142701
1535	100506311	NR_038366, NR_038367	chr7:27135712-27139877	+						120	123	116	101	114	88	505	553	123	163	251	148	374	134	232	126	256	151	317	171	19	20	2	-0.0956856	-0.479168	-0.287427	-0.163911	-0.20775	-0.18583	0.13382	0.0947886	0.114304	0.215236	0.0343723	0.124804	0.200944	0.19296	0.196952	0.278744	0.317791
1536	100506314	NR_038920	chr12:13132770-13137576	+						129	132	186	95	107	109	505	575	123	208	307	173	387	162	268	143	233	134	295	145	7	9	1	-0.0982274	0.0851402	-0.00654358	-0.108416	-0.251382	-0.179899	0.130647	0.484575	0.307611	-0.0217501	0.0823173	0.0302836	0.120327	0.151447	0.135887	-0.14029	-0.0732094
1537	100506321	NR_045122	chr14:65556635-65561029	+						3	2	0	1	0	1	2	6	0	2	11	11	4	0	1	0	2	0	0	0	0	0	0
1538	100506325	NR_103856, NR_103857	chr17:45975751-46018770	-		0	0.07	Control		87	76	101	73	70	66	121	95	17	35	155	88	182	57	115	70	132	68	181	94	2	1	1	-0.318687	-0.219685	-0.269186	-0.605097	0.632998	0.0139505	-0.0957716	0.146009	0.0251187	-0.120526	-0.432319	-0.276423	-0.108854	0.0954543	-0.00669969	0.0228038	-0.0754109
1539	100506328	NR_103791	chr2:102599926-102602007	+						1	0	0	0	0	0	0	0	0	0	0	0	0	0	0	0	0	0	0	0	0	0	0
1540	100506334	NR_038883	chr21:35303515-35343487	+						0	5	0	1	1	1	9	9	1	2	4	3	9	1	4	1	7	6	6	2	0	0	0	1.56676	0	0.783378				-0.0120136	0.100635	0.0443106
1541	100506343	NR_038951, NR_038952	chr1:112282462-112290420	+						27	26	39	17	14	16	43	60	11	19	58	38	59	26	40	25	42	22	68	40	0	2	0	-0.171881	0.0823414	-0.04477	0.160627			-0.278873	0.186167	-0.046353
1542	100506365	NR_110438, NR_110439	chr8:92072133-92082417	-		1	0.39			1382	1371	1773	1283	1328	1125	3511	3896	1053	1008	2936	1602	3820	1352	2586	1506	2369	1385	3121	1467	43	34	11	-0.1445	-0.0817269	-0.113113	-0.14675	-0.285261	-0.216005	0.01157	0.10575	0.0586601	0.0234849	-0.0662944	-0.0214047	0.134838	0.338818	0.236828	-0.0542282	0.0840059
1543	100506368	NR_038905	chr11:86666662-86711989	+						10	18	6	13	12	17	54	72	14	22	35	18	51	19	29	14	36	19	40	17	2	2	0	0.604393	-0.870128	-0.132867	0.10565			-0.13083	0.603338	0.236254
1544	100506371	NR_104420	chr17:33614-37042	-		0	0	Control		4	7	10	4	4	2	60	47	31	47	13	8	15	5	12	0	17	4	13	3	0	3	0	0.461312	0.61553	0.538421	-0.571258	-0.250905	-0.411082	-0.0247085	-0.417765	-0.221237	-0.107026	-0.354403	-0.230715	0.149784	-1.96583	-0.908021	0.492311	-0.489799
1545	100506380	NR_103858	chr7:156264792-156395889	-		0	0.02	Control		0	0	0	0	0	0	0	1	0	0	0	0	0	0	0	0	0	0	0	0	0	0	0
1546	100506384	NR_040513	chr20:58201518-58203344	-		1	0			0	0	0	0	0	0	0	0	0	0	0	0	0	0	0	0	0	0	0	0	0	0	0
1547	100506385	NR_038885, NR_038886	chr21:36118121-36157168	+						0	0	0	0	0	0	2	3	0	0	0	0	1	0	0	0	0	0	3	2	0	0	0
1548	100506388	NM_001242780, NR_040011	chr17:180995-183279	+		0	0.01	Control	0	0	0	0	0	0	0	0	0	0	0	0	0	0	0	0	0	0	0	0	0	2	0	0
1549	100506392	NR_103743, NR_103744	chr1:113499036-113506690	+						113	119	160	111	120	86	180	209	48	57	195	110	215	83	147	74	150	78	265	139	2	3	1	-0.0573832	0.059253	0.000934884	-0.0787108	-0.419814	-0.249263	0.0729549	-0.0712216	0.000866634	-0.209624	-0.221936	-0.21578	-0.0872023	-0.139741	-0.113472	-0.120092	-0.196545
1550	100506393	NR_040098	chr12:20167618-20251802	+						0	0	0	0	0	0	1	3	0	0	1	1	0	0	1	1	0	0	0	0	0	0	0
1551	100506394	NR_044993	chr13:114567149-114569805	+						167	133	196	131	131	94	1349	1566	540	739	628	330	855	294	467	218	499	299	588	261	18	12	3	-0.454202	-0.207195	-0.330699	-0.0815489	0.0529987	-0.0142751	-0.0375217	-0.180169	-0.108845	0.0882916	0.0116216	0.0499566	-0.108277	-0.16816	-0.138218	-0.0758608	0.150621
1552	100506403	NR_073512	chr21:36744804-36953062	-	RUNX1	0	0	Control		1	0	0	0	0	0	1	5	0	0	0	0	2	0	3	2	0	0	0	0	0	0	0
1553	100506406	NR_104630	chr5:35938902-35940093	+						0	0	0	0	0	0	0	0	0	0	0	0	0	0	0	0	0	0	0	0	0	0	0
1554	100506409	NR_038962, NR_038963, NR_038964	chr6:11043990-11079377	+						0	0	0	0	0	0	0	1	0	0	0	0	0	0	0	0	0	0	2	1	0	0	0
1555	100506412	NR_102699, NR_102700, NR_102701, NR_102702	chr14:46533361-46971104	+						0	1	0	0	1	0	0	0	0	0	0	0	0	0	0	0	0	0	0	0	0	0	0
1556	100506413	NR_103806	chr7:111448560-111461835	+						0	0	0	0	0	0	0	0	0	0	0	0	0	0	0	0	0	0	0	0	0	0	0
1557	100506421	NR_037883, NR_131233, NR_131234, NR_131235	chr2:105421882-105469641	-		2	0.19			59	63	87	58	50	71	259	277	68	151	252	135	333	138	208	109	185	114	195	84	5	1	0	-0.0371083	0.114664	0.0387777	-0.194953	0.333081	0.0690637	-0.242465	0.569962	0.163748	0.0450354	0.206165	0.1256	0.0405615	0.117558	0.0790596	-0.186743	0.0492223
1558	100506422	NM_001004352	chr9:26066672-26118406	+		0	0.09	Control	0	0	0	0	0	0	0	0	0	0	0	0	0	0	0	0	0	1	1	0	0	0	0	0
1559	100506428	NR_038892, NR_038893, NR_038894	chr21:37504064-37528606	-		0	0.06	Control		9	9	14	11	17	14	34	32	8	18	27	18	31	12	26	16	21	12	28	12	0	0	1	-0.104871	0.158003	0.0265664	-0.315418			0.508582	0.556089	0.532335
1560	100506433	NR_039996	chr14:48234155-48264217	-		0	0.2	Control		499	402	540	314	377	324	1787	2014	517	462	1269	665	1730	630	1057	556	1032	573	1306	631	5	4	5	-0.442656	-0.325682	-0.384169	-0.124151	-0.146519	-0.135335	0.224236	0.338684	0.28146	0.0905427	0.0999658	0.0952543	0.0542599	0.169558	0.111909	-0.0428275	0.0789969
1561	100506436	NR_040012	chr17:26926150-26944395	+						6	19	11	7	7	6	19	22	3	10	21	16	28	9	9	6	9	7	8	4	0	0	0	1.23912	0.324749	0.781933	-0.0632864			-0.0291017	0.0562931	0.0135957
1562	100506443	NR_103784	chr1:226843780-226862769	-		0	0.02	Control		0	0	0	0	0	0	0	0	0	0	0	0	0	0	0	0	0	0	0	0	0	0	0
1563	100506444	NR_125918	chr4:54562067-54600525	+						0	0	0	0	0	0	0	0	0	0	0	0	0	0	0	0	0	0	0	0	0	0	0
1564	100506451	NR_038227, NR_038228	chr12:26107587-26112375	-		0	0.09	Control		151	148	213	111	124	108	542	692	146	161	279	161	414	157	234	121	194	116	275	118	11	8	0	-0.159579	0.0541838	-0.0526976	0.0546862	-0.27974	-0.112527	0.119421	0.251532	0.185476	0.209727	0.139796	0.174761	0.0633331	0.0161607	0.0397469	-0.263836	-0.175605
1565	100506457	NR_110196, NR_110197, NR_110198	chr2:12147241-12718474	+						2	5	4	4	1	2	20	23	3	8	1	0	8	5	6	3	4	2	5	1	1	2	1	0.670763	0.285452	0.478108	-0.0714516			-0.978014	-0.417765	-0.69789
1566	100506462	NR_037969	chr4:56232767-56251747	-		0	0	Control		0	1	3	4	0	2	1	2	1	1	3	0	0	0	2	2	7	3	4	3	0	0	0
1567	100506465	NR_110025, NR_110026	chr12:114182381-114211488	-		0	0.075	Control		4	1	3	0	7	4	30	35	7	10	23	9	15	5	21	7	8	6	19	10	0	0	0	-0.966899	-0.480316	-0.723607	-0.0611299			2.06209	1.71679	1.88944
1568	100506469	NR_038396	chr19:36031639-36036931	-		0	0	Control		196	233	232	176	195	147	427	587	130	81	330	173	441	163	264	130	284	162	404	204	1	3	2	0.114941	-0.195548	-0.0403031	0.159672	-0.0043429	0.0776645	0.10848	0.035332	0.071906	0.0612216	0.0910645	0.076143	-0.00368972	0.0159759	0.0061431	0.0381164	0.196437
1569	100506470	NR_109919	chr20:59654119-59655235	+						0	0	0	0	0	0	0	0	0	0	0	0	0	0	0	0	0	0	0	0	0	0	0
1570	100506472|10454	NM_006116, NM_153497, NR_040535	chr22:39795758-39833133	+	TAB1	0	0	Control	0	1450	1610	1831	1339	1356	1021	2751	3658	658	1155	2830	1575	3312	1249	2051	987	2537	1306	3708	1782	172	164	47	0.0177535	-0.104551	-0.0433985	0.113692	0.0202755	0.0669837	-0.0199114	-0.0954979	-0.0577046	-0.129061	-0.155923	-0.142492	-0.146024	-0.245273	-0.195649	0.0974104	0.0238959
1571	100506474	NR_038434	chr2:13106907-13147138	-		0	0.06	Control		3	2	2	0	1	3	92	95	13	22	4	3	16	10	13	9	3	2	8	3	2	3	3	-0.360304	-0.487764	-0.424034	-0.232847			0.539732	1.4411	0.990416
1572	100506475	NR_102749, NR_102750	chr5:38399915-38403573	-		0	0.055	Control		0	0	0	0	0	0	1	0	0	1	1	0	0	0	0	0	0	0	0	0	0	0	0
1573	100506476	NR_109995	chr14:74254062-74270331	+						32	23	28	16	17	13	72	126	17	38	74	43	87	35	66	33	58	31	92	45	3	6	0	-0.559203	-0.581047	-0.570125	0.474097	-0.0706806	0.201708	0.0435714	-0.00356448	0.0200035	-0.114736	-0.111195	-0.112965	0.144029	0.043856	0.0939424	-0.0900232	-0.166586
1574	100506492	NR_038896, NR_038898, NR_038899, NR_038900	chr21:41755009-41757285	+						0	0	0	0	0	0	0	0	0	0	0	0	0	0	0	0	0	0	0	0	0	0	0
1575	100506495	NR_103553, NR_103554	chr5:38556887-38671318	+						65	65	74	57	61	40	236	276	38	46	119	64	179	67	103	49	116	69	153	66	3	8	1	-0.128418	-0.244656	-0.186537	-0.0693052	0.106612	0.0186532	0.0575785	-0.207037	-0.074729	0.224231	0.235155	0.229693	0.105655	0.041443	0.0735491	0.210337	0.388097
1576	100506497	NR_038965	chr7:29019582-29052985	+						3	2	3	1	1	1	11	10	3	1	3	3	11	5	0	0	4	0	3	2	1	0	0
1577	100506516	NR_108081	chr7:30430500-30443670	+	ZNRF2					25	12	23	20	6	16	90	94	15	19	61	37	48	12	45	21	38	23	38	17	0	0	0	-1.04254	-0.50437	-0.773454	-0.217331			-1.47081	-0.02383	-0.747322
1578	100506526	NR_105000	chr5:61028616-61031525	-		0	0.03	Control		0	0	0	0	0	0	0	0	0	0	0	0	0	0	0	0	2	0	0	0	0	0	0
1579	100506527	NR_103747, NR_103748, NR_103749	chr7:101206034-101212286	-		0	0.0333	Control		0	0	0	0	0	0	0	0	0	0	0	0	0	0	0	0	0	0	0	0	0	0	0
1580	100506540	NR_038360	chr11:18621350-18631802	+						36	41	60	28	24	21	122	136	26	26	72	45	97	37	68	32	52	28	79	37	10	5	0	0.0511609	0.279365	0.165263	-0.132965	-0.570987	-0.351976	-0.240347	-0.110675	-0.175511	0.0691777	-0.0978269	-0.0143246	0.221729	-0.059635	0.0810469	-0.199519	-0.364753
1581	100506542	NR_103859	chr16:86229786-86233324	+						0	0	0	0	0	0	2	1	2	0	1	1	1	0	0	0	2	2	1	0	0	2	0
1582	100506548	NR_037665	chr5:40825364-40829244	-	RPL37	1	0.23			1074	1282	1614	1139	1076	958	2424	2933	559	580	2024	1114	2661	1033	1754	972	1649	917	2234	1109	4	0	3	0.121923	0.146043	0.133983	-0.0221008	-0.13314	-0.0776204	-0.119999	0.0457618	-0.0371184	0.0384702	0.0692919	0.053881	0.111362	0.23124	0.171301	-0.0402657	0.0133459
1583	100506551	NR_103809	chr12:117415244-117425142	-		1	0.2			0	0	0	1	0	1	0	0	0	0	2	2	0	0	0	0	0	0	0	0	1	0	0
1584	100506555	NR_045114	chr3:110764162-110788806	-		0	0.08	Control		4	2	4	2	4	1	13	10	2	4	4	0	11	4	3	2	0	0	8	5	0	0	0	-0.608666	-0.263106	-0.435886				0.543154	-0.297503	0.122825
1585	100506564	NM_001256475	chr4:57396774-57469489	+	THEGL					12	19	19	6	20	13	42	58	9	25	22	12	36	14	21	6	31	19	29	13	4	3	5	0.455972	0.187944	0.321958	0.146997			1.40842	1.15187	1.28014
1586	100506581	NM_001195124, NM_001195125, NM_001256917	chr16:87336403-87351026	-	C16orf95, RP11-178L8.4	0	0	Control	0	56	51	53	21	34	16	120	156	37	78	83	51	125	46	74	36	84	43	93	46	10	8	1	-0.256465	-0.495971	-0.376218	0.0772836	-0.451586	-0.187151	0.607209	-0.0875451	0.259832	0.22237	0.0280083	0.125189	0.144462	-0.0701276	0.0371674	0.258552	0.0455554
1587	100506585	NR_038966	chr7:157647276-157658782	+						0	0	0	0	0	0	0	0	0	0	0	0	0	0	0	0	0	0	0	0	0	0	0
1588	100506599	NR_038969	chr9:138354564-138364095	-		0	0.05	Control		57	42	46	29	47	36	297	337	65	73	123	70	189	62	127	74	115	69	133	65	2	7	1	-0.546464	-0.712576	-0.62952	-0.112298	0.088532	-0.0118831	0.62156	0.572881	0.597221	0.254227	0.00315732	0.128692	0.351902	0.492349	0.422126	0.152447	0.263923
1589	100506603	NR_104183, NR_104184	chr14:77248075-77253067	-		0	0.02	Control		129	150	180	124	115	116	349	480	101	91	246	159	338	134	193	93	196	122	320	149	0	1	1	0.082915	0.0386363	0.0607756	0.159837	-0.251931	-0.0460465	-0.144223	0.196131	0.0259538	0.100231	-0.0672337	0.0164985	-0.0312417	-0.338613	-0.184927	-0.071092	-0.0864678
1590	100506606	NR_103860	chr12:29433348-29470781	-		0	0.1	Control		86	101	134	97	102	93	161	187	41	46	135	68	169	73	102	63	75	29	149	78	1	1	1	0.0962087	0.193635	0.144922	-0.0779265	-0.438059	-0.257993	0.0336323	0.230065	0.131848	-0.0309895	0.270771	0.119891	-0.0830833	0.307151	0.112034	-0.567168	-0.885028
1591	100506621	NR_109779	chr3:112315640-112320816	-		1	0.35			202	195	230	118	130	143	267	283	68	55	249	125	361	126	234	129	181	96	313	161	1	0	0	-0.181876	-0.25087	-0.216373	-0.207723	-0.263349	-0.235536	0.0998265	0.564275	0.332051	0.176376	0.186025	0.181201	0.22444	0.465202	0.344821	-0.200639	-0.0847638
1592	100506622	NR_103810	chr13:22784423-22850659	+						0	1	0	0	1	1	4	2	1	1	4	2	5	4	4	3	2	0	1	0	0	0	0
1593	100506627	NM_020869	chr11:30885149-31014233	-	DCDC5	0	0.15	Control	0	31	21	35	15	11	26	149	150	23	16	55	25	79	35	56	24	34	13	48	21	1	4	1	-0.634152	-0.245977	-0.440064	-0.27423	-0.406413	-0.340322	-0.415081	0.990032	0.287476	0.153261	0.610036	0.381649	0.318788	0.336889	0.327838	-0.397112	-0.570161
1594	100506637	NR_109996, NR_109997	chr3:48885369-48889415	+						21	30	27	26	31	19	67	94	21	28	63	45	68	28	60	30	51	25	66	29	2	0	0	0.347575	-0.0706951	0.13844	0.175381	0.0941737	0.134777	0.200257	-0.144402	0.0279276	-0.226693	-0.4716	-0.349146	0.231189	-0.146978	0.0421053	-0.045947	-0.515458
1595	100506639	NR_102752	chr5:43067124-43093660	+	ZNF131					207	194	264	201	169	134	442	558	105	135	369	202	497	186	251	137	311	168	393	190	3	9	1	-0.224077	-0.089361	-0.156719	0.0385106	-0.33414	-0.147815	-0.284949	-0.286063	-0.285506	0.072485	0.0585339	0.0655095	-0.23435	-0.129838	-0.182094	0.00843437	0.0278642
1596	100506649	NR_038924	chr12:120639093-120650631	+						114	114	150	98	99	75	213	294	59	101	199	108	241	97	150	73	157	89	211	113	10	11	1	-0.130441	-0.0444542	-0.0874477	0.163105	-0.125442	0.0188312	-0.0229903	-0.0883765	-0.0556834	-0.0779482	0.0228165	-0.0275658	-0.087391	-0.133018	-0.110205	-0.084593	0.0146098
1597	100506650	NM_001243552	chr17:51062879-51065012	+	C17orf112	0	0.07	Control	0	0	0	0	0	0	0	0	0	0	0	0	0	0	0	0	0	0	0	0	0	0	0	0
1598	100506655	NR_039998	chr16:25151891-25160353	-		0	0.04	Control		0	0	0	0	0	0	0	0	0	0	0	0	0	0	0	0	0	0	0	0	0	0	0
1599	100506658	NM_001205254, NM_001205255, NM_002538	chr5:68788118-68853931	+	OCLN	2	0.657		1	548	754	979	694	601	486	1117	1592	348	425	1616	974	1689	669	1047	556	1273	713	1758	919	147	130	7	0.325926	0.394368	0.360147	0.212909	0.0734502	0.14318	-0.24489	-0.217735	-0.231312	-0.29147	-0.362383	-0.326926	-0.30694	-0.379122	-0.343031	-0.0886632	-0.155422
1600	100506660	NR_038927	chr12:31173696-31226781	-		0	0.04	Control		19	43	55	21	31	17	93	121	19	36	62	40	86	25	48	29	58	38	58	25	2	4	0	0.961737	1.00616	0.983951	0.0772934	-0.0340057	0.0216439	0.482417	-0.00846916	0.236974	0.107654	-0.461759	-0.177053	-0.0472312	-0.0331486	-0.0401899	0.147912	0.206929
1601	100506668	NR_038854	chr12:120928140-120933749	-		0	0.03	Control		595	667	804	558	586	424	1220	1653	278	438	1071	619	1321	498	811	430	904	511	1248	626	22	9	0	0.0314496	-0.00697004	0.0122398	0.140344	-0.00559259	0.0673755	0.0323677	-0.100284	-0.0339583	-0.0532751	-0.134797	-0.0940361	-0.0826104	-0.096669	-0.0896397	0.0106403	0.0174411
1602	100506674	NR_109862, NR_109863, NR_109864, NR_109865	chr5:44744429-44808895	-		0	0.2	Control		7	3	5	4	4	5	29	26	2	10	16	3	15	5	13	7	9	3	16	9	2	1	0	-0.882099	-0.634532	-0.758315	-0.359822			-0.0247085	0.430405	0.202848
1603	100506675	NR_120526, NR_120527	chr11:32057524-32062864	-		0	0.01	Control		0	0	0	0	0	0	0	0	0	0	0	0	0	0	0	0	0	0	0	0	0	0	0
1604	100506677	NR_037584	chr17:31856805-31860779	-		0	0.02	Control		0	0	0	0	0	0	0	0	0	0	0	0	0	0	0	0	0	0	0	0	0	0	0
1605	100506679	NR_125362	chr22:43434590-43448371	+						2	2	0	0	0	1	0	0	0	0	1	1	0	0	0	0	0	0	0	0	0	1	0
1606	100506680	NR_103450	chr13:23993109-24003008	+						7	8	10	10	6	9	0	2	6	1	5	4	10	4	3	3	3	3	5	2	1	0	0	0.0448402	0.0553575	0.0500989				-0.60428	0.119168	-0.242556
1607	100506681	NR_120502	chr6:15248045-15248927	-		0	0	Control		1	1	0	1	0	0	4	4	0	0	3	1	1	0	0	0	1	1	2	0	0	0	0
1608	100506682	NR_110024	chr7:127116936-127125858	+						0	0	0	0	0	0	0	0	0	0	0	0	0	0	0	0	0	0	0	0	0	0	0
1609	100506686	NR_040051, NR_040052, NR_040054, NR_040055, NR_040056	chr15:67695948-67814182	-		0	0.164	Control		124	119	159	81	125	101	253	404	62	105	308	187	350	111	243	130	246	120	333	153	5	6	2	-0.18882	-0.0810536	-0.134937	0.369696	0.121732	0.245714	0.575272	0.600912	0.588092	-0.168904	-0.563918	-0.366411	-0.0234133	-0.0945977	-0.0590055	-0.0679068	-0.340211
1610	100506688	NR_104614, NR_104615	chr5:987291-997455	-		0	0.035	Control		7	5	3	2	3	3	77	109	13	27	17	8	34	15	12	8	14	9	18	3	0	2	0	-0.437967	-1.04049	-0.739227	0.189315	0.337261	0.263288	0.28958	0.491217	0.390398	0.522146	0.875461	0.698804	-0.140812	0.330323	0.0947559	-0.019234	0.358722
1611	100506696	NR_046325, NR_046326	chr1:202780073-202781041	+						38	18	23	10	16	13	125	144	46	57	56	33	85	33	47	14	54	27	72	35	11	5	3	-1.10584	-1.06585	-1.08585	-0.0882557	-0.0530089	-0.0706323	0.545568	0.575583	0.560576	0.227449	0.165392	0.196421	0.0602373	-0.72741	-0.333586	0.18741	0.0042719
1612	100506697	NR_038995	chr13:24043650-24061603	+						2	0	1	0	3	0	3	10	2	1	2	2	2	2	3	2	2	0	1	1	0	0	0
1613	100506700	NR_109999	chr14:81908330-81916501	-		0	0.01	Control		0	0	1	1	4	0	3	4	2	2	5	2	2	2	5	4	0	0	3	0	0	0	0
1614	100506710	NR_036592	chr9:37079892-37090398	+						3037	3040	3817	2887	3014	2642	11015	12770	2615	2408	7091	3825	9396	3575	6137	3399	5392	2989	7476	3460	131	108	22	-0.131696	-0.111422	-0.121559	-0.083808	-0.0660531	-0.0749305	0.0239459	0.167459	0.0957023	0.0498269	0.080795	0.065311	0.109654	0.25797	0.183812	-0.139814	-0.0616173
1615	100506713	NR_040089	chr17:6888441-6915653	-	AC027763.2	1	0.05			56	39	40	36	32	20	121	146	35	43	86	51	108	47	60	32	71	43	109	39	3	7	1	-0.622519	-0.875862	-0.74919	-0.0248371	-0.220303	-0.12257	-0.19553	-0.515088	-0.355309	-0.0260666	0.0574928	0.0157131	-0.189543	-0.23039	-0.209966	-0.0201048	0.0455554
1616	100506714	NR_038956, NR_038957	chr22:45529638-45559662	-		0	0.025	Control		74	108	118	86	111	45	142	194	44	59	100	68	119	55	77	45	91	41	140	68	3	4	0	0.401253	0.225351	0.313302	0.146634	-0.535735	-0.194551	0.322805	-0.619452	-0.148324	-0.100119	-0.122548	-0.111334	-0.0560676	-0.160244	-0.108156	0.113811	-0.416119
1617	100506724	NR_121607	chr3:116640277-116651085	+						0	0	0	0	0	0	0	0	0	0	0	0	0	0	0	0	0	0	0	0	0	0	0
1618	100506725	NR_108082, NR_108083	chr7:35756046-35759322	+						0	0	0	0	0	0	0	0	0	1	0	0	0	0	0	0	0	0	2	1	0	0	0
1619	100506730	NR_037847	chr1:19619740-19622230	-		0	0.06	Control		50	53	64	39	34	28	164	215	43	22	107	70	146	48	81	27	80	46	72	29	0	0	0	-0.046943	-0.0812697	-0.0641063	0.0900295	-0.206205	-0.058088	-0.222765	-0.172415	-0.19759	0.0882266	-0.350278	-0.131026	-0.0796587	-0.896206	-0.487932	-0.156649	-0.298488
1620	100506733	NR_038973	chr10:50329883-50359592	+						0	0	0	0	0	0	0	0	0	0	0	0	0	0	0	0	0	0	0	0	0	0	0
1621	100506736	NM_001195790	chr17:33801941-33814758	-	SLFN12L					40	73	93	37	70	49	131	155	35	37	122	68	113	47	98	60	94	41	150	73	8	7	0	0.702718	0.742603	0.722661	-0.0518201	0.0163471	-0.0177365	0.84505	0.67001	0.75753	-0.445525	-0.338956	-0.392241	0.00207214	0.239028	0.12055	-0.11601	-0.416119
1622	100506737	NR_131244	chr22:46000311-46001527	-						2	1	4	6	0	1	2	0	0	0	1	1	1	1	0	0	0	0	1	1	0	0	0
1623	100506742	NM_001191016, NR_034061, NR_034063, NR_034064, NR_034065, NR_034066, NR_034067, NR_034068, NR_034070, NR_034071	chr11:104756444-104769397	-	CASP12	0	0.074	Control	0	0	0	0	0	0	0	0	2	0	0	0	0	0	0	0	0	0	0	0	0	0	0	0
1624	100506746	NR_038841	chr4:87846045-87856002	-	C4orf36	0	0.08	Control		72	51	83	51	62	56	180	243	79	70	191	117	234	81	130	75	139	74	201	89	3	1	1	-0.606207	-0.22819	-0.417198	0.131276	-0.0458015	0.0427375	0.234544	0.415336	0.32494	-0.0616359	-0.343008	-0.202322	-0.23042	-0.207789	-0.219105	-0.197759	-0.35721
1625	100506747	NR_036557	chr1:202955579-202976393	-		0	0.05	Control		0	0	0	0	0	0	3	2	0	0	0	0	3	0	2	0	0	0	0	0	0	0	0
1626	100506749	NR_131900	chr2:236414394-236416210	+						7	6	5	4	7	5	23	25	8	18	14	9	32	15	5	2	9	6	11	3	0	0	0	-0.258473	-0.634532	-0.446502	-0.135907			0.544347	0.430405	0.487376
1627	100506753	NR_126338, NR_126339	chr8:103876498-103990104	+	KB-1507C5.2					1	3	1	0	2	3	7	21	1	5	5	3	7	3	3	1	7	5	11	5	6	0	1	0.60616	-0.119198	0.243481				0.931612	1.4411	1.18636
1628	100506755	NR_038310	chr17:6919136-6922973	-		0	0	Control		1	4	4	1	4	0	10	12	3	0	7	5	6	0	6	2	3	1	4	2	0	0	0	0.84525	0.664981	0.755115				0.941292	-0.551746	0.194773
1629	100506757	NR_038998	chrX:133684053-133694428	+						2	0	0	0	0	0	3	1	0	1	3	3	1	0	0	0	1	0	2	0	0	0	0
1630	100506759	NR_002163	chr13:42016699-42017902	+						0	0	0	0	0	0	0	0	0	0	0	0	0	0	0	0	0	0	0	0	0	0	0
1631	100506765	NR_046230	chr3:118661922-118667088	+						0	0	0	0	0	1	0	0	0	1	0	0	0	0	1	1	0	0	1	1	0	0	0
1632	100506769	NR_108038	chr10:50504327-50506938	-		0	0	Control		0	0	0	0	0	0	0	0	0	0	0	0	0	0	0	0	0	0	0	0	0	0	0
1633	100506775	NR_117097, NR_117098	chr1:203256279-203257924	+						0	0	0	0	0	0	1	6	5	1	0	0	2	2	0	0	0	0	2	1	0	0	0
1634	100506776	NR_040085	chr7:38381177-38418238	+						0	1	0	0	0	0	1	1	0	0	2	1	0	0	0	0	2	0	0	0	0	0	0
1635	100506779	NR_038410, NR_038411, NR_038412, NR_038413, NR_038414, NR_038415, NR_038416, NR_038417, NR_038418	chr17:56402810-56431088	+						13	4	13	6	9	4	15	32	6	3	27	19	39	20	24	11	16	9	19	10	4	1	1	-1.35983	-0.365084	-0.862458	0.597681			0.421615	-0.207369	0.107123
1636	100506783	NR_038435	chr2:176999568-177001826	-		0	0.01	Control		45	61	63	48	43	29	96	151	28	48	75	54	121	47	90	54	73	48	100	51	11	12	2	0.292072	0.0419888	0.16703	0.336088	-0.155367	0.0903608	-0.187843	-0.410095	-0.298969	0.315363	-0.0208592	0.147252	0.55143	0.410396	0.480913	0.203829	0.118425
1637	100506787	NR_110762	chr18:24002958-24018008	+						1	0	0	0	0	0	0	0	0	0	0	0	0	0	0	0	0	0	2	2	0	0	0
1638	100506790	NR_104652	chrX:134530353-134531672	+						0	0	0	0	0	0	0	0	1	1	0	0	1	0	0	0	0	0	0	0	0	0	0
1639	100506791	NR_125810	chr5:1363696-1380188	-		0	0	Control		1	2	4	0	1	0	2	4	0	0	2	1	0	0	1	1	1	1	3	2	0	1	0
1640	100506795	NR_038426	chr1:234663636-234667525	-		0	0.07	Control		0	0	0	0	0	0	0	0	0	0	0	0	0	0	0	0	0	0	0	0	0	0	0
1641	100506801	NR_038404	chr1:21619782-21626362	+						5	7	0	2	4	2	15	13	0	3	13	6	19	5	6	4	10	3	12	4	1	0	0	0.249492	-1.65637	-0.703439	-0.331746			0.543154	0.150098	0.346626
1642	100506804	NR_040081	chr6:75994729-76001580	+						21	23	22	12	18	15	29	27	17	10	28	18	33	10	16	7	25	14	31	15	2	2	0	-0.00178399	-0.332252	-0.167018	-0.318008	-0.523571	-0.42079	0.47605	0.539138	0.507594	-0.100694	-0.560811	-0.330752	-0.404586	-0.769565	-0.587076	0.0783937	-0.0591697
1643	100506810	NR_038856	chr1:234859788-234867390	+						2	1	5	0	3	4	9	18	0	6	8	7	11	4	12	9	5	3	9	2	0	0	0	-0.418341	0.474198	0.0279285				1.23946	1.71679	1.47813
1644	100506826	NR_038266, NR_121654	chr3:123304359-123349666	+						44	51	56	34	37	42	50	57	10	7	50	25	73	26	37	21	42	15	65	36	1	1	1	0.0758706	-0.0885499	-0.00633968	-0.0952289	0.838344	0.371558	0.0790004	0.570908	0.324954	0.173737	0.213285	0.193511	-0.105407	0.160338	0.0274658	0.00338141	-0.392318
1645	100506827	NR_131958, NR_131959	chr4:44018877-44024078	+						79	60	99	46	51	49	526	512	52	125	420	224	634	245	460	236	304	176	410	214	3	2	2	-0.51193	-0.112289	-0.31211	-0.331444	-0.35531	-0.343377	0.105959	0.371463	0.238711	0.235352	0.304284	0.269818	0.444945	0.498606	0.471775	-0.208433	-0.0531239
1646	100506834	NR_049794	chr9:89563612-89616948	+						4	3	6	4	3	4	22	29	5	7	11	8	21	13	21	16	2	1	13	3	1	1	0	-0.321926	0.0925252	-0.114701	0.0788525			-0.278282	0.199042	-0.0396202
1647	100506835	NR_038268	chr10:44354858-44390881	+						1	2	2	2	2	1	1	6	3	3	9	4	5	2	3	2	5	3	2	0	0	0	0	0.319421	0.191961	0.255691				-0.0182723	-0.297503	-0.157888
1648	100506840	NR_038213, NR_038214, NR_038215	chr3:51851618-51853651	+	IQCF3					0	1	0	0	0	0	1	2	1	0	0	0	1	0	0	0	0	0	1	1	0	0	0
1649	100506844	NR_038269	chr12:58325231-58329947	-		0	0.04	Control		556	584	824	500	441	357	820	951	212	377	708	397	975	368	594	288	543	311	830	429	32	27	3	-0.0620775	0.125753	0.0318379	-0.0826506	-0.0859141	-0.0842823	-0.218282	-0.189617	-0.203949	0.104753	0.0684712	0.0866123	0.0644583	-0.0343401	0.0150591	-0.126623	-0.0576821
1650	100506858	NR_104616	chr5:2303833-2312315	-		0	0.03	Control		0	0	0	0	0	0	0	0	0	0	0	0	0	0	1	0	0	0	0	0	0	0	0
1651	100506860	NR_109780	chr7:130598222-130606705	+						68	95	86	77	92	50	26	35	23	17	62	32	63	21	52	30	65	23	91	54	1	1	0	0.338885	-0.0989961	0.119944	0.106252	-0.922674	-0.408211	0.213118	-0.317479	-0.0521807	-0.305796	-0.390244	-0.34802	0.0597818	0.311481	0.185631	0.301941	-0.166994
1652	100506866	NR_038271, NR_038272	chr2:179387553-179484944	+						0	6	7	6	4	3	32	15	6	3	11	8	18	4	7	0	10	4	17	8	0	1	1	1.74625	1.68664	1.71645	-1.0406			-0.431119	-0.483057	-0.457088
1653	100506869	NR_126341	chr12:58985483-59206450	+	RP11-362K2.2					0	0	0	0	0	0	1	1	0	0	0	0	0	0	0	0	0	0	1	1	0	0	0
1654	100506874	NR_038273, NR_038274	chr15:85113879-85123412	+						1	6	4	5	2	1	3	6	3	0	18	10	16	4	5	4	12	7	7	3	0	0	0	1.22979	0.664981	0.947383				-0.803604	-1.08284	-0.94322
1655	100506881	NR_125364	chr7:130994502-131012538	-		1	0.09			61	68	73	61	57	62	197	261	45	70	116	64	133	51	103	61	88	52	133	59	5	0	0	0.0226441	-0.175108	-0.0762319	0.10535	0.0511362	0.0782431	-0.131152	0.309215	0.0890312	-0.152069	-0.142739	-0.147404	0.14101	0.346054	0.243532	-0.137173	-0.00520186
1656	100506888|728929	NM_001100817, NM_001242907	chr18:44542730-44544607	-	TCEB3CL2					0	0	0	0	0	0	0	0	0	0	0	0	0	0	0	0	0	0	0	0	0	0	0
1657	100506895	NR_038276	chr7:43548326-43562141	-		0	0.07	Control		391	416	570	292	287	295	611	711	318	360	1118	620	1452	572	936	486	874	496	1046	504	12	9	5	-0.0435484	0.101906	0.0291786	-0.0776202	-0.244923	-0.161272	-0.062592	0.308225	0.122816	0.0208335	0.0618462	0.0413399	0.0615779	0.076845	0.0692115	-0.0995082	-0.0276698
1658	100506898	NR_049723	chr17:10619259-10619899	-		1	0.03			6	4	10	4	5	4	12	15	5	12	7	4	8	5	3	3	4	2	7	3	0	0	0	-0.479322	0.219045	-0.130138				0.190888	0.199042	0.194965
1659	100506907	NR_103787, NR_103788, NR_103789	chr3:126111874-126113641	-		0	0	Control		0	0	0	0	0	0	0	0	0	0	0	0	0	0	0	0	0	0	0	0	0	0	0
1660	100506915	NR_103776	chr1:239870425-239882419	-		0	0.08	Control		0	0	0	0	0	0	0	0	0	0	0	0	0	0	0	0	0	0	0	0	0	0	0
1661	100506930	NR_038278, NR_038279	chr19:36803962-36822620	-		0	0.025	Control		154	196	220	140	189	112	425	525	128	176	469	278	553	227	340	178	407	237	574	276	17	19	3	0.21173	0.0722079	0.141969	0.00759048	-0.121321	-0.0568651	0.389589	-0.0260087	0.18179	-0.117222	-0.112862	-0.115042	-0.144275	-0.21245	-0.178363	0.0501759	0.0633232
1662	100506939	NR_038277	chr10:54056607-54073888	-		0	0.15	Control		0	1	0	0	0	0	0	0	0	0	1	1	0	0	0	0	0	0	1	1	0	0	0
1663	100506963	NR_038280	chr1:24086871-24104787	-		0	0.01	Control		73	75	76	63	65	50	125	179	39	55	123	84	165	52	96	44	110	64	118	63	13	6	0	-0.0912316	-0.369726	-0.230479	0.210701	0.149878	0.18029	0.00671491	-0.0366418	-0.0149634	0.0650656	-0.494071	-0.214503	-0.0378329	-0.485364	-0.261599	0.0905863	-0.094963
1664	100506985	NR_109781	chr1:24865763-24882515	-		0	0.05	Control		0	0	0	0	0	0	0	1	0	0	0	0	0	0	0	0	0	0	0	0	0	0	0
1665	100506990	NR_040091, NR_040092	chr8:12294521-12424354	+	AC130352.1					196	207	285	151	169	127	506	615	170	212	389	240	493	175	322	176	335	196	425	202	0	2	0	-0.053799	0.097686	0.0219435	-0.0154984	-0.0991882	-0.0573433	0.122659	0.0451649	0.0839121	-0.0141985	-0.273849	-0.144024	0.0449139	-0.0187534	0.0130803	0.0391548	0.00193139
1666	100506994	NR_038281, NR_038282, NR_038283	chr3:62247493-62304622	-		0	0.32	Control		0	0	0	0	0	0	0	1	0	0	1	1	0	0	1	0	1	0	0	0	0	0	0
1667	100507002	NR_110801	chr17:63096929-63107212	+						87	60	77	44	54	26	508	564	122	160	213	129	313	128	189	101	186	118	227	105	15	10	2	-0.647298	-0.597555	-0.622427	-0.144333	-0.391449	-0.267891	0.246307	-0.438272	-0.0959824	0.194903	0.16384	0.179371	0.14258	0.0739363	0.108258	0.0583796	0.162279
1668	100507003	NM_001195256	chr19:49929687-49932075	+	CTD-3148I10.1					2	6	7	1	6	4	26	37	8	12	34	17	63	30	25	13	35	19	43	17	6	2	0	0.850257	0.79065	0.820453	0.171832			1.34442	1.16504	1.25473
1669	100507006	NR_120420	chr2:64455534-64479665	+						1	1	4	1	2	1	256	375	35	33	20	11	17	8	8	2	16	12	11	5	8	13	10	-0.038812	0.664981	0.313084	0.247815	0.192254	0.220034	0.379866	0.100635	0.24025	-0.453186	-0.220255	-0.33672	-0.742348	-1.3369	-1.03963	-0.0532529	0.344877
1670	100507008	NR_108046	chr10:60759277-60761377	+						4	2	0	0	1	0	1	2	0	1	1	1	1	0	1	1	1	0	0	0	0	0	0
1671	100507012	NR_121610	chr4:95664818-95678684	-		0	0.09	Control		0	0	1	0	0	0	0	1	1	1	0	0	0	0	0	0	0	0	0	0	1	0	0
1672	100507027	NM_001304731, NM_001304732	chr10:61496747-61513203	-					0	1	3	1	2	2	2	2	5	0	3	4	2	9	2	2	2	0	0	7	5	0	0	0	0.60616	-0.119198	0.243481				-0.0182723	0.150098	0.0659127
1673	100507032	NR_037893	chr3:129612713-129627755	+						192	223	285	192	178	150	304	378	47	105	323	194	403	162	254	155	281	167	412	219	4	2	2	0.08175	0.127081	0.104416	0.0168087	-0.134146	-0.0586685	-0.145659	-0.0599424	-0.102801	-0.0363889	-0.0805194	-0.0584541	-0.0280898	0.103287	0.0375986	0.0534883	0.0768641
1674	100507034	NR_038284	chr10:3183792-3190821	+						11	15	15	16	10	13	35	44	4	14	27	14	34	17	17	14	15	11	19	10	0	0	0	0.264137	0.00508431	0.13461	0.0278711			-0.610478	-0.00356448	-0.307021
1675	100507043	NR_038861	chr14:96343108-96391908	+						0	0	0	0	0	0	8	8	0	2	0	0	1	1	1	1	1	0	0	0	0	0	0
1676	100507050	NM_001195528	chr11:74951949-74954749	+		0	0	Control	0	8	10	6	8	11	7	28	46	13	7	10	6	18	11	7	6	10	7	7	1	4	2	3	0.148336	-0.61464	-0.233152	0.348719			0.341847	0.081712	0.21178
1677	100507053	NR_037884	chr4:100010007-100222513	+						34	35	49	30	32	27	84	104	10	16	69	33	130	46	83	38	73	38	97	50	2	1	0	-0.0853831	0.0805976	-0.00239272	0.0101871			0.051359	0.134363	0.092861
1678	100507055	NM_001195520	chr12:133179735-133187037	-		0	0	Control	0	4	3	2	3	4	6	13	19	1	0	10	6	28	8	13	5	12	10	11	9	0	0	0	-0.321926	-0.736126	-0.529026				0.231462	0.885912	0.558687
1679	100507056	NR_108049	chr8:128219626-128231513	-		0	0.11	Control		0	0	0	0	1	0	0	0	0	0	0	0	0	0	0	0	0	0	0	0	0	0	0
1680	100507057	NR_038285	chr3:196729776-196731615	+						0	0	0	0	0	0	0	0	0	0	0	0	0	0	0	0	0	0	0	0	0	0	0
1681	100507058	NR_108052	chr10:62776032-62786175	+						0	0	2	0	0	0	1	1	1	1	3	0	1	0	1	0	0	0	1	0	0	0	0
1682	100507059	NR_108054, NR_108055, NR_108056	chr10:4426437-4452804	+						0	0	0	0	0	0	0	1	0	0	1	1	0	0	0	0	0	0	0	0	0	0	0
1683	100507062	NR_038286	chr3:63989697-63997917	+						42	31	29	29	25	34	183	187	40	50	78	34	106	45	65	31	83	37	99	54	0	1	2	-0.535064	-0.904345	-0.719704	-0.255948	-0.332307	-0.294127	-0.233395	0.494346	0.130475	0.0813361	0.546397	0.313867	0.0519314	0.275088	0.163509	0.326553	0.388794
1684	100507064	NR_038287, NR_038288	chr13:31456971-31506745	-		0	0.075	Control		0	0	0	0	0	0	0	0	0	1	0	0	0	0	0	0	0	0	0	0	0	0	0
1685	100507065	NR_120431, NR_120432, NR_120433, NR_120434	chr12:65860598-66036152	-		0	0.035	Control		0	4	0	0	1	0	0	7	0	0	2	2	0	0	0	0	0	0	1	1	0	0	0
1686	100507066	NR_045382	chr12:122880088-122884491	+						0	1	0	0	0	0	0	0	0	1	0	0	0	0	0	0	0	0	0	0	0	0	0
1687	100507073	NR_110156	chr2:66801161-66922720	+						2	2	3	0	2	0	7	17	5	1	3	2	6	0	7	3	7	4	4	3	1	1	2	-0.0601082	0.0682419	0.00406687				0.931612	0	0.465806
1688	100507086	NR_038289	chr3:197025117-197030621	+						6	13	12	11	11	6	31	38	13	12	34	23	50	17	19	9	21	13	22	10	2	0	0	0.76829	0.423235	0.595763	-0.00282284			-0.0318472	-0.46709	-0.249469
1689	100507091	NR_038290	chr12:123565930-123569291	+						0	0	0	0	0	0	0	0	0	0	0	0	0	0	0	0	0	0	0	0	0	0	0
1690	100507096	NM_001195138	chr4:107279339-107288592	-						0	0	1	3	2	3	0	1	0	1	0	0	1	0	2	1	0	0	3	2	0	0	0
1691	100507098	NR_038264	chr3:64670545-64997143	+						5	2	3	3	2	0	16	23	9	6	16	6	21	4	18	15	11	6	13	6	0	0	0	-0.820486	-0.692136	-0.756311	0.164466			-0.329965	-1.26158	-0.795771
1692	100507099	NR_103839	chr13:32598195-32605776	-		0	0.18	Control		0	0	0	0	0	1	1	2	0	0	0	0	0	0	0	0	2	1	1	0	0	0	0
1693	100507114	NR_132115, NR_132116	chr13:36271660-36273392	+						0	0	0	0	0	0	0	0	0	0	0	0	0	0	0	0	0	0	0	0	0	0	0
1694	100507117	NR_045385	chr8:131094983-131097014	-		0	0.09	Control		5	5	8	5	3	4	12	13	12	8	8	4	10	5	7	4	7	3	8	5	0	0	0	-0.0896148	0.165779	0.0380819	-0.115102			-0.495752	-0.0184273	-0.257089
1695	100507118	NR_051984	chr15:91509598-91531854	+						21	5	14	13	3	5	23	20	5	4	23	17	15	7	8	3	6	4	6	1	0	0	0	-1.76084	-0.884482	-1.32266	-0.372902			-1.57942	-0.870732	-1.22508
1696	100507127	NR_038291	chr10:6821559-6884868	+						129	179	177	140	114	83	119	140	47	50	53	28	48	18	39	25	27	18	70	47	2	3	0	0.334003	0.0148098	0.174406	-0.0593611	0.0608797	0.000759305	-0.328863	-0.450594	-0.389729	-0.449313	-0.411476	-0.430395	-0.113336	0.243158	0.0649114	-0.640788	-0.309015
1697	100507135	NR_045180, NR_045181	chr13:36920567-36943872	+	SPG20OS					6	3	9	3	0	2	9	11	3	2	4	0	6	3	4	4	4	4	6	5	0	0	0	-0.718411	0.104979	-0.306716				-1.26158	-0.161595	-0.711586
1698	100507140	NR_037886	chr2:201577027-201599900	-		0	0.08	Control		0	0	0	0	0	0	1	1	0	0	0	0	1	1	2	2	0	0	0	0	0	0	0
1699	100507143	NR_108058	chr10:8301294-8310268	-		0	0.03	Control		0	0	0	0	0	0	0	0	0	0	0	0	0	0	0	0	0	0	0	0	0	0	0
1700	100507144	NR_120528	chr11:35154196-35159579	-		0	0.01	Control		0	1	0	1	0	0	6	6	2	1	0	0	3	0	2	2	3	1	2	1	0	0	0
1701	100507156	NR_038323	chr8:23193720-23223638	+						63	80	94	68	74	60	82	115	71	53	104	62	155	68	99	51	114	64	138	66	6	4	1	0.204411	0.131382	0.167897	0.177575	0.0896533	0.133614	0.081351	0.11156	0.0964554	0.210251	0.299671	0.254961	0.236794	0.140776	0.188785	0.372247	0.327006
1702	100507163	NR_108039	chr10:9317575-9329019	+						0	0	0	0	0	0	0	0	0	0	0	0	0	0	0	0	0	0	0	0	0	0	0
1703	100507170|255313|728036|728042|728049|728072|728075|728082|728090|728096	NM_001080137, NM_001080138, NM_001080139, NM_001080142, NM_001080143, NM_001080144, NM_001080145, NM_001080146, NM_001242922, NM_173571	chrX:120011344-120066151	-	CT47A12	0	0.033	Control	0	0	0	0	0	0	0	0	0	0	0	0	0	0	0	0	0	0	0	0	0	0	0	0
1704	100507171	NR_045634, NR_045636, NR_045637	chr2:74375107-74379516	+						207	160	212	154	154	135	627	763	149	232	413	236	554	220	334	169	356	197	476	254	10	9	4	-0.498093	-0.401662	-0.449878	-0.0137865	-0.0556917	-0.0347391	-0.0376135	0.104146	0.0332663	0.0667696	0.0762191	0.0714943	0.01175	-0.052649	-0.0204495	0.040512	0.0331607
1705	100507173	NR_038292, NR_038293, NR_038294	chr6:27661813-27678001	+						14	8	11	4	13	5	39	46	7	15	26	16	47	21	27	15	17	9	32	9	1	1	1	-0.763188	-0.646966	-0.705077	-0.0503949			1.26846	0.430405	0.849433
1706	100507175	NR_103861	chr12:67913861-67960911	+						2	0	1	0	2	1	2	4	1	0	1	0	6	2	4	3	1	0	2	0	0	0	0
1707	100507178	NR_037868	chr1:41480261-41509562	+						68	70	88	57	69	50	198	203	246	24	148	88	162	62	100	56	97	55	139	71	19	9	7	-0.0882918	-0.0669898	-0.0776408	-0.252076	0.105719	-0.0731786	0.229521	0.102753	0.166137	-0.217949	-0.315783	-0.266866	-0.238747	-0.216271	-0.227509	-0.341411	-0.370657
1708	100507194	NR_038295, NR_038296	chr6:3183051-3196001	-		0	0.04	Control		0	0	0	0	0	1	0	0	0	0	0	0	0	0	0	0	0	0	0	0	0	0	0
1709	100507195	NR_120458	chr12:68825621-68845264	-		0	0.02	Control		0	0	0	0	0	1	0	0	0	0	1	0	0	0	0	0	0	0	3	0	0	0	0
1710	100507201	NR_110161	chr2:81688482-81694070	-		0	0.01	Control		0	0	0	0	0	0	0	0	0	0	0	0	0	0	0	0	0	0	0	0	0	0	0
1711	100507203	NM_001195597	chr6:131148544-131158276	+	SMLR1	0	0.13	Control	0	0	0	0	0	0	0	0	0	0	0	0	0	0	0	0	0	0	0	0	0	0	0	0
1712	100507205	NR_038309	chr11:42209292-42275240	-		0	0	Control		0	0	0	0	0	0	0	0	0	0	0	0	0	0	0	0	0	0	0	0	0	0	0
1713	100507206	NR_038256	chr12:127221552-127230800	+						1	0	0	0	0	0	0	0	0	0	2	2	5	2	6	6	3	3	3	2	0	0	0
1714	100507217	NR_037600, NR_037601, NR_037602	chr15:93426072-93441977	+	CHD2					727	916	1167	820	694	549	1810	2137	508	761	1428	865	2008	730	1315	714	1120	615	1598	783	30	23	8	0.199571	0.240766	0.220168	-0.0573403	-0.294836	-0.176088	-0.27803	-0.282484	-0.280257	0.135122	-0.06622	0.0344509	0.19861	0.151256	0.174933	-0.094906	-0.197306
1715	100507218	NR_040017	chr17:74136636-74150729	+						1	2	1	0	1	0	3	6	0	0	6	1	6	3	2	2	4	2	3	1	0	0	0
1716	100507240	NR_039974	chr13:42535304-42555701	+						2	1	5	3	0	0	10	2	1	2	2	2	4	3	5	2	4	3	6	2	0	0	0
1717	100507244	NR_040076	chr9:72768049-72790804	-		0	0.12	Control		3	0	3	2	0	6	6	10	3	4	6	4	4	1	4	3	4	4	4	4	0	0	0	-1.19619	-0.231954	-0.714071				-0.949884	1.1976	0.12386
1718	100507246	NR_038108, NR_038109, NR_038110, NR_038111	chr17:74553845-74561430	+	SNHG16					2240	2629	3116	1968	1874	1384	4051	5006	2431	3811	3439	1853	4282	1657	2550	1295	2821	1462	3902	1905	138	163	31	0.0976914	0.0348576	0.0662745	0.00821898	0.0699285	0.0390738	-0.108631	-0.21212	-0.160376	-0.0398431	0.0170536	-0.0113948	-0.11314	-0.0882864	-0.100713	-0.0304855	-0.0477132
1719	100507250	NR_038930	chr12:69068150-69080639	-		0	0.22	Control		5	13	10	5	6	1	10	13	4	4	16	9	17	8	21	14	10	1	22	8	1	0	0	0.952955	0.40371	0.678332				0.160946	-1.08284	-0.460945
1720	100507254	NR_038981	chr6:132455117-132490514	+						0	0	0	0	0	0	0	1	0	0	0	0	0	0	0	0	0	0	0	0	0	0	0
1721	100507257	NR_047664	chr14:101536247-101539273	+						0	4	2	2	4	1	0	3	1	0	0	0	0	0	0	0	0	0	0	0	0	0	0
1722	100507261	NR_131246	chr11:43590855-43591950	+						0	0	0	0	0	0	0	0	0	0	0	0	0	0	0	0	0	0	0	0	0	0	0
1723	100507266	NR_037888	chr4:4543857-4712664	+						25	30	33	21	30	23	88	82	24	21	67	39	76	25	65	31	61	34	52	24	1	2	1	0.119214	-0.037254	0.0409803	-0.367683	-0.234538	-0.301111	0.4383	0.392088	0.415194	-0.161722	-0.427613	-0.294668	0.257244	0.0910678	0.174156	0.112	0.0900469
1724	100507267	NR_108022	chr5:169618650-169626145	-		0	0.08	Control		0	0	0	0	0	0	0	0	0	0	0	0	0	0	0	0	0	0	0	0	0	0	0
1725	100507274	NR_109987	chr3:137490752-137499719	+						0	0	0	0	0	0	1	1	0	0	0	0	0	0	0	0	0	0	0	0	0	0	0
1726	100507283	NR_103862	chr11:124670323-124704383	+						6	6	1	10	2	7	27	19	5	7	11	6	26	14	5	2	10	4	21	8	1	0	1	-0.0947854	-1.44377	-0.769278	-0.608715			-1.56883	-0.177845	-0.873337
1727	100507290	NM_001195605	chr19:56124958-56129907	+	ZNF865	0	0	Control	0	240	203	190	134	151	122	931	1206	175	220	361	177	536	203	341	140	476	256	649	273	63	35	33	-0.370684	-0.76848	-0.569582	0.0757127	-0.162455	-0.0433711	0.132149	0.157773	0.144961	0.211357	0.37102	0.291189	0.233023	0.0888275	0.160925	0.647118	0.816862
1728	100507291	NR_121608, NR_121609	chr3:139108644-139302161	+						18	17	30	15	13	8	31	33	9	11	25	17	28	15	15	6	19	11	23	9	2	0	1	-0.189336	0.264775	0.0377193	-0.168811			-0.211606	-0.519079	-0.365343
1729	100507297	NR_047573, NR_047574, NR_047575	chr3:194304996-194311561	+						157	186	206	180	145	128	352	431	96	123	271	171	410	162	263	151	263	143	362	175	5	3	1	0.109749	-0.0486904	0.0305294	-0.00494393	-0.153365	-0.0791547	-0.345427	-0.19386	-0.269643	0.237165	0.0988288	0.167997	0.270477	0.245413	0.257945	0.208499	0.0355874
1730	100507299	NR_039990	chr9:72830974-72873790	-		0	0.03	Control		12	21	18	11	25	17	98	87	29	20	59	33	67	23	58	24	54	28	65	25	3	5	0	0.584023	0.121309	0.352666	-0.434779	-0.387742	-0.411261	1.01099	0.807643	0.909317	-0.158679	-0.313008	-0.235844	0.272911	-0.0285365	0.122187	0.118064	0.0527787
1731	100507300	NR_038907	chr11:43930838-43942494	-		0	0.09	Control		0	0	0	0	0	0	1	1	0	0	0	0	3	3	1	0	0	0	0	0	0	0	0
1732	100507303	NR_132114	chr16:2204782-2205359	-						596	763	792	411	429	241	1279	1823	211	457	900	480	1406	524	832	369	992	476	1609	785	84	38	7	0.222342	-0.0309929	0.0956744	0.213141	-0.0676679	0.0727366	0.0235724	-0.471672	-0.22405	0.285984	0.303333	0.294658	0.203802	0.0488004	0.126301	0.393783	0.2806
1733	100507308	NR_109982	chr6:133823389-134210144	-		0	0.23	Control		10	6	9	8	11	4	44	55	7	8	33	12	60	26	33	20	28	17	26	13	1	1	0	-0.660954	-0.461189	-0.561071	0.0216077			0.341847	-0.524096	-0.0911246
1734	100507316	NR_120682, NR_120683	chr8:144362324-144363870	-		0	0.01	Control		137	144	198	143	135	69	298	479	76	129	260	138	352	159	242	141	252	113	349	183	14	17	2	-0.0602887	0.0885654	0.0141384	0.380275	0.241145	0.31071	-0.119332	-0.741212	-0.430272	0.0794043	0.376137	0.227771	0.210965	0.4518	0.331382	0.206524	0.0056758
1735	100507321	NR_040023	chr16:2708389-2723440	-		1	0.3			303	318	311	228	224	217	1130	1356	223	257	683	365	882	340	545	286	590	348	675	315	4	4	2	-0.063023	-0.400166	-0.231595	-0.0339158	0.0406368	0.00336053	-0.0630727	0.22224	0.0795838	0.0126059	0.075452	0.044029	-0.00739267	0.0760492	0.0343283	0.0437713	0.223763
1736	100507331	NR_038357	chr10:75556271-75561157	-		0	0.01	Control		104	92	104	81	96	77	295	354	65	49	180	116	280	115	138	70	152	87	194	98	1	1	2	-0.302564	-0.430067	-0.366316	-0.0333679	0.328861	0.147747	0.201981	0.217121	0.209551	0.274411	0.16224	0.218326	-0.0633715	-0.292494	-0.177933	0.0110267	-0.117983
1737	100507334	NR_037626	chr2:111003214-111024135	+						0	0	0	0	0	0	0	0	0	0	0	0	0	0	0	0	0	0	0	0	0	0	0
1738	100507341	NM_001206847	chr8:30496116-30503469	+	SMIM18	0	0.04	Control	0	0	0	0	0	0	1	0	0	0	0	0	0	0	0	0	0	0	0	0	0	0	0	0
1739	100507346	NR_038982	chr9:98225890-98232301	+						0	0	0	0	0	1	1	2	0	0	3	3	0	0	0	0	0	0	0	0	0	0	1
1740	100507347	NR_108060, NR_108061	chr10:17256237-17271984	-		0	0.14	Control		198	190	238	158	172	131	724	1073	169	178	499	340	461	166	298	169	340	144	347	178	15	11	5	-0.190338	-0.173675	-0.182006	0.268239	-0.203671	0.0322842	0.0832408	0.0248248	0.0540328	-0.465043	-0.846629	-0.655836	-0.420714	-0.5743	-0.497507	-0.295017	-0.934647
1741	100507351	NR_040050	chr17:75543022-75561103	+						86	50	72	28	44	49	265	280	47	45	271	146	400	182	245	125	229	118	240	109	0	1	1	-0.882384	-0.674236	-0.77831	-0.212085	-0.00920202	-0.110644	0.577882	1.0469	0.812392	0.202087	0.488546	0.345317	0.169764	0.200917	0.185341	0.0120888	-0.0128047
1742	100507362	NR_037179, NR_037180, NR_037181	chr6:29497182-29501345	+						0	0	0	0	0	0	0	0	0	0	0	0	0	0	0	0	0	0	0	0	0	0	0
1743	100507373	NR_045214	chr19:14247963-14282075	+						38	36	36	33	31	25	100	121	36	29	76	41	103	30	72	33	51	21	77	44	3	4	3	-0.198182	-0.483735	-0.340959	-0.0207769	0.0387448	0.00898397	-0.120168	-0.0983829	-0.109275	0.0774947	-0.253562	-0.0880334	0.226651	0.108341	0.167496	-0.298588	-0.61832
1744	100507377	NR_038300	chr12:74526955-74686411	-		0	0	Control		3	1	0	1	0	0	2	1	0	2	0	0	5	1	6	4	2	2	6	3	0	0	0
1745	100507381	NR_120503	chr6:73340222-73388282	+						6	9	9	8	11	9	21	15	5	9	19	11	18	4	14	10	11	7	23	10	0	0	0	0.339202	0.104979	0.22209	-0.555404			0.341847	0.378725	0.360286
1746	100507384	NR_047569	chr11:45743857-45746106	+						0	0	0	0	0	0	0	0	0	0	0	0	0	0	0	0	0	0	0	0	0	0	0
1747	100507387	NR_038402	chr5:175546551-175552168	+	FAM153B					40	51	70	41	50	53	153	125	25	21	74	37	105	40	82	56	58	25	87	44	0	0	0	0.206157	0.348195	0.277176	-0.559357	-1.12596	-0.84266	0.236772	0.639103	0.437938	0.139757	0.272488	0.206122	0.4412	0.974619	0.70791	-0.0900232	-0.250928
1748	100507388	NR_121617	chr4:75881183-75895572	-		0	0.17	Control		0	0	0	0	0	0	0	0	0	0	0	0	0	0	0	0	0	0	0	0	0	0	0
1749	100507389	NR_038455	chr3:142645516-142661378	+						0	0	0	0	0	0	0	0	0	0	0	0	0	0	0	0	0	0	0	0	0	0	0
1750	100507391	NR_037891	chr3:194429149-194502897	+						6	3	1	7	3	1	10	11	6	3	8	5	6	3	10	4	3	2	9	6	0	0	1	-0.718411	-1.44377	-1.08109				-0.851731	-1.43881	-1.14527
1751	100507392	NR_038908	chr11:128561566-128565918	-		0	0	Control		0	0	0	0	0	0	1	0	0	0	0	0	0	0	0	0	0	0	0	0	0	0	0
1752	100507398	NR_103812	chr13:52027480-52028851	+						18	24	38	19	11	18	46	52	17	9	37	20	58	23	28	16	21	10	48	26	1	1	1	0.252247	0.57662	0.414434	-0.104792			-0.717584	0.196872	-0.260356
1753	100507399	NR_103542	chr6:29979877-29981699	-		0	0.08	Control		21	20	30	17	31	18	59	71	10	10	68	39	82	24	46	18	52	33	60	28	0	0	0	-0.181995	0.0661364	-0.0579295	-0.027028			0.75613	0.340209	0.54817
1754	100507401	NR_038909	chr11:46867961-46895967	+						48	37	43	20	30	22	95	89	17	39	53	41	69	25	34	17	51	22	54	27	1	2	0	-0.480847	-0.566055	-0.523451	-0.362707	0.167635	-0.0975359	0.502015	0.396299	0.449157	0.0223479	-0.495116	-0.236384	-0.291891	-0.771446	-0.531668	0.183807	-0.557553
1755	100507404|101927830	NR_039991, NR_109985	chrX:154576449-154603823	-		1	0.12			4	1	2	2	3	2	9	12	0	2	9	5	18	5	13	10	8	2	11	8	0	0	0	-0.966899	-0.736126	-0.851512				0.28958	0.150098	0.219839
1756	100507406	NR_121618, NR_121619	chr6:138051306-138060174	-		0	0.04	Control		0	0	0	0	0	0	0	0	0	0	0	0	0	0	0	0	0	0	0	0	0	0	0
1757	100507410	NR_040018, NR_040019	chr17:77015290-77023737	-	AC073624.1	0	0.03	Control		20	22	23	20	18	19	18	33	11	21	32	19	20	8	35	21	22	15	23	9	0	1	1	0.00383294	-0.212787	-0.104477	0.444982			-0.170581	0.201474	0.0154465
1758	100507412	NR_038958	chrUn_gl000220:97128-126696	+						0	0	0	0	0	0	0	0	0	0	0	0	0	0	0	0	0	0	0	0	0	0	0
1759	100507419	NR_123723	chr16:3102125-3109371	-		0	0.03	Control		64	49	71	39	56	29	206	265	69	106	127	58	133	63	84	49	111	60	134	65	20	16	3	-0.496825	-0.280282	-0.388554	0.0642149	-0.187351	-0.0615682	0.462203	-0.124717	0.168743	-0.277674	0.285429	0.00387733	-0.266774	0.177321	-0.0447266	0.0587529	0.329144
1760	100507420	NR_121620, NR_121621	chr8:37263981-37378904	-		0	0.02	Control		111	87	139	77	99	81	452	499	197	329	210	140	285	112	152	86	174	98	244	116	18	9	1	-0.472937	-0.114287	-0.293612	-0.152117	0.0304995	-0.0608086	0.316524	0.359732	0.338128	0.0824965	-0.140652	-0.029078	-0.144564	-0.26871	-0.206637	-0.0156794	-0.215854
1761	100507421	NM_001195278	chr7:140774031-141180179	+	TMEM178B	1	0.32		1	104	81	127	83	82	69	701	858	164	126	380	222	514	194	349	180	336	181	386	190	7	13	7	-0.481006	-0.149534	-0.31527	-0.00553331	0.280851	0.137659	-0.054203	0.0282779	-0.0129625	0.0785813	-0.0159363	0.0313225	0.19307	0.124449	0.15876	0.0767462	-0.000430367
1762	100507423	NR_038403	chr1:47004367-47035927	+						0	0	0	0	0	0	0	0	0	0	0	0	3	0	0	0	0	0	0	0	0	0	1
1763	100507424	NR_038933	chr12:2945981-2968961	+	ITFG2					99	55	104	57	66	61	187	212	50	43	123	71	170	73	109	64	105	54	105	49	0	3	0	-0.949354	-0.360575	-0.654965	-0.112056	-0.246512	-0.179284	0.167419	0.380814	0.274117	0.106572	0.21086	0.158716	0.138572	0.269251	0.203911	0.0259542	-0.096837
1764	100507428	NR_108062, NR_108063	chr13:54698458-54707006	-		0	0.01	Control		0	0	0	1	0	0	1	0	0	0	0	0	1	1	0	0	0	0	0	0	0	0	0
1765	100507431	NR_125383	chr11:130714087-130732005	-		0	0.02	Control		33	47	60	35	48	30	32	38	28	33	31	22	44	18	22	11	21	11	37	17	3	4	0	0.354984	0.396967	0.375975	-0.0407753	-0.0308114	-0.0357933	0.396431	0.0689983	0.232715	0.129493	-0.0983479	0.0155725	-0.151054	-0.495562	-0.323308	-0.260529	-0.608008
1766	100507433|163255	NM_001172225, NM_001172226, NM_152606, NR_038247, NR_038248, NR_038249, NR_038250	chr19:38039850-38105079	+	ZNF540	0	0.0867	Control	0	237	228	316	199	183	171	745	761	195	254	658	349	779	293	497	252	449	235	596	302	7	4	3	-0.187119	-0.0260084	-0.106564	-0.263957	-0.144076	-0.204016	-0.157276	0.075947	-0.0406645	-0.111791	-0.0733646	-0.0925776	-0.085995	-0.0409863	-0.0634907	-0.293679	-0.27405
1767	100507435	NR_103863	chr8:1513675-1569830	-		0	0.03	Control		0	0	0	0	0	0	0	0	0	0	0	0	0	0	0	0	0	0	0	0	0	0	0
1768	100507436	NM_000247, NM_001177519, NM_001289152, NM_001289153, NM_001289154	chr6:31367560-31383092	+	MICA	0	0.014	Control	0	1202	1315	1588	1105	1081	835	3788	4582	1157	1843	2263	1289	3145	1244	1720	886	2027	1173	2510	1297	200	199	19	-0.00359316	-0.0394518	-0.0215225	-0.0225678	-0.0286247	-0.0255962	-0.0696859	-0.108463	-0.0890742	0.118379	0.126843	0.122611	-0.0774715	-0.112136	-0.0948035	0.0961599	0.157766
1769	100507437	NR_125384, NR_125385	chr14:105883917-105886076	-		0	0	Control		65	57	52	44	29	33	146	196	46	98	107	64	144	63	92	44	98	62	138	68	13	7	2	-0.310278	-0.728928	-0.519603	0.122505	0.451935	0.28722	-0.602633	-0.113736	-0.358185	0.0691563	0.149551	0.109354	0.0960088	-0.107281	-0.00563629	0.123075	0.238893
1770	100507443	NR_038437	chr2:208983852-209021486	+						0	0	0	0	0	0	0	0	0	0	0	0	0	0	0	0	0	0	0	0	0	0	0
1771	100507458	NR_110900	chr16:3175529-3184883	-		0	0.01	Control		84	78	93	51	81	64	214	279	64	66	153	79	219	106	124	56	127	73	181	95	7	5	5	-0.233126	-0.285697	-0.259412	0.0830512	0.026157	0.0546041	0.608533	0.602509	0.605521	0.156438	0.585829	0.371133	0.0145265	-0.0655965	-0.025535	-0.0130289	0.174464
1772	100507459	NR_109990	chr20:300330-305896	-		0	0.02	Control		108	128	130	94	101	85	270	365	110	113	321	183	409	149	214	108	248	135	333	159	5	2	1	0.109618	-0.169938	-0.0301602	0.134689	-0.470336	-0.167824	0.064048	0.147128	0.105588	-0.00656809	-0.11634	-0.0614539	-0.262357	-0.326796	-0.294577	-0.11514	-0.142495
1773	100507462	NM_001242740	chr6:139046347-139094816	-		1	0.32		1	14	23	34	13	10	14	27	46	5	12	36	23	37	11	24	8	24	8	26	15	0	0	2	0.513058	0.745311	0.629185	0.391135			-0.349772	0.351784	0.00100621
1774	100507463	NR_037173, NR_037174, NR_037175, NR_037176	chr6:32811862-32814277	+	PSMB9					21	19	39	27	23	25	127	182	34	45	77	52	94	37	63	32	81	53	74	32	2	1	1	-0.247441	0.412619	0.0825887	0.211887	-0.0743799	0.0687537	-0.247813	0.171675	-0.0380693	-0.0641894	-0.295175	-0.179682	0.0269685	-0.256983	-0.115007	0.310553	0.307049
1775	100507466	NR_038251	chr15:35838395-36151202	+						2	0	0	0	2	0	1	1	0	1	1	1	2	1	0	0	0	0	2	1	0	0	0
1776	100507468	NR_108105	chr7:69061123-69062481	-		0	0.01	Control		8	1	16	0	6	7	11	19	3	5	9	7	14	4	10	8	10	6	12	6	0	0	0	-1.67406	0.450492	-0.611786				1.89616	2.3226	2.10938
1777	100507470	NR_038986	chr10:87337487-87366972	+						0	0	0	0	0	0	0	0	0	0	0	0	0	0	0	0	1	1	1	1	0	0	0
1778	100507472	NR_045387	chr15:101847455-101849509	-	PCSK6	0	0	Control		0	1	0	0	0	0	2	0	1	0	0	0	0	0	0	0	0	0	0	0	0	0	0
1779	100507475	NR_046452	chr2:209119956-209120918	+						2	5	8	4	2	1	15	21	8	6	10	6	19	10	9	5	8	3	15	9	0	2	1	0.670763	0.926157	0.79846	0.133811			-0.586135	-0.865366	-0.72575
1780	100507477	NR_121622, NR_121623	chr6:140297455-140414858	+						1	0	3	3	0	3	0	2	2	1	1	1	2	1	0	0	1	1	1	0	0	0	0
1781	100507487	NR_125882	chr4:129349170-129440551	+						158	169	182	104	125	130	961	1013	286	286	529	315	749	313	429	240	426	255	517	243	31	24	6	-0.0355973	-0.233557	-0.134577	-0.219514	-0.276122	-0.247818	0.222942	0.607251	0.415097	0.144224	0.167795	0.15601	0.0157473	0.0358622	0.0258048	-0.0566236	-0.0106271
1782	100507489	NR_038987	chr6:143287558-143358719	-		0	0.19	Control		0	2	0	0	0	2	2	0	1	1	3	2	2	0	0	0	2	2	2	1	0	0	0
1783	100507495	NR_040047, NR_040048, NR_040049	chr20:1305986-1359379	+						167	240	247	189	201	132	299	372	80	121	323	179	384	144	236	128	242	124	335	183	6	6	1	0.385264	0.121737	0.253501	0.0176274	0.422861	0.220244	0.0501053	-0.219634	-0.0847646	-0.104963	-0.133372	-0.119168	-0.132447	-0.0544727	-0.09346	-0.158714	-0.231616
1784	100507500	NR_047551	chr7:55247442-55256642	-		0	0.06	Control		0	0	0	0	0	0	0	0	0	0	1	1	0	0	0	0	0	0	0	0	0	0	0
1785	100507501	NR_039999	chr16:4295825-4303790	-		0	0	Control		37	24	31	11	17	13	106	109	25	27	51	31	64	27	40	18	48	23	78	38	1	1	1	-0.700007	-0.644608	-0.672307	-0.240693	-0.343242	-0.291968	0.508582	0.461446	0.485014	-0.0260782	-0.0192216	-0.0226499	-0.0294388	-0.323246	-0.176343	0.153771	-0.124872
1786	100507506	NR_103764	chr6:4136305-4157619	+						8	10	10	5	9	6	23	16	9	9	11	6	19	9	8	3	18	8	10	6	1	0	0	0.148336	-0.091636	0.0283501	-0.595246			0.610557	0.412273	0.511415
1787	100507524	NR_037901	chr3:153742189-153838999	-		0	0.27	Control		6	0	3	2	1	0	4	8	2	1	6	3	5	2	3	2	0	0	7	0	1	0	0
1788	100507527	NM_001205273, NM_001278575, NM_001278576, NM_001278577, NM_001278578	chr19:32079094-32084456	+	THEG5	0	0.022	Control	0	0	0	0	0	0	0	0	0	0	0	0	0	0	0	0	0	0	0	0	0	0	0	0
1789	100507528	NR_103762, NR_103763	chr4:136788137-136834835	-		0	0.03	Control		0	0	0	0	0	0	0	0	0	0	0	0	0	0	0	0	0	0	0	0	0	0	0
1790	100507530	NR_125386	chr8:6473123-6565730	-		0	0.13	Control		10	3	4	8	6	3	16	12	2	2	10	1	9	6	5	2	6	3	8	4	0	0	0	-1.28458	-1.22576	-1.25517				-0.344723	-0.799784	-0.572254
1791	100507533	NR_046514	chr13:95364969-95368199	+						2	0	0	1	0	0	8	2	2	0	4	1	13	4	8	5	7	3	6	2	0	1	1	-0.895993	-0.895993	-0.895993				-0.551746	-0.551746	-0.551746
1792	100507534	NR_110649	chr16:47883224-47921041	-		0	0.02	Control		0	1	1	2	4	0	0	1	0	0	0	0	2	0	1	1	0	0	0	0	0	0	0
1793	100507537	NR_037902	chr3:155008020-155011489	-		0	0.05	Control		0	0	0	0	0	0	0	0	0	0	0	0	1	1	0	0	0	0	0	0	0	0	0
1794	100507540	NR_110952, NR_110953	chr9:74920351-74958126	+						0	0	0	0	0	0	0	0	0	1	2	1	0	0	0	0	0	0	2	0	0	0	0
1795	100507547	NR_037169, NR_037170, NR_037171, NR_037172	chr6:32120578-32122142	-	PRRT1	0	0.01	Control		16	30	27	14	19	3	72	82	18	34	30	16	51	21	36	17	29	20	44	26	2	1	0	0.69567	0.2774	0.486535	-0.10011	0.344337	0.122114	0.354969	-1.47002	-0.557525	0.35818	0.499787	0.428984	0.51212	0.450833	0.481477	0.17897	0.54052
1796	100507557	NR_038244, NR_038245, NR_038246	chr6:146056004-146207721	+						11	9	4	6	3	1	20	24	4	1	20	9	22	10	7	3	11	4	14	4	0	0	0	-0.33953	-1.33832	-0.838926	-0.0256561			-0.684693	-1.27178	-0.978235
1797	100507564	NR_038953	chr1:53704281-53708455	+						13	18	16	13	11	8	29	50	4	9	22	16	43	19	14	4	23	9	28	18	1	0	0	0.290052	-0.119337	0.0853574	0.410598			-0.236152	-0.34015	-0.288151
1798	100507567	NR_038237	chr19:8439259-8455575	-		0	0.02	Control		14	12	17	9	3	4	41	68	15	17	24	13	46	20	28	13	39	20	25	7	3	0	1	-0.299334	-0.137124	-0.218229	0.380561	-0.275493	0.0525339	-1.13703	-0.659704	-0.898366	0.498406	0.688368	0.593387	0.461685	0.362211	0.411948	0.831493	0.792021
1799	100507577	NR_040677	chr16:48389595-48396910	+	LONP2					85	80	105	52	69	72	268	317	59	58	257	143	328	111	212	96	203	103	232	104	0	0	0	-0.214359	-0.132646	-0.173502	-0.0535707	-0.256152	-0.154861	0.356945	0.74127	0.549108	-0.0041888	-0.18332	-0.0937543	0.0397283	-0.143512	-0.051892	-0.0833895	-0.175637
1800	100507582	NR_037903, NR_125914, NR_125915, NR_125916	chr3:4938492-5021646	-		0	0.075	Control		14	7	23	4	5	5	23	31	12	12	12	5	22	8	17	8	11	3	19	7	1	1	0	-0.906888	0.238833	-0.334028	0.105064			0.190888	0.430405	0.310647
1801	100507584	NR_038989	chr6:33857287-33864684	-		0	0.09	Control		0	0	0	0	0	0	0	0	0	0	0	0	0	0	0	0	0	0	0	0	0	0	0
1802	100507588	NM_001195259	chr19:7981031-7983980	+	TGFBR3L	0	0	Control	0	7	5	3	11	7	6	18	29	6	12	9	6	8	4	10	0	13	10	11	6	5	9	1	-0.437967	-1.04049	-0.739227	0.296905			-0.552485	-0.46709	-0.509788
1803	100507589	NR_038913	chr16:5083702-5092972	+	ALG1					9	8	11	8	6	9	17	16	7	6	18	10	26	18	16	8	25	18	12	6	0	1	0	-0.235545	-0.119323	-0.177434	-0.267385			-0.344723	0.378725	0.017001
1804	100507600	NR_045486	chr2:136577760-136580657	+						0	1	0	0	0	2	9	17	3	2	0	0	0	0	0	0	0	0	0	0	0	2	0
1805	100507602	NR_102759, NR_102760, NR_102761, NR_102762	chr5:180688212-180699308	+						188	207	249	172	141	124	446	554	121	190	339	198	430	157	288	143	301	178	380	192	15	19	2	0.00560299	-0.0354466	-0.0149218	0.0154695	0.106484	0.0609769	-0.320374	-0.174238	-0.247306	-0.0129562	-0.154105	-0.0835306	0.0818116	-0.0404261	0.0206927	0.0825656	0.138674
1806	100507605	NR_038374, NR_038375, NR_038376	chr10:29078239-29084979	-		0	0.0833	Control		0	0	0	0	0	0	0	0	0	0	0	0	0	0	0	0	0	0	0	0	0	0	0
1807	100507607	NM_001287250, NM_001287251	chr16:28763755-28784144	+	A-575C2.4	0	0	Control	0	2	5	9	13	4	10	19	9	3	8	18	9	22	8	16	10	13	7	13	5	0	0	1	0.670763	1.05002	0.860392				-1.32585	-0.0709383	-0.698392
1808	100507608	NM_001277331	chr17:39421629-39422112	+	KRTAP9-6					0	0	0	0	0	0	0	0	0	0	0	0	0	0	0	0	0	0	0	0	0	0	0
1809	100507629	NR_038239, NR_038240	chr20:5412602-5426394	-		1	0.015			0	0	0	0	0	0	0	0	0	0	0	0	0	0	0	0	0	0	0	0	0	0	0
1810	100507632	NR_038236	chr8:57430877-57472382	-		0	0.15	Control		0	2	0	0	0	0	0	0	1	0	4	1	13	3	2	0	8	3	7	2	0	0	0	0.835885	0	0.417943				0	0	0
1811	100507633	NR_108070, NR_108071	chr10:93542595-93558048	-		0	0.005	Control		21	25	20	15	17	17	44	49	16	26	31	17	35	9	26	15	41	21	34	16	0	0	0	0.106954	-0.451776	-0.172411	-0.122769			0.125348	0.424409	0.274879
1812	100507634	NR_038320	chr1:55681080-55683128	+						43	76	65	56	62	50	86	108	39	32	86	47	107	38	61	36	86	54	109	47	2	4	1	0.660098	0.147256	0.403677	0.0292804	-0.0713618	-0.0210407	0.104826	0.127353	0.11609	-0.0387436	-0.120889	-0.0798164	-0.167158	0.0414351	-0.0628614	0.242524	0.471085
1813	100507639	NR_121625	chr4:142242277-142253771	-		0	0.03	Control		7	2	4	3	1	1	28	25	16	7	7	3	5	2	2	0	9	4	7	4	1	0	0	-1.16884	-0.823278	-0.996058	-0.361679			-0.721844	-0.609196	-0.66552
1814	100507642	NR_108064, NR_108065	chr7:149717-155461	+						30	21	24	16	19	8	58	88	18	21	27	15	37	17	27	13	22	10	38	16	1	2	1	-0.590195	-0.692682	-0.641438	0.276326			0.1865	-0.600856	-0.207178
1815	100507650	NM_001282322	chr14:23707126-23743494	+	C14orf164	0	0.09	Control	0	3	1	0	0	2	0	3	6	1	1	0	0	5	1	4	4	1	0	1	0	0	1	1
1816	100507651	NR_038235	chr8:58130834-58145513	+						585	597	791	525	605	545	2240	2494	557	566	1657	880	2240	866	1389	782	1280	737	1594	840	15	9	2	-0.103505	-0.00603806	-0.0547718	-0.141752	-0.153186	-0.147469	0.165833	0.348191	0.257012	0.0785014	0.154773	0.116637	0.0634717	0.257417	0.160444	-0.116815	0.0381775
1817	100507661	NR_109989	chr3:168619732-168639781	+						0	1	0	0	0	0	2	1	1	1	0	0	2	1	4	0	0	0	4	2	0	0	0
1818	100507674	NR_038243	chr10:94178417-94179363	+						0	0	0	0	0	0	0	0	0	1	1	0	0	0	0	0	0	0	0	0	0	0	0
1819	100507679	NM_001198815	chr6:30973728-31003179	+	MUC22	0	0	Control	0	0	2	0	0	2	0	0	0	1	0	0	0	0	0	1	0	1	1	1	0	0	0	0
1820	100508046	NR_110505	chr14:20006912-20010956	+						0	0	0	0	0	0	0	0	0	0	0	0	0	0	0	0	0	0	0	0	0	0	0
1821	100508120	NR_046229	chr6:2245986-2413825	+						22	13	21	12	15	14	63	80	19	23	36	19	50	20	25	10	37	18	51	22	2	3	1	-0.778835	-0.451344	-0.61509	0.0431139	0.318764	0.180939	0.244154	0.450323	0.347239	0.104063	0.222769	0.163416	-0.181221	-0.42423	-0.302726	0.262331	0.190506
1822	100509894	NR_046226, NR_046227	chr13:46626982-46675482	+						4	4	5	2	4	4	15	15	1	3	4	3	16	6	5	4	8	6	8	3	0	0	0	-0.082837	-0.0743599	-0.0785984				0.543154	0.766905	0.655029
1823	10051	NM_001002800, NM_001288753, NM_005496	chr3:160117091-160152749	+	SMC4	0	0.263	Control	4	8368	9611	12412	9213	9416	7639	26220	27849	5578	6513	16399	9132	21056	7667	13941	7993	12880	7182	17446	8057	644	496	52	0.0665596	0.127444	0.0970017	-0.210134	-0.437799	-0.323967	-0.00669987	0.0252239	0.009262	0.00442557	-0.0738778	-0.0347261	0.083885	0.23623	0.160057	-0.0931935	-0.0523948
1824	10052	NM_001080383, NM_005497	chr17:42875815-42908179	-	GJC1	2	0.375		4	2499	2943	3662	2569	2576	2046	8335	10223	1941	1865	6386	3608	7978	2959	5075	2727	5054	2733	6940	3269	192	157	25	0.102619	0.109879	0.106249	-0.0025815	0.0165211	0.00696979	-0.0341901	-0.0328561	-0.0335231	-0.0350547	-0.107636	-0.0713455	-0.0133112	0.0245859	0.00563734	-0.0821688	-0.106495
1825	100526648	NR_128706	chr1:240640408-240912217	+						0	0	0	0	0	0	0	0	0	0	0	0	0	0	0	0	0	0	0	0	0	0	0
1826	100526664|4065|9936	NM_001198759, NM_001198760, NM_001198763, NM_001198764, NM_002349, NM_014880	chr2:160625138-160761267	-	LY75, CD302, LY75-CD302	0.5	0.42		0	2	1	4	0	1	6	3	9	3	0	3	1	5	2	0	0	0	0	3	2	0	0	0
1827	100526693|10093|26140	NM_001024959, NM_001024960, NM_001025930, NM_001198780, NM_001198793, NM_005718, NR_037162	chr3:9834178-9878040	+	TTLL3, ARPC4-TTLL3, ARPC4	0.333	0.02		0	3103	3458	3973	2866	3059	2388	7789	10615	2363	3553	6597	3783	8178	3212	5050	2481	5730	3093	7735	3780	608	562	96	0.0230311	-0.0846728	-0.0308209	0.149328	-0.0639792	0.0426742	0.0558357	0.0322573	0.0440465	-0.0462236	-0.057648	-0.0519358	-0.0672921	-0.17998	-0.123636	0.0519398	0.00360771
1828	100526694|8577|91283	NM_001198805, NM_001198806, NM_001198807, NM_001198812, NM_003692, NM_080655	chr9:103189494-103339918	+	TMEFF1, MSANTD3, MSANTD3-TMEFF1	0	0.167	Control	0	3843	4689	5629	4310	4264	3124	7954	9107	2891	2669	7020	3925	8439	3218	5457	3104	5716	3143	7828	3826	178	155	22	0.153733	0.109279	0.131506	-0.101766	-0.101587	-0.101676	-0.053598	-0.168687	-0.111143	-0.0905301	-0.108082	-0.0993058	-0.0451476	0.0898639	0.0223582	-0.0411829	-0.0263974
1829	100526737|10432|5936	NM_001198836, NM_001198837, NM_001198843, NM_001198844, NM_001198845, NM_001198846, NM_002896, NM_006328	chr11:66384052-66435858	+	RBM4, RBM14, RBM14-RBM4	0	0.0613	Control	0	3824	4064	4454	3406	3515	2497	9652	13189	2829	4955	8289	4531	10431	4103	6377	2924	7839	4094	10275	5078	793	688	106	-0.0453801	-0.221139	-0.13326	0.153189	0.0636734	0.108431	0.00729693	-0.152264	-0.0724838	-0.0245744	0.0351966	0.00531108	-0.0601005	-0.203264	-0.131682	0.174627	0.147731
1830	100526739|1325|378708	NM_001243768, NM_001270517, NM_001302, NM_198544, NM_199006, NM_199294, NR_036462, NR_037187	chr1:10490158-10512060	+	CORT, APITD1, APITD1-CORT	0	0.035	Control	0	816	982	1128	749	704	522	1948	2365	583	764	1442	797	1930	724	1247	688	1283	737	1564	785	97	83	23	0.133565	0.0257502	0.0796575	-0.0172435	-0.265771	-0.141507	-0.127154	-0.224702	-0.175928	0.0641188	0.039643	0.0518809	0.108217	0.215626	0.161922	0.0864164	0.180633
1831	100526740|26024|9551	NM_001003713, NM_001003714, NM_001039178, NM_001198879, NM_004889, NM_015545	chr7:99014361-99063824	-	PTCD1, ATP5J2-PTCD1, ATP5J2	0	0.01	Control	0	3171	3560	4304	2947	2890	2038	7229	8247	2399	3466	6305	3706	7758	3022	4810	2425	5293	2921	7114	3531	533	382	77	0.033689	-0.000562546	0.0165632	-0.106975	-0.0402975	-0.0736361	-0.0662729	-0.236389	-0.151331	-0.0569629	-0.115902	-0.0864322	-0.0722184	-0.183244	-0.127731	0.00283992	-0.0492291
1832	100526760|25864|95	NM_000666, NM_001198895, NM_001198896, NM_001198897, NM_001198898, NM_015407, NR_037192	chr3:52009041-52023218	+	ABHD14A-ACY1, ACY1, ABHD14A	0	0.00167	Control	0	725	724	826	517	602	449	2173	3027	648	1148	1325	767	1756	718	1045	495	1238	623	1537	798	254	223	15	-0.134765	-0.252259	-0.193512	0.180544	-0.0695195	0.0555121	0.180749	0.0916992	0.136224	0.0499214	0.0828364	0.0663789	-0.0242154	-0.202528	-0.113372	0.15672	-0.00583914
1833	100526761|54937|728591	NM_001144981, NM_001144982, NM_001144983, NM_001144984, NM_001144985, NM_001144986, NM_001198908, NM_001198910, NM_001282147, NM_017826	chr13:36742344-36871992	-	CCDC169, SOHLH2, CCDC169-SOHLH2	0	0.021	Control	0	203	243	323	245	229	180	267	274	60	72	289	170	352	137	211	107	243	113	343	176	6	5	2	0.124882	0.226356	0.175619	-0.253046	-0.398445	-0.325746	-0.134345	-0.147903	-0.141124	-0.0704595	-0.130773	-0.100616	-0.133262	-0.235291	-0.184276	0.0050537	-0.28987
1834	100526767|51652	NM_001005753, NM_001193517, NM_001198954, NM_016079, NR_036454	chr2:86730552-86948245	-	RNF103, CHMP3, RNF103-CHMP3	0	0.18	Control	2	3177	3651	4581	2994	3179	2573	9187	11061	2713	3670	7243	4085	9028	3447	5782	2966	5842	3207	7550	3542	210	165	20	0.0673524	0.0866328	0.0769926	-0.029311	0.0810069	0.025848	0.04832	0.0768405	0.0625802	-0.0383512	-0.0665808	-0.052466	-0.00683088	-0.0333057	-0.0200683	-0.0548342	-0.0549397
1835	100526771	NR_038318	chr11:117886486-117957508	-		0	0	Control		0	0	0	0	0	0	0	0	0	0	0	0	0	0	0	0	0	0	0	0	0	0	0
1836	100526772|375346|389125	NM_001198974, NM_198563, NM_205853	chr3:52867130-52931597	-	MUSTN1, TMEM110-MUSTN1, TMEM110	0	0.0167	Control	0	492	509	682	354	452	384	1858	2307	461	644	1281	719	1619	630	1026	507	972	533	1328	606	39	38	12	-0.0838111	0.0296716	-0.0270698	0.0150669	-0.0632875	-0.0241103	0.312725	0.410708	0.361717	-0.0182934	-0.0122249	-0.0152591	-0.00204863	-0.0752213	-0.038635	-0.142414	-0.137171
1837	100526773|140870|57119	NM_001198986, NM_001302861, NM_020398, NM_080827	chr20:44162835-44176065	-	WFDC6, EPPIN, EPPIN-WFDC6	0.25	0.04		0	0	0	0	0	0	0	0	1	0	0	0	0	5	1	1	0	1	1	0	0	0	0	0
1838	100526783|10239|348110	NM_001199058, NM_001282380, NM_005829, NM_182616, NR_023361, NR_037582	chr15:90373830-90456222	-	C15orf38-AP3S2, C15orf38, AP3S2	0.333	0.148		0	3714	3736	4757	3122	3245	2750	12193	15174	3508	4480	8478	4752	10940	4210	6886	3440	6987	3745	9179	4284	312	318	48	-0.124624	-0.0841707	-0.104397	0.0183905	0.090788	0.0545893	0.0175912	0.112404	0.0649974	0.0116135	0.00365133	0.00763241	0.018115	-0.0376151	-0.00975005	-0.023784	-0.0494057
1839	100526794|57665|93034	NM_001002006, NM_001199086, NM_001199087, NM_001199088, NM_001199103, NM_001199104, NM_020905, NM_033253	chr2:18735988-18770846	-	NT5C1B, RDH14, NT5C1B-RDH14	0.625	0.0987		0	479	562	727	539	457	380	1427	1617	315	416	1179	689	1459	567	1010	579	916	470	1259	607	81	72	10	0.0968642	0.159893	0.128378	-0.116261	-0.292864	-0.204562	-0.275029	-0.207878	-0.241453	-0.0485741	-0.102363	-0.0754687	0.0945924	0.176884	0.135738	-0.108421	-0.256587
1840	100526820	NR_037593	chr6:163834096-163834982	-		0	0	Control		5	15	18	15	11	15	16	43	9	16	15	7	25	10	23	15	18	10	13	7	7	6	7	1.12753	1.08912	1.10833	0.882593			-0.415081	0.26167	-0.0767051
1841	100526825|11185|84182	NM_001199219, NM_006774, NM_032222, NR_037598	chr7:30791750-30932002	+	FAM188B, INMT-FAM188B, INMT, AQP1	0.667	0.0367		0	93	94	115	67	72	54	305	355	61	127	172	88	229	83	112	53	143	68	198	80	15	10	4	-0.114808	-0.131528	-0.123168	-0.0764599	0.225796	0.0746679	0.0636961	-0.0151953	0.0242504	0.0551925	0.0912137	0.0732031	-0.291448	-0.292831	-0.292139	-0.0108292	-0.0754109
1842	100526830|100526831|445329|548593|6818|79008	NM_001014999, NM_001015000, NM_001017390, NM_024044, NM_177552, NM_178044, NR_037608, NR_037609	chr16:29465821-29476301	+	SLX1B, SULT1A4	0	0.00167	Control	0	2	3	1	1	0	1	6	7	1	0	0	0	10	2	5	5	3	2	4	4	0	0	0
1843	100526832|151230|493911	NM_001008489, NM_001199285, NM_001199286, NM_001199287, NM_001199288, NM_001199290, NM_144711	chr2:170550963-170608396	+	PHOSPHO2, KLHL23	2	0.244		0.286	1223	1194	1689	1200	1183	898	4225	4976	1004	894	3392	1864	4278	1589	2796	1580	2704	1537	3401	1678	126	108	7	-0.16751	0.0243958	-0.0715572	-0.0610168	-0.113106	-0.0870612	-0.058622	-0.122501	-0.0905617	-0.0213651	-0.0518368	-0.0366009	0.039355	0.189749	0.114552	-0.0716814	0.0158263
1844	100526833|2812|5413	NM_000407, NM_001009939, NM_002688, NR_037611, NR_037612	chr22:19701986-19712297	+	GP1BB, SEPT5	0	0	Control	0	2753	2185	2610	1631	1965	1529	9341	10962	1953	2956	4372	2320	6036	2442	3813	1740	4248	2320	5360	2530	406	288	152	-0.466133	-0.517732	-0.491933	-0.0662386	0.123966	0.0288637	0.230348	0.2021	0.216224	0.108984	0.252032	0.180508	0.120686	0.0134357	0.0670608	0.21352	0.293819
1845	100526835|51086|8790	NM_001112808, NM_001199327, NM_001199328, NM_001199329, NM_003838, NM_015978	chr1:74663895-75010116	+	FPGT, FPGT-TNNI3K, TNNI3K	0	0.323	Control	1	458	403	578	370	385	376	1508	1724	322	485	1281	708	1691	651	1136	621	927	502	1327	598	46	41	6	-0.316001	-0.105029	-0.210515	-0.103561	-1.3709e-05	-0.0517872	0.0190785	0.317074	0.168076	0.044242	0.0570587	0.0506504	0.144348	0.238479	0.191413	-0.210505	-0.201089
1846	100526836|100526837|63915|81567|9521	NM_001135650, NM_001145549, NM_001199322, NM_001199323, NM_004280, NM_030810, NM_201280, NR_037616, NR_037618	chr6:7881482-8102828	-	EEF1E1-MUTED, BLOC1S5, EEF1E1, BLOC1S5-TXNDC5, TXNDC5	0	0.113	Control	0.571	10599	11878	15187	9797	9796	7997	28572	35778	7852	10985	22960	12859	29621	11597	18181	9417	18827	10044	25584	12419	1117	893	69	0.031131	0.077589	0.05436	0.0273165	-0.0577965	-0.01524	-0.0382835	0.00263519	-0.0178242	0.0112986	0.029335	0.0203168	-0.0185039	-0.0209454	-0.0197246	-0.0310599	-0.0622966
1847	100526842|26790|497661|6139	NM_000985, NM_001035005, NM_001035006, NM_001199340, NM_001199341, NM_001199342, NM_001199343, NM_001199344, NM_001199345, NM_001199346, NM_001199355, NM_001199356, NR_002572	chr18:47007547-47018935	-	C18orf32, RPL17, RPL17-C18orf32	0	0.0392	Control	0.333	9449	10577	13162	8748	8709	6691	26831	31468	1850	3131	19211	11040	24290	9496	15386	7950	15933	9121	21757	10473	298	264	45	0.0294637	0.0368331	0.0331484	-0.0671467	-0.026046	-0.0465963	-0.0445798	-0.0911914	-0.0678856	-0.0177622	-0.0389704	-0.0283663	-0.00213063	-0.0452128	-0.0236717	-0.014658	0.0186534
1848	100527943|55969|60436	NM_001199513, NM_001199514, NM_001199515, NM_001199534, NM_001199535, NM_018840, NM_021809, NM_199483, NR_026562	chr20:35201875-35240960	+	TGIF2-C20orf24, TGIF2, C20orf24	0.5	0.0225		0.5	2776	3344	4231	2678	2614	2004	7217	9123	2224	3310	6011	3504	7635	3010	4563	2293	5054	2735	6901	3397	389	357	28	0.135233	0.166556	0.150895	0.0409246	-0.0135033	0.0137106	-0.0729816	-0.122654	-0.0978177	-0.0111643	-0.0408387	-0.0260015	-0.0793723	-0.183124	-0.131248	0.00506935	-0.0632769
1849	100527949|170575|55340	NM_001199577, NM_001303630, NM_018384, NM_130759	chr7:150413644-150440737	+	GIMAP1, GIMAP5	0.25	0.05		0	1	1	3	2	2	0	4	6	1	1	1	1	4	3	0	0	0	0	3	2	0	0	1
1850	100527950|26292|81025	NM_012333, NM_030772, NR_037632, NR_037633, NR_037634, NR_037635, NR_037636, NR_037637	chr1:39328161-39347298	-	MYCBP, GJA9	0.875	0.248		0.5	766	829	1202	699	697	546	2141	2621	638	827	1702	972	2271	880	1504	783	1297	745	1723	824	60	55	8	-0.0191399	0.20813	0.0944949	-0.00529933	-0.128145	-0.066722	-0.0421472	-0.0606842	-0.0514157	0.0597307	0.0348178	0.0472743	0.139372	0.116229	0.127801	-0.136386	-0.0893206
1851	100527960|374977|7268	NM_001039464, NM_001291332, NM_001291333, NM_004623, NR_026782, NR_037639, NR_037640, NR_037641, NR_111931	chr1:55107412-55208328	+	TTC4, MROH7	0	0.01	Control	0	1519	2011	2217	1567	1595	1147	2334	2848	650	966	2421	1411	2861	1102	1725	921	1921	1050	2792	1365	86	96	11	0.271187	0.10403	0.187609	-0.00997552	0.0585517	0.0242881	-0.0125762	-0.1544	-0.0834879	-0.115037	-0.177856	-0.146447	-0.170455	-0.186567	-0.178511	-0.0783289	-0.131925
1852	100527963|11243|632	NM_001199653, NM_001199654, NM_001199661, NM_001199662, NM_001199663, NM_001199664, NM_007221, NM_199173	chr1:156182778-156213123	+	BGLAP, PMF1-BGLAP, PMF1	0	0.00375	Control	0	1361	1554	1950	1298	1325	948	1696	2146	629	973	2104	1198	2497	999	1767	896	2013	1083	2751	1389	195	151	16	0.0579964	0.0773753	0.0676858	0.0422061	-0.0570312	-0.00741256	-0.00842878	-0.157539	-0.082984	-0.108871	-0.0835057	-0.0961883	0.0661991	0.00941029	0.0378047	0.191046	0.148216
1853	100527964	NR_037642	chr1:180238797-180243816	-		0	0.01	Control		206	253	310	221	223	170	462	530	112	73	390	221	472	195	305	166	307	160	410	214	1	4	2	0.161545	0.146748	0.154146	-0.0976234	-0.481594	-0.289609	-0.0249034	-0.0821732	-0.0535383	-0.0798467	-0.00217707	-0.0410119	-0.0360209	0.0154348	-0.0102931	-0.0888251	-0.169597
1854	100527978|148534|25950	NM_001128142, NM_001199679, NM_001199682, NM_001199691, NM_001278247, NM_001278248, NM_015485, NM_152487, NR_103483, NR_103484	chr1:95558072-95712781	+	RWDD3, TMEM56	1	0.221		0.5	1692	1445	1885	1290	1423	1260	6784	7390	1620	2093	5640	3112	7438	2662	4780	2670	4146	2302	5507	2653	144	117	19	-0.360324	-0.285035	-0.32268	-0.173533	-0.146421	-0.159977	0.103254	0.261172	0.182213	0.0429859	-0.0469213	-0.00196766	0.0794312	0.207316	0.143374	-0.188546	-0.140689
1855	100528007|119032|57412	NM_001136200, NM_020682, NM_144591, NR_037644	chr10:104613966-104661655	+	AS3MT, C10orf32	0	0.253	Control	0	709	769	965	778	673	549	1568	1998	412	669	1740	1027	2153	794	1442	789	1344	694	1914	950	89	79	9	-0.0159754	0.00342893	-0.00627324	0.0522697	-0.0537668	-0.000748563	-0.246566	-0.206833	-0.2267	-0.0487951	-0.192306	-0.12055	0.0470361	0.0480235	0.0475298	-0.116956	-0.270497
1856	100528016|1500|51075	NM_001085458, NM_001085459, NM_001085460, NM_001085461, NM_001085462, NM_001085463, NM_001085464, NM_001085465, NM_001085466, NM_001085467, NM_001085468, NM_001085469, NM_001144012, NM_001206883, NM_001206884, NM_001206885, NM_001206886, NM_001206887, NM_001206888, NM_001206889, NM_001206890, NM_001206891, NM_001331, NM_015959, NR_026593, NR_037645, NR_037646	chr11:57479994-57586652	+	TMX2, RP11-691N7.6, CTNND1, TMX2-CTNND1	1.83	0.116		0	9446	10587	13301	8920	9157	7218	27660	34624	8422	10610	21736	12264	27094	10535	17039	8875	17633	9581	23552	11399	1242	990	176	0.0312848	0.0524434	0.0418641	0.0268169	0.0767518	0.0517844	-0.000313351	-0.00992525	-0.0051193	-0.0383009	-0.0408619	-0.0395814	-0.033055	-0.0381128	-0.0355839	-0.0465449	-0.062033
1857	100528017|6289|6291	NM_001127380, NM_001199744, NM_006512, NM_030754	chr11:18252901-18270221	-	SAA4, SAA2	0.75	0.055		0	6	4	8	3	3	7	15	23	8	4	25	18	35	18	17	15	22	17	20	15	1	1	0	-0.479322	-0.0188861	-0.249104	0.230009			-0.0221123	1.06102	0.519454
1858	100528018|29907|402	NM_001199745, NM_001667, NM_013306, NM_147777, NR_037650	chr11:64781584-64808044	+	SNX15, ARL2	0	0.0125	Control	0	1934	1943	2216	1544	1534	1198	4961	6078	1362	2626	3590	2024	4570	1843	2794	1314	3488	1897	4533	2295	526	444	53	-0.126369	-0.244613	-0.185491	-0.00417683	0.0110771	0.00345015	-0.0474519	-0.0704276	-0.0589398	-0.00797536	0.043157	0.0175908	-0.0434081	-0.194472	-0.11894	0.213397	0.20039
1859	100528019|3316|91894	NM_001541, NM_080659, NR_037651	chr11:111783459-111797595	+	HSPB2-C11orf52, C11orf52, HSPB2	0	0.005	Control	0	157	165	189	125	135	84	359	459	103	187	583	352	764	311	448	222	591	355	702	393	22	11	7	-0.0606083	-0.170993	-0.115801	0.0563595	-0.0217843	0.0172876	0.0716861	-0.272784	-0.100549	0.0335995	-0.000290536	0.0166545	-0.0612849	-0.234534	-0.147909	0.272817	0.304235
1860	100528021|10588|400410	NM_001100879, NM_001100880, NM_001199757, NM_001199758, NM_001199760, NM_006441, NR_037652, NR_037653, NR_037654	chr15:80135888-80216096	-	ST20-MTHFS, ST20, MTHFS	0	0.0767	Control	0	604	640	805	486	474	372	1450	1901	432	614	1026	584	1356	483	866	438	961	527	1242	634	137	110	8	-0.0495089	-0.026759	-0.038134	0.0931523	-0.101611	-0.00422933	-0.0738791	-0.0897278	-0.0818035	0.0459129	-0.0951137	-0.0246004	0.0732486	0.0133888	0.0433187	0.160103	0.145317
1861	100528022|2647|5959	NM_001199771, NM_001487, NM_002905, NR_037655, NR_037656, NR_037657, NR_037658	chr12:56109817-56118526	+	BLOC1S1, RDH5, RP11-644F5.10	0	0.00333	Control	0	1379	1512	1781	1210	1125	941	5051	6637	1493	2522	2774	1631	3752	1526	2270	1110	2473	1331	3161	1582	583	504	47	-0.000389676	-0.0721135	-0.0362516	0.0966936	0.0110858	0.0538897	-0.14296	-0.0671016	-0.105031	0.0793583	0.0822313	0.0807948	0.028857	-0.126485	-0.0488139	0.0893934	0.000886569
1862	100528030|282809|8693	NM_001199777, NM_001199781, NM_001199782, NM_003774, NM_172240, NR_037659, NR_037660	chr12:89813497-89920039	-	GALNT4, POC1B, POC1B-GALNT4	1.43	0.3		1	470	479	631	519	497	397	2338	2628	601	654	1223	713	1598	586	979	521	905	523	1287	623	64	50	7	-0.105321	-0.0162432	-0.0607821	-0.128084	0.0218139	-0.0531352	-0.100204	-0.0906914	-0.0954478	0.0295286	-0.104216	-0.0373437	-0.00284892	-0.024036	-0.0134425	-0.178417	-0.152336
1863	100528031|2280|27111	NM_000801, NM_001199784, NM_001199786, NM_015685, NM_054014, NM_080489, NR_037661	chr20:1290554-1373816	-	FKBP1A, SDCBP2	0	0.0186	Control	0	4156	3967	4898	3482	3694	2907	13437	17237	3403	4663	9022	5201	11754	4674	7046	3573	7776	4382	10266	5100	238	194	33	-0.200253	-0.204183	-0.202218	0.0621201	0.0619669	0.0620435	0.0470944	0.0351104	0.0411024	0.0254222	0.024224	0.0248231	-0.0384383	-0.113102	-0.07577	0.0408118	0.0469103
1864	100528032|22914|8302	NM_001199805, NM_007360, NM_013431	chr12:10524951-10562745	-	KLRK1, KLRC4	0	0.0567	Control	0	4	0	4	0	3	3	101	73	4	7	22	12	17	8	11	7	7	3	6	2	2	3	1	-1.44455	-0.263106	-0.853828	-0.705598			1.23946	1.4411	1.34028
1865	100528062|114928|64860	NM_001004051, NM_001168478, NM_001168479, NM_001168480, NM_001168482, NM_001168485, NM_001184874, NM_001184875, NM_001184876, NM_001199818, NM_022838, NM_138437	chrX:101854095-101972661	+	ARMCX5, GPRASP2	0	0.0775	Control	0	1839	1848	2513	1518	1656	1462	5505	7007	1409	1801	4292	2369	5578	2106	3563	1981	3434	1863	4502	2183	217	222	12	-0.126016	0.00917448	-0.0584209	0.0508472	-0.119507	-0.0343297	0.0872664	0.240975	0.164121	0.0218763	0.00858533	0.0152308	0.0495697	0.170253	0.109911	-0.0664292	-0.0524542
1866	100528064|145553|4738	NM_001199821, NM_001199822, NM_001199823, NM_006156, NM_138476	chr14:24683142-24701576	-	NEDD8-MDP1, NEDD8, MDP1	0	0	Control	0	2184	2491	3069	2089	2171	1591	5771	7328	1724	2831	4693	2678	5681	2222	3752	1944	4111	2360	5333	2567	246	219	34	0.0564672	0.0494409	0.0529541	0.0473975	-0.0132741	0.0170617	0.0173847	-0.0972583	-0.0399368	-0.0804753	-0.0908327	-0.085654	-0.0046625	-0.0336037	-0.0191331	0.0641659	0.111655
1867	100529063|599|8106	NM_001199839, NM_001199864, NM_004050, NM_004643	chr14:23775970-23795394	+	PABPN1, BCL2L2-PABPN1, BCL2L2	0	0.0475	Control	0.5	4221	4640	5547	3993	4080	3049	10397	13401	3001	4225	9565	5399	11294	4236	7123	3560	8444	4431	11470	5434	484	370	61	0.00331214	-0.0471539	-0.0219209	0.0689831	0.039301	0.0541421	-0.00704486	-0.093568	-0.0503064	-0.116415	-0.171529	-0.143972	-0.10704	-0.172233	-0.139636	0.0753766	0.00906978
1868	100529067|10169|25764	NM_001018108, NM_001199875, NM_001199876, NM_001199877, NM_001199878, NM_001199885, NM_016400, NR_037672, NR_037673	chr15:44069293-44094769	+	SERF2, HYPK	0	0.0614	Control	0	3558	3904	4728	3308	3373	2432	10414	14522	3440	5724	8918	5171	11287	4611	6862	3181	8175	4545	10631	5330	636	569	94	0.000660096	-0.0311191	-0.0152295	0.182461	0.10841	0.145436	-0.0100651	-0.148198	-0.0791315	-0.0163176	0.0129975	-0.00166005	-0.0598741	-0.272314	-0.166094	0.129683	0.107916
1869	100529097|3188|6173	NM_001032393, NM_001199972, NM_001199973, NM_001199974, NM_019597, NM_021029	chrX:100645877-100669128	+	RPL36A, HNRNPH2	0	0.108	Control	0.667	9281	9917	12637	8368	8389	7153	26891	33264	4260	5015	21452	12452	28193	10969	17786	9253	17874	9971	23052	11503	691	513	61	-0.037593	0.00399769	-0.0167976	0.00968787	-0.0131332	-0.00172266	-0.0345198	0.0691652	0.0173227	0.0380196	-0.00457642	0.0167216	0.0478024	0.000104698	0.0239535	-0.00799493	-0.0264272
1870	100529144|51025|79585	NM_001201472, NM_001201473, NM_001201479, NM_016069, NM_024535	chr16:4390251-4466962	-	CORO7-PAM16, PAM16, CORO7	0	0	Control	0	1193	1300	1439	1064	1080	772	2509	3417	618	1175	1796	973	2483	925	1456	646	1749	935	2547	1239	408	374	49	-0.00929029	-0.170478	-0.0898842	0.148104	0.0735833	0.110844	-0.0165779	-0.166951	-0.0917646	0.110808	0.105095	0.107951	0.0153643	-0.161932	-0.0732837	0.216445	0.236045
1871	100529207|117584|5892	NM_001017368, NM_001142571, NM_002878, NM_133629, NR_037711, NR_037712, NR_037713, NR_037714	chr17:33336130-33448541	-	RAD51D, RFFL	0	0.0638	Control	0.25	1163	1273	1597	1041	1141	865	3552	4639	1003	1543	2519	1418	3278	1289	1897	920	2028	1084	2701	1270	124	95	25	-0.00283902	0.0161779	0.00666945	0.0878778	0.224357	0.156118	0.0939964	0.0282612	0.0611288	0.0237221	0.0406849	0.0322035	-0.090765	-0.195257	-0.143011	-0.0574261	-0.0931717
1872	100529209|124944|440400	NM_001004333, NM_001142798, NM_001142799, NM_174893, NR_037715, NR_037716, NR_037717	chr17:6915735-6920843	+	C17orf49, RNASEK, RNASEK-C17orf49	0	0	Control	0	2200	2315	2657	1858	1991	1416	5821	7856	1710	2765	4197	2358	5208	2038	3055	1367	4029	2142	5206	2423	711	666	57	-0.059653	-0.168819	-0.114236	0.135235	0.105136	0.120186	0.0615284	-0.0962973	-0.0173844	-0.0447723	-0.0320038	-0.0383881	-0.139831	-0.357588	-0.248709	0.196101	0.155357
1873	100529211|254863|57048	NM_001201576, NM_020360, NM_152766, NR_037719	chr17:7293046-7307450	-	TMEM256, PLSCR3, C17orf61-PLSCR3	0	0.01	Control	0	1117	1095	1260	819	879	650	3380	4518	1036	1728	2550	1434	3382	1386	2115	968	2283	1243	3029	1464	12221	10054	10930	-0.161569	-0.266899	-0.214234	0.121289	0.0430289	0.0821588	0.0636917	-0.0378064	0.0129426	0.0510858	0.129013	0.0900496	0.048252	-0.138199	-0.0449733	0.095508	0.0877521
1874	100529215|7730|84527	NM_001172650, NM_001172651, NM_001202406, NM_001202407, NM_001202408, NM_001202409, NM_001202410, NM_001202411, NM_001202412, NM_001202425, NM_003451, NM_032497	chr19:9434447-9493293	+	ZNF177, ZNF559-ZNF177, ZNF559	0.417	0.107		0	241	268	375	202	221	167	636	735	111	238	505	281	686	253	489	286	418	221	576	272	11	7	2	0.0197844	0.194799	0.107292	-0.0875061	0.119562	0.016028	0.0906133	0.0207904	0.0557019	0.0849243	0.0266764	0.0558004	0.26934	0.450151	0.359746	-0.0173573	-0.051872
1875	100529239|11165|6204	NM_001014, NM_001202470, NM_001203245, NM_001204091, NM_006703	chr6:34254972-34393902	-	RPS10, NUDT3	0.8	0.026		0.4	4912	6248	7658	5079	4964	3489	13110	17605	1387	2138	10271	5996	12585	5031	8125	4068	8612	4603	13233	6462	95	118	18	0.213764	0.199266	0.206515	0.128109	0.0693846	0.0987466	-0.0711553	-0.246101	-0.158628	-0.0630372	-0.0747519	-0.0688946	-0.0199441	-0.131129	-0.0755363	0.0010959	-0.0872504
1876	100529240|125893|399669	NM_001031665, NM_001202456, NM_001202457, NM_001202473, NR_037805	chr19:53430387-53466164	-	ZNF816, ZNF321P	0	0.048	Control	0	262	278	377	236	230	235	1100	1152	221	341	668	357	861	330	543	301	515	286	646	333	10	5	3	-0.0472817	0.0829797	0.017849	-0.22904	-0.139641	-0.18434	-0.0746012	0.287025	0.106212	0.00989576	0.0644243	0.03716	0.0191471	0.181017	0.100082	-0.119107	-0.0255757
1877	100529241|25843|3336	NM_001100819, NM_001202485, NM_001204094, NM_002157, NM_015387, NM_199482	chr2:198364720-198418423	+	MOB4, HSPE1	1.83	0.543		1	3595	4442	5861	3661	3450	2755	11156	13515	2298	4057	8263	4871	10801	4265	7061	3788	6387	3574	9032	4564	271	176	116	0.171887	0.263696	0.217792	-0.0203944	-0.0538566	-0.0371255	-0.12371	-0.114599	-0.119155	0.0302128	-0.0132967	0.00845809	0.0913373	0.0656712	0.0785042	-0.116202	-0.152453
1878	100529251|113540|51192	NM_001040138, NM_001202509, NM_001204098, NM_001204099, NM_016326, NM_016951, NM_052999, NM_181268, NM_181269, NM_181270, NM_181271, NM_181272, NM_181283, NM_181296, NM_181640, NM_181641	chr16:66586465-66613038	+	CKLF-CMTM1, CMTM1, CKLF	0	0.0025	Control	0	829	894	1165	816	791	513	3435	4599	922	1238	2121	1215	2882	1177	1649	772	1881	1000	2299	1144	256	235	20	-0.0242547	0.0494466	0.0125959	0.123637	-0.0966352	0.0135011	-0.082812	-0.372973	-0.227893	0.0859353	0.13224	0.109088	-0.0448642	-0.225242	-0.135053	0.0818234	0.0131483
1879	100529257|51241|55333	NM_001202547, NM_001202548, NM_001202549, NM_001204090, NM_016468, NM_018373	chr14:70791797-70883807	-	COX16, SYNJ2BP	0.167	0.157		0.167	3532	3980	5215	3176	3238	2752	12640	15072	3354	3692	8976	4980	11954	4552	8046	4375	6958	3793	9407	4454	481	419	62	0.0390317	0.120803	0.0799171	-0.043251	-0.168486	-0.105869	-0.0102457	0.0887283	0.0392413	0.0571215	0.0486964	0.0529089	0.160299	0.241503	0.200901	-0.112083	-0.0986157
1880	100529261|2342|91612	NM_001202558, NM_001202559, NM_001204063, NM_001204064, NM_002028, NM_145165	chr14:65381078-65529373	+	CHURC1, CHURC1-FNTB, FNTB	1	0.182		0	2779	3342	4336	2814	2698	2293	8029	10198	2338	3536	6362	3659	8014	3110	5268	2737	4992	2738	6915	3360	554	449	58	0.132814	0.200339	0.166577	0.0478078	-0.0232038	0.012302	-0.0987987	0.000130846	-0.0493339	-0.0231365	-0.0561237	-0.0396301	0.0459232	0.00962791	0.0277756	-0.0945339	-0.124095
1881	100529262|100529264|112398|53916|8190	NM_001202553, NM_006533, NM_016154, NM_053046, NM_080732, NR_037775, NR_037791	chr19:41281081-41314346	+	RAB4B, EGLN2, MIA, CTC-490E21.12, RAB4B-EGLN2, CTD-2276I23.2	0	0.004	Control	0	1935	1992	2158	1524	1577	1119	5431	7617	1260	2455	3669	1987	4818	1839	2971	1315	3659	1891	5078	2421	360	324	88	-0.0912289	-0.283566	-0.187397	0.190643	0.0522118	0.121427	0.0111594	-0.149913	-0.069377	0.0368021	0.0666075	0.0517048	0.0137266	-0.166795	-0.0765342	0.251006	0.222406
1882	100529855|7568|90589	NM_001203250, NM_021143, NM_145233, NR_037801, NR_037802	chr19:12242167-12267546	-	ZNF20, ZNF625	0.2	0.092		0	219	263	374	187	199	186	835	964	140	463	537	308	794	316	494	251	433	231	530	221	10	6	4	0.129592	0.327698	0.228645	-0.0891731	0.199194	0.0550103	0.0510102	0.284817	0.167914	0.206258	0.213589	0.209924	0.196091	0.132118	0.164105	-0.0547899	-0.119787
1883	10053	NM_001300887, NM_005498	chr19:10683346-10697991	-	AP1M2	0	0	Control	0	1645	2101	2408	1781	1653	1116	1805	2085	879	1425	3164	1949	3373	1323	2133	1071	2818	1544	3837	2011	83	52	32	0.219475	0.108297	0.163886	-0.088769	-0.133828	-0.111299	-0.145561	-0.378312	-0.261937	-0.263464	-0.379939	-0.321701	-0.250257	-0.43457	-0.342414	0.0880419	-0.0418671
1884	100532724|27031|84129	NM_032169, NM_153240, NR_037804	chr3:132276981-132441303	-	NPHP3, ACAD11	0	0.21	Control	0	1391	1418	1840	1363	1346	1184	4672	5381	1052	1120	3319	1819	4230	1695	2506	1371	2454	1385	3480	1618	117	81	17	-0.105308	-0.0376561	-0.0714823	-0.0931798	-0.296019	-0.194599	-0.0561617	0.0922597	0.018049	-0.00627828	0.0763952	0.0350584	-0.0870458	0.0205413	-0.0332523	-0.180076	-0.0989703
1885	100532726|4718|65987	NM_001203260, NM_001203261, NM_001203262, NM_001204054, NM_001204055, NM_001282406, NM_004549, NM_023930	chr11:77726760-77791265	-	KCTD14, NDUFC2, NDUFC2-KCTD14	0	0.0725	Control	0.375	3374	3370	4449	2791	2907	2076	10757	13216	2582	4207	6145	3522	8251	3368	4969	2503	5547	3091	7036	3525	988	861	63	-0.13484	-0.0422525	-0.0885463	-0.000138153	-0.0403296	-0.0202339	0.0205885	-0.131353	-0.0553823	0.0689054	0.11378	0.0913426	0.0117164	-0.0641962	-0.0262399	0.107465	0.105733
1886	100532731|23412|648	NM_001204062, NM_005180, NM_012071	chr10:22605311-22620414	+	COMMD3, BMI1	0	0.25	Control	1.33	9126	9227	12426	8448	8824	7380	26469	30705	6708	8176	24322	13840	31672	11936	20358	11356	18784	10605	24479	11979	710	513	33	-0.117316	0.00400322	-0.0566563	-0.0829571	-0.107964	-0.0954604	0.024672	0.100503	0.0625876	0.0247445	-0.0351494	-0.00520245	0.061505	0.143073	0.102289	-0.11748	-0.0899466
1887	100532732|401251|4439	NM_001039651, NM_002441, NM_025259, NM_172165, NM_172166, NR_037846	chr6:31707724-31732624	+	MSH5-SAPCD1, SAPCD1, MSH5	0	0.004	Control	0	932	1124	1342	928	883	690	1776	2024	356	567	1340	753	1649	683	1097	640	1219	727	1586	886	53	52	18	0.136689	0.0844751	0.110582	-0.108158	-0.202607	-0.155383	-0.109593	-0.131693	-0.120643	-0.056626	0.0374686	-0.0095787	0.0294068	0.19325	0.111328	0.118301	0.242624
1888	100532735|23559|83444	NM_012477, NM_031288, NR_037849	chr2:74682149-74688018	+	INO80B, WBP1	0	0	Control	0	1504	1427	1624	1009	1110	997	4979	6560	1516	2656	3572	1920	4908	1978	2836	1317	3292	1771	4196	2066	216	198	36	-0.208698	-0.329983	-0.269341	0.100565	0.0383194	0.069442	0.0992847	0.277719	0.188502	0.102071	0.22101	0.161541	-0.014671	-0.11519	-0.0649305	0.137305	0.177353
1889	100532736|440574|4681	NM_001032363, NM_001204082, NM_001204083, NM_001204084, NM_001204085, NM_001204086, NM_001204088, NM_001204089, NM_001278164, NM_001278165, NM_001278166, NM_005380, NM_182744, NR_033757, NR_033758	chr1:19923470-19984949	+	MINOS1, NBL1	0.769	0.0192		0	2567	2987	3542	2339	2331	1759	6930	9405	1808	2940	4965	2853	6300	2524	3912	1833	4306	2273	5905	2857	320	269	57	0.085313	0.023157	0.054235	0.143296	0.0529297	0.098113	-0.0430475	-0.115509	-0.0792783	-0.012626	0.00159866	-0.00551365	-0.0256784	-0.209566	-0.117622	0.0497589	-0.0337149
1890	100532737|534|7919	NM_001204078, NM_004640, NM_080598, NM_130463, NM_138282, NR_037852, NR_037853	chr6:31497995-31514625	-	ATP6V1G2, DDX39B, ATP6V1G2-DDX39B	0	0.0186	Control	0	9456	11478	14185	9848	9655	7156	19640	25551	5476	8715	19914	11524	23923	9405	14699	7344	16883	8902	23187	11573	1432	1326	181	0.146309	0.143727	0.145018	0.0824102	0.00221392	0.0423121	-0.0666844	-0.165122	-0.115903	-0.091558	-0.114745	-0.103152	-0.119851	-0.221457	-0.170654	0.0170369	-0.0782867
1891	100532742|2277|8544	NM_001018109, NM_003662, NM_004469, NR_037859	chrX:15363712-15511711	-	FIGF, PIR	0	0.045	Control	0	300	345	441	231	227	210	1263	1463	264	470	617	348	800	330	492	272	491	299	644	289	70	50	7	0.0678943	0.113667	0.0907806	-0.0846232	0.00456501	-0.0400291	-0.0627492	0.156635	0.0469428	0.018387	0.100976	0.0596813	-0.00836199	0.0724497	0.0320438	-0.0736909	0.0746174
1892	100532746|80864|9374	NM_001204103, NM_005155, NM_030652, NM_138717, NR_037860, NR_037861	chr6:32121228-32136062	+	PPT2, EGFL8	0	0.015	Control	0	989	965	1184	775	832	720	2433	2945	608	1114	1882	1094	2556	1050	1385	724	1616	942	2128	1069	173	134	19	-0.168248	-0.181223	-0.174736	-0.0215586	0.159764	0.0691028	0.0640689	0.188827	0.126448	0.085208	0.118858	0.102033	-0.123859	-0.166618	-0.145238	0.0353221	0.0781292
1893	100533105|23678|56260	NM_001033578, NM_001204173, NM_013257, NM_019607, NM_170709	chr8:67579786-67774257	+	SGKL, SGK3, C8orf44	0.8	0.216		0.8	273	271	369	203	205	215	1200	1412	328	332	760	398	1084	417	681	360	570	331	761	379	26	26	3	-0.142558	-0.00652762	-0.074543	-0.0620978	-0.319781	-0.19094	-0.0237473	0.374887	0.17557	0.155144	0.244095	0.199619	0.158864	0.281947	0.220406	-0.158697	0.0280053
1894	100533106|11244|84933	NM_001017926, NM_001204180, NM_007222, NM_032847, NR_037873, NR_037874	chr8:124232195-124287781	-	ZHX1-C8ORF76, ZHX1, C8orf76	1.5	0.205		1.5	4664	5596	6948	4829	4642	3721	13219	15803	3388	4108	10514	5933	13438	5101	8396	4563	8512	4595	11300	5386	356	316	24	0.12954	0.133663	0.131602	-0.0395429	-0.280781	-0.160162	-0.095079	-0.0804804	-0.0877797	-0.00218883	-0.039595	-0.0208919	-0.00635135	0.0496873	0.021668	-0.0494652	-0.0745272
1895	100533107|51750|8771	NM_001283009, NM_001283010, NM_003823, NM_016434, NM_032957, NR_037882	chr20:62289162-62330051	+	RTEL1-TNFRSF6B, RTEL1, TNFRSF6B	0	0.004	Control	0	652	753	778	583	609	497	1362	1641	315	668	939	513	1365	539	775	367	875	444	1230	641	53	45	18	0.0742939	-0.185699	-0.0557024	-0.0281635	0.125235	0.048536	0.0247114	0.0650328	0.0448721	0.182608	0.24847	0.215539	0.0410421	-0.0543922	-0.00667503	0.152651	0.0852908
1896	100533111|57116|93474	NM_001204220, NM_001204221, NM_020394, NM_033213, NR_037892, NR_037894	chr1:247108848-247242115	-	ZNF670, ZNF695	0.333	0.208		0.5	608	743	939	617	625	476	1617	1868	537	614	1255	694	1673	654	1081	608	1035	537	1350	658	55	59	9	0.155502	0.185087	0.170294	-0.088605	-0.241286	-0.164946	-0.0194908	-0.0785113	-0.049001	0.0583291	0.0923682	0.0753486	0.102474	0.236759	0.169617	-0.0227139	-0.0755715
1897	100533177	NM_001257309	chr17:39458077-39459103	-	KRTAP29-1					0	0	0	0	0	0	0	0	0	0	0	0	0	0	0	0	0	0	0	0	0	0	0
1898	100533178	NM_001282471	chrY:23544859-23548246	-	CYorf17	0	0.02	Control	0	0	0	0	0	0	0	0	0	0	0	0	0	0	0	0	0	0	0	0	0	0	0	0
1899	100533179|140739|51540	NM_001278305, NM_001278306, NM_001278307, NM_001278308, NM_016510, NM_080678, NR_037904, NR_103498, NR_103499, NR_103500	chr2:238875586-239008054	+	UBE2F, SCLY	0	0.0467	Control	0	1515	1753	2122	1447	1438	1049	4321	5352	981	1597	3134	1738	3916	1541	2432	1236	2612	1474	3553	1714	129	115	17	0.077167	0.0447362	0.0609516	0.0115475	0.115054	0.0633007	-0.047075	-0.168269	-0.107672	-0.0347658	0.00479923	-0.0149833	-0.0476027	-0.063158	-0.0553803	-0.00758547	0.0563552
1900	100533181|486|53826	NM_001164831, NM_001164832, NM_001164836, NM_001164837, NM_001204268, NM_001243598, NM_001680, NM_021603, NM_022003	chr11:117690789-117748201	-	FXYD6-FXYD2, FXYD2, FXYD6	0	0.00778	Control	0	957	707	910	464	655	630	7469	9921	2382	3594	2786	1478	3810	1562	2345	996	2353	1245	2826	1281	337	277	52	-0.568343	-0.512461	-0.540402	0.112328	0.145821	0.129075	0.457413	0.734085	0.595749	0.0952362	0.257677	0.176456	0.069456	-0.140664	-0.0356042	0.0115386	0.0465484
1901	100533182	NR_039978	chr4:110351118-110354973	-		0	0.05	Control		11	12	16	12	20	8	45	62	12	10	37	27	57	18	21	11	26	14	37	23	0	0	0	-0.00635037	0.0824406	0.0380451	0.145317			0.612228	-0.241612	0.185308
1902	100533183|144347|144348	NM_001204298, NM_001204299, NM_152437, NM_181709	chr12:124457761-124800570	+	FAM101A, ZNF664	1	0.0525		1.5	7296	7765	10128	6706	7188	5892	22228	26017	5698	4161	17118	9439	21166	7945	13921	7599	13276	7309	18490	8740	204	190	35	-0.0433318	0.0318585	-0.00573666	-0.0700505	-0.0313762	-0.0507133	0.0619738	0.108788	0.085381	-0.0499475	-0.0701978	-0.0600727	0.0199262	0.115632	0.0677792	-0.111407	-0.0748033
1903	100533184|6585|84986	NM_001204300, NM_001256423, NM_003061, NM_032900, NR_037909	chr10:98757794-99052430	-	ARHGAP19, SLIT1	0	0.134	Control	1.5	861	1020	1279	848	908	754	2343	2869	883	743	1816	1030	2329	881	1410	748	1417	763	1983	972	52	43	12	0.11097	0.129294	0.120132	-0.00494326	-0.113137	-0.0590402	0.0603337	0.125712	0.0930231	0.00274235	-0.0469349	-0.0220963	-0.0467569	-0.032956	-0.0398564	-0.102384	-0.138367
1904	100533195|196792|50624	NM_001204364, NM_022034, NM_152644, NR_037911, NR_037912, NR_037915	chr10:124591670-124639157	-	FAM24B, CUZD1	0	0.07	Control	0	267	359	441	295	291	200	459	537	91	155	433	245	506	213	335	177	367	198	455	225	5	11	1	0.291623	0.28042	0.286021	-0.069706	-0.337362	-0.203534	-0.0574143	-0.263096	-0.160255	-0.129879	-0.0232964	-0.0765879	-0.051427	-0.0400865	-0.0457568	0.0164795	-0.0130003
1905	100533464|11272|5554	NM_001098538, NM_001291314, NM_001291315, NM_007244, NR_037918	chr12:10998447-11324224	-	PRR4, TAS2R14, PRH1	0	0.01	Control	0.5	189	251	262	229	187	135	952	1244	223	356	389	211	455	169	252	144	328	179	410	198	153	107	16	0.273021	0.0295183	0.15127	0.0882194	0.10449	0.0963546	-0.327009	-0.461761	-0.394385	-0.128399	-0.139933	-0.134166	-0.303874	-0.121037	-0.212455	0.00906411	0.0561328
1906	100533467|2073|54841	NM_000123, NM_001159596, NM_001204425, NM_017693	chr13:103451398-103528351	+	BIVM, RP11-484I6.7, ERCC5	0	0.133	Control	0	1043	946	1259	776	864	775	4465	5092	999	1248	2539	1337	3236	1238	2092	1163	1964	1111	2510	1127	135	76	10	-0.273382	-0.169364	-0.221373	-0.107413	-0.0459873	-0.0767002	0.11652	0.292923	0.204722	-0.00623332	0.0672446	0.0305057	0.0387316	0.226909	0.13282	-0.11498	0.0269387
1907	100533483|161582|9236	NM_001033559, NM_001033560, NM_001204450, NM_001204451, NM_004748, NM_020739, NM_130810, NR_037923	chr15:55647420-55800432	-	DYX1C1, CCPG1	0.625	0.196		0.571	1207	1171	1483	945	1089	1131	5116	6245	1186	1342	2904	1585	3958	1541	2549	1423	2243	1245	3036	1396	217	176	9	-0.176549	-0.143919	-0.160234	-0.00945066	-0.091111	-0.0502809	0.166117	0.553686	0.359901	0.0903849	0.137524	0.113955	0.129863	0.272511	0.201187	-0.117152	-0.0541071
1908	100533496|201158|284040	NM_001135036, NM_001204477, NM_001204478, NM_145301, NR_037924	chr17:15339331-15466945	-	CDRT4, TVP23C, TVP23C-CDRT4	0	0.088	Control	0	274	300	363	232	276	236	1012	1236	272	350	638	344	887	336	544	282	513	288	693	340	24	18	4	-0.00241888	-0.0352073	-0.0188131	-0.00862291	-0.0425736	-0.0255983	0.210587	0.317544	0.264066	0.118304	0.143329	0.130817	0.0875776	0.140703	0.11414	-0.0588807	0.0374984
1909	100533789	NR_126038	chr17:34231223-34238027	-		0	0.21	Control		130	172	180	141	108	92	366	367	101	66	308	172	386	141	243	131	277	155	332	145	0	1	0	0.266331	0.0276921	0.147012	-0.287536	-0.00528451	-0.14641	-0.41546	-0.315101	-0.365281	-0.0300406	-0.106574	-0.0683074	-0.0234133	0.0350926	0.00583968	0.100655	0.141834
1910	100533952|389458|57786	NM_001204456, NM_001204513, NM_021163, NR_015343	chr7:5085451-5112854	+	RBAK	0	0.373	Control	0	1595	1742	2325	1738	1760	1436	5065	5742	1187	1582	3553	1937	4601	1707	3008	1675	2810	1536	3663	1672	56	52	10	-0.00602902	0.102227	0.0480992	-0.116002	-0.457793	-0.286897	-0.0199726	0.0201199	7.36785e-05	0.0166901	-0.00398718	0.00635146	0.0778451	0.218538	0.148192	-0.0830961	-0.0404532
1911	100533955|1973|26168	NM_001204510, NM_001416, NM_015670, NR_037926	chr17:7465308-7482324	+	EIF4A1, SENP3	0	0.0333	Control	0.667	24345	29266	36005	24572	24643	18598	45353	58067	13045	20194	47813	27632	56534	22084	36129	19174	39949	21327	56484	27609	1484	1241	126	0.132362	0.123257	0.12781	0.0593641	-0.00831329	0.0255254	-0.0339791	-0.106341	-0.0701602	-0.114469	-0.144955	-0.129712	-0.0860532	-0.0986894	-0.0923713	-0.00399027	-0.0795165
1912	100533970|30851|5026	NM_001204519, NM_001204520, NM_001204698, NM_002561, NM_014604, NM_175080, NR_037928	chr17:3566186-3599698	-	P2RX5, TAX1BP3, RP11-48B14.2	0.143	0.0186		0	1528	1519	1836	1215	1338	981	2720	3784	1147	1743	2633	1512	3460	1369	2180	1060	2511	1356	3427	1713	177	156	17	-0.141523	-0.176097	-0.15881	0.178755	-0.0949035	0.0419256	0.100805	-0.0130911	0.043857	0.0377981	0.0349695	0.0363838	0.0457197	-0.0837478	-0.0190141	0.18648	0.136796
1913	100533975|51012|514	NM_001256403, NM_006886, NM_016045, NR_037929, NR_037930	chr20:57603732-57617901	-	SLMO2, ATP5E	0.4	0.13		4	8469	10297	13501	8556	7923	6541	25395	31477	6535	9833	20294	11643	26466	10215	16996	8813	16999	9686	21838	10772	1148	927	29	0.148696	0.231441	0.190068	0.0126023	-0.00357369	0.00451431	-0.148995	-0.0918845	-0.12044	0.0268838	-0.0104031	0.00824033	0.0623104	0.0267251	0.0445178	-0.000350431	0.0286376
1914	100533990|344|346	NM_000483, NM_001646, NR_037932	chr19:45445494-45452822	+	APOC2, APOC4	0	0	Control	0	0	0	0	0	0	0	1	3	0	0	0	0	0	0	1	0	0	0	1	1	0	0	0
1915	100533997|4104	NM_001204811, NM_021049	chrX:151282520-151307050	-	MAGEA10	0	0.035	Control	0	2	2	7	2	1	4	5	4	2	6	6	4	6	1	1	1	3	1	9	6	0	0	0	-0.0601082	0.79065	0.365271				-0.410152	0.766905	0.178377
1916	100534012|79005	NM_001204848, NM_001204856, NM_024041, NR_037937	chr1:151129104-151142773	+	SCNM1, TNFAIP8L2	0	0.0133	Control	0	647	727	923	588	612	399	1138	1361	335	593	1027	591	1205	453	809	406	887	507	1136	570	84	68	10	0.03484	0.071013	0.0529265	-0.0387566	0.0734263	0.0173348	0.0195001	-0.262858	-0.121679	-0.124973	-0.204257	-0.164615	-0.0259159	-0.112644	-0.0692797	0.0436166	0.072632
1917	100534589|3205|3206	NM_018951, NM_152739, NR_037939, NR_037940	chr7:27202056-27219880	-	HOXA10, HOXA9, RP1-170O19.20	1.5	0.105		4.5	545	543	778	515	502	489	1985	2442	302	494	1643	954	2135	866	1324	685	1444	805	1955	966	35	22	5	-0.137913	0.0719118	-0.0330006	0.00177034	0.155112	0.0784411	-0.0747102	0.219929	0.0726094	0.0216425	0.0386358	0.0301392	0.00673373	-0.0492516	-0.0212589	0.0687897	0.0489948
1918	100534592|55665|64951	NM_001077663, NM_001077664, NM_001204871, NM_001290075, NM_001290076, NM_017920, NM_032014	chr7:43906156-43966010	-	URGCP, MRPS24	0	0.00571	Control	1	2412	2929	3486	2295	2192	1591	5032	6226	1347	2158	4693	2767	5925	2399	3662	1792	4381	2377	6070	3011	439	415	26	0.146818	0.0899555	0.118387	0.0100127	0.0253414	0.0176771	-0.10429	-0.232807	-0.168549	-0.019871	-0.0274938	-0.0236824	-0.0396532	-0.198052	-0.118852	0.155848	0.0748809
1919	100534593|79716|8675	NM_001001433, NM_001134772, NM_001134773, NM_001204868, NM_001204872, NM_001204873, NM_003763, NM_024663, NR_037941, NR_037942, NR_037943, NR_037945	chr20:57226308-57290900	+	NPEPL1, STX16, STX16-NPEPL1	0	0.0838	Control	0	3748	3718	4765	3406	3448	2948	11088	13295	2918	3382	8256	4641	10607	4042	6558	3516	6722	3738	9075	4371	208	168	61	-0.144726	-0.0948871	-0.119806	-0.0352425	-0.0826184	-0.0589305	-0.0204504	0.0871217	0.0333357	0.00530199	-0.0209858	-0.00784191	-0.0139954	0.027972	0.0069883	-0.0412746	-0.0180241
1920	100534595|221092|26580	NM_001079559, NM_001122955, NM_001130702, NM_032667, NR_037946, NR_037948, NR_037949	chr11:62457733-62494857	-	BSCL2, HNRNPUL2, RP11-831H9.16	0.143	0.0229		0.25	4160	4132	5196	3873	4030	3457	11488	13354	3008	3312	8568	4774	10397	3984	6449	3340	7062	3801	9791	4563	646	446	93	-0.142885	-0.120415	-0.13165	-0.0799571	0.0105026	-0.0347273	0.019173	0.131516	0.0753447	-0.0770143	-0.0825639	-0.0797891	-0.0916454	-0.0868098	-0.0892276	-0.0236151	-0.034665
1921	100534599|339122|57461	NM_001199469, NM_001204883, NM_001204884, NM_001204885, NM_001204886, NM_001204887, NM_001204888, NM_001204890, NM_020701, NM_198490	chr3:128806411-128880073	-	RAB43, ISY1-RAB43, ISY1	0	0.01	Control	0	1206	1301	1645	1154	1108	870	3542	4608	1153	1499	2641	1526	3206	1188	2124	1136	2072	1147	2841	1372	212	148	38	-0.0237888	0.00654195	-0.0086234	0.0822813	0.0325041	0.0573927	-0.0966441	-0.111823	-0.104233	-0.0763603	-0.182501	-0.129431	0.00387548	0.00269213	0.0032838	-0.094625	-0.117534
1922	100534611|116211|255758	NM_001204897, NM_001204898, NM_138461, NM_152773, NR_037950	chr3:196018089-196065291	-	TM4SF19, TCTEX1D2	0	0.016	Control	0	470	713	730	545	542	436	897	1077	202	313	934	533	1079	407	686	400	823	426	1223	595	71	38	6	0.466048	0.19304	0.329544	-0.0330667	-0.0283907	-0.0307287	-0.0459243	-0.0263066	-0.0361155	-0.147179	-0.209573	-0.178376	-0.126334	0.0142802	-0.056027	0.0723506	-0.0289966
1923	100534612|114899|23600	NM_001167595, NM_014324, NM_030945, NM_181435, NM_203382, NR_037951	chr5:33987090-34124633	-	C1QTNF3, AMACR	0	0.198	Control	0	477	430	586	349	469	392	1339	1859	396	577	1180	633	1529	552	1040	550	933	463	1245	531	53	49	9	-0.281365	-0.143656	-0.21251	0.175419	0.0630303	0.119225	0.386134	0.46072	0.423427	0.0175322	-0.0190856	-0.000776745	0.13544	0.22481	0.180125	-0.0832273	-0.156341
1924	10054	NM_005499	chr19:34919267-34960798	+	UBA2	1	0.13		4	5766	6860	8841	6340	6073	4816	15013	18023	3943	4581	12112	6883	15444	5735	10122	5736	9570	5277	13345	6480	493	378	28	0.117366	0.175269	0.146318	-0.0335065	-0.126113	-0.0798098	-0.100183	-0.101095	-0.100639	-0.00558503	-0.084841	-0.045213	0.0592169	0.165434	0.112326	-0.084558	-0.0891485
1925	10055	NM_001145713, NM_001145714, NM_005500, NR_027280	chr19:47634079-47713893	+	SAE1	0	0.0333	Control	0	6187	7467	9212	6141	6064	4502	13867	17771	4481	7509	12496	7174	15200	5904	9567	4989	10509	5755	14053	6927	559	442	57	0.138013	0.132924	0.135468	0.0606932	0.0160983	0.0383957	-0.0563285	-0.152334	-0.104331	-0.0735619	-0.102676	-0.088119	-0.0671175	-0.0955001	-0.0813088	0.00540976	-0.0238183
1926	100551499	NR_038033	chr21:33452793-33458608	-		0	0	Control		0	0	1	0	2	0	0	0	0	0	1	1	5	1	0	0	0	0	3	0	0	0	0
1927	10056	NM_005687, NR_130154	chr2:223436161-223521074	-	FARSB	0	0.1	Control	0	3603	4637	5791	3978	3908	2837	5092	6331	1445	2213	6631	3838	7698	2846	5232	2841	5680	3008	7805	3881	270	238	17	0.23063	0.243166	0.236898	0.0170313	-0.200356	-0.0916625	-0.0637224	-0.192049	-0.127886	-0.14083	-0.252853	-0.196841	-0.023663	-0.00546285	-0.0145629	0.0318939	-0.0573739
1928	10057	NM_001023587, NM_005688	chr3:183637723-183735727	-	ABCC5	0.5	0.035		0.5	886	698	940	527	624	586	3067	3934	667	961	2177	1214	2929	1217	1627	813	1794	1024	2234	1116	87	84	21	-0.475827	-0.354894	-0.41536	0.0618921	0.0162661	0.0390791	0.204821	0.44705	0.325935	0.0717119	0.181542	0.126627	-0.101705	-0.149595	-0.12565	-0.0238542	0.0484735
1929	10058	NM_005689	chr2:220074487-220083712	-	ABCB6, ATG9A	0	0.01	Control	0	81	73	84	52	74	45	182	158	44	69	122	71	192	77	127	63	108	68	152	81	5	0	3	-0.274552	-0.376446	-0.325499	-0.480599	-0.268237	-0.374418	0.454854	0.0835819	0.269218	0.287541	0.285403	0.286472	0.363224	0.24724	0.305232	0.0764018	0.223834
1930	10059	NM_001278463, NM_001278464, NM_001278465, NM_001278466, NM_005690, NM_012062, NM_012063	chr12:32832133-32898584	+	DNM1L	1	0.311		0	3909	4529	5916	3802	3754	3143	11601	13252	3010	4107	8485	4819	10674	3933	6792	3583	6780	3798	9044	4334	455	417	29	0.0791212	0.156431	0.117776	-0.105126	-0.0712003	-0.0881631	-0.0564421	0.020889	-0.0177766	-0.0250676	-0.114667	-0.0698675	-0.00289329	0.000922822	-0.000985233	-0.0683359	-0.049331
1931	1006	NM_001796	chr16:61685914-62070739	-	CDH8	2	0.24		0	56	61	63	33	71	44	161	268	99	93	219	118	279	113	150	70	172	97	202	89	8	7	0	-0.00945021	-0.259534	-0.134492	0.423255	-0.394746	0.0142545	1.0204	0.675873	0.848134	-0.0067111	0.113363	0.053326	-0.222368	-0.316589	-0.269478	-0.0911516	0.0111451
1932	10060	NM_005691, NM_020297	chr12:21950323-22089628	-	ABCC9	1	0.76		0	259	338	356	335	334	178	10	11	5	2	160	91	121	43	68	38	133	59	239	116	1	0	0	0.248797	0.0174663	0.133132				-0.0421834	-0.611875	-0.327029
1933	10061	NM_005692, NM_007189	chr7:150904922-150924460	-	ABCF2	0	0.04	Control	0	1569	1996	2442	1633	1662	1156	2988	3747	866	1320	2628	1505	3062	1139	2026	1081	2285	1297	3084	1496	160	151	17	0.213746	0.196643	0.205194	0.0293444	0.045074	0.0372092	-0.0127323	-0.202581	-0.107656	-0.135422	-0.223186	-0.179304	-0.0570388	-0.048817	-0.0529279	0.0533835	0.079408
1934	100616109	NR_039671	chr6:91022460-91022552	+						0	0	0	0	0	0	0	0	0	0	0	0	0	0	0	0	0	0	0	0	0	0	0
1935	100616110	NR_039603	chr13:102619991-102620096	-		0	0	Control		0	0	0	0	0	0	0	0	0	0	0	0	0	0	0	0	0	0	0	0	0	0	0
1936	100616111	NR_039660	chr4:185859536-185859594	-		0	0	Control		0	0	0	0	0	0	0	0	0	0	0	0	0	0	0	0	0	0	0	0	0	0	0
1937	100616112|1951	NM_001407, NR_039956	chr3:48673895-48700348	-	CELSR3	0	0	Control	0	1554	1849	2119	1630	1650	1143	3079	4367	871	699	2873	1528	3263	1208	1981	933	2637	1312	3687	1830	143	113	81	0.117364	0.00608485	0.0617245	0.206625	-0.0639298	0.0713477	-0.0205235	-0.216222	-0.118373	-0.172242	-0.16035	-0.166296	-0.217743	-0.282644	-0.250193	0.131377	0.0741273
1938	100616113|27250	NM_001199492, NM_014456, NM_145341, NR_039828	chr10:112631552-112659764	+	PDCD4	0	0.207	Control	0	1033	767	1136	590	803	814	5022	6034	1281	1749	2594	1410	3785	1463	2307	1221	1980	1148	2574	1157	348	279	27	-0.561224	-0.303421	-0.432323	-0.0322531	0.0363663	0.0020566	0.405255	0.757688	0.581472	0.188583	0.231186	0.209884	0.148754	0.220458	0.184606	-0.134158	-0.00243349
1939	100616114	NR_039814	chr9:114694379-114694449	+						0	0	0	0	0	0	0	1	0	1	0	0	0	0	0	0	0	0	1	1	0	0	0
1940	100616115|81790	NM_001160223, NM_001160224, NM_001160225, NM_030954, NR_027668, NR_027669, NR_039679	chr8:42704779-42751866	-	RNF170	0	0.22	Control	0	181	156	243	173	164	145	756	983	167	243	503	272	652	252	437	257	383	211	481	234	17	16	1	-0.342696	-0.0161284	-0.179412	0.0809786	-0.0810352	-2.83096e-05	-0.113752	0.0403047	-0.0367235	0.0179423	0.0675178	0.04273	0.114183	0.34356	0.228872	-0.136558	-0.0714875
1941	100616116	NR_039791	chr7:2566707-2566779	+						1	0	1	0	1	0	0	2	3	0	0	0	0	0	0	0	1	0	3	1	0	0	0
1942	100616117	NR_039797	chr7:100802753-100802836	+						8	5	6	6	7	7	4	10	0	2	7	3	14	6	5	4	14	8	6	1	0	0	0	-0.58496	-0.61464	-0.5998				0.137936	0.398439	0.268188
1943	100616118	NR_039706	chr11:19596856-19596919	+						0	0	0	0	0	0	0	0	0	0	0	0	0	0	0	0	0	0	0	0	0	0	0
1944	100616119|283174	NR_024344, NR_039846	chr11:133766329-133771635	-		1	0.07			126	104	148	101	133	82	343	407	52	26	198	101	237	89	155	101	139	78	205	111	3	0	2	-0.401505	-0.205061	-0.303283	-0.0493734	0.0509387	0.000782669	0.352298	-0.00503535	0.173631	-0.0943816	-0.00400082	-0.0491912	-0.0341881	0.41862	0.192216	-0.248404	-0.0765314
1945	100616120	NR_039844	chr1:19209695-19209769	-		0	0	Control		0	0	0	0	0	0	0	0	0	0	0	0	0	0	0	0	0	0	0	0	0	0	0
1946	100616122	NR_039749	chr17:27717679-27717748	+	TAOK1					1	1	1	2	0	0	10	19	1	3	0	0	6	2	5	0	4	1	7	3	5	5	0
1947	100616123|100847033	NR_039941, NR_049830	chr2:110844009-110844100	-		0	0	Control		0	0	0	0	0	0	0	0	0	0	0	0	0	0	0	0	0	0	0	0	0	0	0
1948	100616124|347734	NM_001286509, NM_001286510, NM_001286511, NM_001286512, NM_001286513, NM_001286517, NM_001286519, NM_001286520, NM_178148, NR_039790	chr6:44221837-44225627	-	SLC35B2	0	0.009	Control	0	2170	2281	2808	1814	2000	1418	6449	8869	2093	3236	5275	2962	6592	2680	4225	2039	4469	2342	5769	2853	409	389	32	-0.0611877	-0.0693792	-0.0652834	0.162393	0.0881575	0.125275	0.102564	-0.0597278	0.0214179	-0.0346188	0.0339982	-0.000310306	-0.00203462	-0.110114	-0.0560745	0.0160189	-0.0446541
1949	100616125	NR_039884	chr17:15154943-15155013	-		0	0	Control		0	0	0	0	0	0	0	0	0	0	3	3	0	0	1	0	2	0	0	0	1	0	0
1950	100616126	NR_039834	chr11:2194292-2194368	+						0	0	0	0	0	0	0	0	0	0	0	0	0	0	0	0	0	0	0	0	0	0	0
1951	100616128	NR_039826	chr10:90823092-90823167	+						0	0	0	0	0	0	0	0	0	0	0	0	0	0	0	0	0	0	0	0	0	0	0
1952	100616129	NR_039647	chr3:109321674-109321744	+						0	0	0	0	0	0	0	0	0	0	0	0	0	0	0	0	0	0	0	0	0	0	0
1953	100616130	NR_039752	chr18:13611112-13611199	+						0	0	1	0	1	0	3	6	0	0	2	1	1	0	1	0	1	1	1	1	0	0	0
1954	100616131	NR_039693	chr9:137741454-137741528	-		0	0	Control		0	0	0	0	0	0	0	0	0	0	0	0	0	0	0	0	0	0	0	0	0	0	0
1955	100616132	NR_039881	chr17:37882747-37882814	+						0	0	1	0	0	2	1	4	1	1	1	1	0	0	1	1	0	0	0	0	0	0	0
1956	100616133	NR_039848	chr12:81552166-81552240	+						0	0	0	0	0	0	1	0	0	0	0	0	0	0	0	0	0	0	0	0	0	0	0
1957	100616134	NR_039912	chr20:33578202-33578275	-		0	0	Control		2	3	1	3	1	1	3	0	1	0	3	3	4	1	1	1	0	0	1	1	0	0	0
1958	100616135|100616276	NR_039730, NR_130467	chr14:106324292-106324411	-		0	0	Control		0	0	0	0	0	0	0	0	0	0	0	0	0	0	0	0	0	0	0	0	0	0	0
1959	100616136	NR_039628	chr2:33643582-33643631	+						0	0	0	0	0	0	0	0	0	0	0	0	0	0	0	0	0	0	0	0	0	0	0
1960	100616137	NR_039723	chr13:97079482-97079546	+						0	0	0	0	0	0	0	0	0	0	0	0	0	0	0	0	0	0	0	0	0	0	0
1961	100616138	NR_039950	chr3:50712510-50712594	+						0	0	0	0	0	0	0	2	0	0	0	0	0	0	0	0	0	0	0	0	0	2	2
1962	100616139|5932	NM_002894, NM_203291, NM_203292, NR_039895	chr18:20513294-20606449	+	RBBP8	0	0.04	Control	0	1773	2446	2934	1976	1914	1507	4905	5819	1330	1491	3624	2036	4728	1782	3129	1759	2983	1666	3994	1930	88	65	3	0.330619	0.285034	0.307827	-0.0505616	-0.239625	-0.145093	-0.0840428	-0.0952796	-0.0896612	0.0274135	-0.0138534	0.00678008	0.106163	0.217234	0.161699	-0.0255311	0.00477867
1963	100616140	NR_039728	chr14:94414571-94414648	-		0	0	Control		0	0	0	0	0	0	0	0	0	0	0	0	0	0	0	0	0	0	0	0	0	0	0
1964	100616141	NR_039626	chr1:237634418-237634491	+						0	0	0	0	0	0	0	0	0	0	0	0	0	0	0	0	0	0	0	0	0	0	0
1965	100616143|400931|406883|406884	NR_027033, NR_029478, NR_029479, NR_039920, NR_110479	chr22:46481876-46509808	+	FLJ27365					14	36	19	11	26	14	42	73	31	13	47	27	48	21	26	10	37	18	43	18	14	13	8	1.10651	-0.000626567	0.552939	0.44243	0.438647	0.440538	1.06307	0.556089	0.809581	-0.291558	-0.166138	-0.228848	-0.475672	-0.876058	-0.675865	-0.081112	-0.261322
1966	100616144	NR_039765	chr13:99868261-100058554	-		0	0	Control		0	0	0	0	0	0	0	0	0	0	0	0	0	0	0	0	0	0	0	0	0	0	0
1967	100616145	NR_039972	chr1:53405985-53406085	+						0	0	0	0	0	0	0	0	0	0	0	0	0	0	0	0	0	0	0	0	0	0	0
1968	100616146	NR_039759	chr22:38384800-38384860	+						0	0	0	1	0	1	1	1	2	0	2	0	0	0	0	0	1	0	0	0	0	0	0
1969	100616147	NR_039926	chrX:47446827-47446904	+						0	0	0	0	0	0	0	0	1	0	0	0	0	0	0	0	0	0	0	0	0	0	0
1970	100616148	NR_039917	chr21:41584278-41584358	-		0	0	Control		0	0	0	0	0	0	0	0	0	0	0	0	0	0	0	0	0	0	0	0	0	0	0
1971	100616149	NR_039737	chr15:66789295-66789372	-		0	0	Control		4	10	3	3	2	2	11	14	4	1	5	1	8	5	3	1	3	2	10	7	0	0	0	0.855502	-0.480316	0.187593				-0.329965	-0.161595	-0.24578
1972	100616150	NR_039871	chr16:81418622-81418698	+						11	19	10	6	7	5	29	36	12	4	21	14	25	11	18	6	21	9	22	7	0	0	0	0.560385	-0.459687	0.050349	0.0120929			0.137936	0.0239943	0.0809653
1973	100616151	NR_039700	chr10:12620751-12620822	+						0	0	0	0	0	0	0	0	0	1	0	0	0	0	0	0	0	0	0	0	0	0	0
1974	100616152	NR_039968	chr5:72174417-72174490	+						0	0	0	0	0	0	0	1	0	1	0	0	0	0	0	0	0	0	0	0	0	0	0
1975	100616153	NR_039879	chr17:36875943-36876001	+						0	0	0	0	0	0	0	0	0	0	0	0	1	0	0	0	0	0	0	0	0	0	0
1976	100616154	NR_039676	chr6:157100811-157100865	-		0	0	Control		0	0	0	0	0	0	0	0	0	0	0	0	0	0	0	0	0	0	0	0	10	6	23
1977	100616155	NR_039764	chrX:55477927-55478015	-		0	0.21	Control		0	0	0	0	0	0	0	0	0	0	0	0	0	0	0	0	0	0	0	0	0	0	0
1978	100616156	NR_039971	chr1:53394345-53394444	+						0	0	1	0	0	0	1	1	0	0	0	0	1	1	0	0	1	1	0	0	0	0	0
1979	100616157	NR_039930	chr2:103048748-103048826	+						0	0	0	0	0	0	0	0	0	0	0	0	0	0	0	0	0	0	0	0	0	0	0
1980	100616158	NR_039727	chr14:74225449-74225522	+						0	0	0	0	0	0	0	0	0	0	0	0	0	0	0	0	0	0	0	0	0	0	0
1981	100616159	NR_039939	chr2:86420148-86420231	-		0	0	Control		0	0	0	0	0	0	0	0	0	0	0	0	0	0	0	0	0	0	0	0	0	0	0
1982	100616160	NR_039799	chr7:1883815-1883889	-		0	0	Control		0	0	0	0	0	0	0	1	0	0	0	0	0	0	0	0	0	0	1	1	1	1	0
1983	100616161	NR_039958	chr3:87275338-87275427	-		0	0	Control		0	0	0	0	0	0	0	0	0	0	0	0	0	0	1	0	0	0	1	0	0	0	0
1984	100616162	NR_039703	chr10:115537751-115537813	-		0	0.02	Control		0	0	0	0	0	0	0	0	0	0	0	0	0	0	0	0	0	0	0	0	0	0	0
1985	100616163	NR_039755	chr19:39900262-39900318	-		0	0	Control		0	0	0	0	0	0	0	0	0	0	0	0	0	0	0	0	0	0	0	0	0	0	0
1986	100616164	NR_039616	chr1:31212002-31212079	-		0	0	Control		0	0	0	0	0	0	0	0	0	0	0	0	0	0	0	0	0	0	0	0	0	0	0
1987	100616165|100616370	NR_039928, NR_039929	chr2:87421908-87421982	+		0	0.005	Control		0	0	0	0	0	0	0	0	0	0	0	0	0	0	0	0	0	0	0	0	0	0	0
1988	100616166	NR_039959	chr3:114462291-114462372	-		0	0.01	Control		0	0	0	0	0	0	0	0	0	0	0	0	0	0	0	0	0	0	0	0	0	0	0
1989	100616167	NR_039873	chr16:88782685-88782745	-		0	0	Control		0	0	0	0	0	0	0	0	0	0	0	0	0	0	0	0	0	0	0	0	0	0	0
1990	100616168	NR_039910	chr19:58898136-58898225	-		0	0	Control		0	0	0	0	0	0	0	0	0	0	0	0	0	0	0	0	0	0	0	0	0	0	0
1991	100616169	NR_039602	chr8:94928249-94928347	-		0	0.01	Control		4	0	0	0	0	0	6	7	0	0	0	0	1	1	2	2	0	0	0	0	0	0	0
1992	100616170	NR_039893	chr17:77680984-77681058	-		0	0	Control		0	0	0	0	0	0	0	0	0	0	0	0	0	0	0	0	0	0	0	0	0	0	0
1993	100616171	NR_039907	chr19:54785963-54786035	+						0	0	0	0	0	0	0	0	0	0	0	0	0	0	0	0	0	0	0	0	0	0	0
1994	100616172	NR_039870	chr16:76902832-76902916	+						0	0	0	0	0	0	0	0	0	0	0	0	0	0	0	0	0	0	0	0	0	0	0
1995	100616173	NR_039859	chr14:104583754-104583840	-		0	0	Control		0	0	0	0	0	0	0	0	0	0	0	0	0	0	0	0	0	0	0	0	0	0	0
1996	100616174	NR_039786	chr6:92231377-92231455	+						0	0	0	0	0	0	0	0	0	0	0	0	0	0	0	0	0	0	0	0	0	0	0
1997	100616175	NR_039776	chr5:128433380-128433459	+						0	0	0	0	0	0	0	2	0	0	0	0	0	0	1	0	0	0	0	0	0	0	0
[truncated: 27,375 more rows]
[truncated: 8 more columns]
